# Supplementary material for: The balance between B55α and Greatwall expression levels predicts sensitivity to Greatwall inhibition in cancer cells
Source: Nat Commun. 2025 Aug 27;16:8016. doi: 10.1038/s41467-025-62943-z (PMC12391391; doi:10.1038/s41467-025-62943-z)
Supplement: Supplementary file 4 — Source Data [file 41467_2025_62943_MOESM4_ESM.xlsx]

## Sheet: Figure 1
Figure 1c						Figure 1g																								Figure 1h								Figure 1j
experiment	batch	compound	concentration	inhibition		Rep1 HCC1395, ENSA(S67)/ARPP19(S62)-P						Rep1 U2OS, ENSA(S67)/ARPP19(S62)-P						Rep1 RPE-1, ENSA(S67)/ARPP19(S62)-P						Rep1 HeLa, ENSA(S67)/ARPP19(S62)-P						experiment	cell_line	condition	ENSA-P	ENSA	ratio	ratio_norm		experiment	cell_line	siRNA	C604	count	count_norm
15_11_2018	1	C-604	0.15	-1.8		#VALUE!						#VALUE!						#VALUE!						#VALUE!						1	HeLa	async	762.092	18801.9	0.0405327	0.0798811		rep1	RPE-1	siCTR	0	126	0.863014
15_11_2018	1	C-604	0.46	-3.24745																										1	HeLa	0	14732.7	29034.9	0.507413	1		rep1	RPE-1	siCTR	0.5	130	0.890411
15_11_2018	1	C-604	1.37	7.59																										1	HeLa	0.125	3894.93	17539.8	0.222062	0.437636		rep1	RPE-1	siCTR	2	0	0
15_11_2018	1	C-604	4.12	41.345																										1	HeLa	0.25	3607.64	18123.8	0.199056	0.392295		rep1	RPE-1	siPPP2R2A	0	135	0.924658
15_11_2018	1	C-604	12.346	67.645																										1	HeLa	0.5	1125.92	19422.7	0.0579692	0.114245		rep1	RPE-1	siPPP2R2A	0.5	140	0.958904
15_11_2018	1	C-604	37.04	89.325																										1	HeLa	1	272.364	21981.3	0.0123907	0.0244194		rep1	RPE-1	siPPP2R2A	2	139	0.952055
15_11_2018	1	C-604	111	97.36																										1	HeLa	2	94.121	21543.9	0.00436879	0.00860994		rep1	RPE-1	siMASTL	0	102	0.69863
15_11_2018	1	C-604	333	99.43		Rep1 HCC1395, ENSA/ARPP19						Rep1 U2OS, ENSA/ARPP19						Rep1 RPE-1, ENSA/ARPP19						Rep1 HeLa, ENSA/ARPP19						1	HeLa	4	62.121	22878	0.00271531	0.00535128		rep1	RPE-1	siMASTL	0.5	6	0.0410959
15_11_2018	1	C-604	1000	95.4		#VALUE!						#VALUE!						#VALUE!						#VALUE!						2	HeLa	async	6366.39	12807.9	0.497067	0.480568		rep1	RPE-1	siMASTL	2	0	0
15_11_2018	1	C-604	3000	93.9																										2	HeLa	0	12600.4	12182.2	1.03433	1		rep1	RPE-1	siPPP2R2A_siMASTL	0	146	1
26_11_2018	1	C-604	0.15	44.37																										2	HeLa	0.125	21418.7	24842.6	0.862176	0.833559		rep1	RPE-1	siPPP2R2A_siMASTL	0.5	139	0.952055
26_11_2018	1	C-604	0.46	7.675																										2	HeLa	0.25	12237.3	15080.4	0.811468	0.784534		rep1	RPE-1	siPPP2R2A_siMASTL	2	94	0.643836
26_11_2018	1	C-604	1.37	15.54																										2	HeLa	0.5	7353.34	10310.1	0.713214	0.689542		rep2	RPE-1	siCTR	0	183	1
26_11_2018	1	C-604	4.12	41.095																										2	HeLa	1	5616.9	14849.5	0.378255	0.3657		rep2	RPE-1	siCTR	0.5	170	0.928962
26_11_2018	1	C-604	12.346	67.845																										2	HeLa	2	2933.79	14201.4	0.206585	0.199728		rep2	RPE-1	siCTR	2	1	0.00546448
26_11_2018	1	C-604	37.04	91.385		Rep1 HCC1395, PP1-P						Rep1 U2OS, PP1-P						Rep1 RPE-1, PP1-P						Rep1 HeLa, PP1-P						2	HeLa	4	2306.89	12504.6	0.184483	0.17836		rep2	RPE-1	siPPP2R2A	0	137	0.748634
26_11_2018	1	C-604	111	97.735		#VALUE!						#VALUE!						#VALUE!						#VALUE!						3	HeLa	async	5938.46	24740.4	0.240031	0.679068		rep2	RPE-1	siPPP2R2A	0.5	155	0.846995
26_11_2018	1	C-604	333	99.52																										3	HeLa	0	9990.12	28262.9	0.353471	1		rep2	RPE-1	siPPP2R2A	2	139	0.759563
26_11_2018	1	C-604	1000	99.99																										3	HeLa	0.125	6007.25	25610.8	0.234559	0.663589		rep2	RPE-1	siMASTL	0	38	0.20765
26_11_2018	1	C-604	3000	96.885																										3	HeLa	0.25	5923.27	22070.2	0.268383	0.75928		rep2	RPE-1	siMASTL	0.5	0	0
29_11_2018	1	C-604	0.15	3.5																										3	HeLa	0.5	4703.07	30431.8	0.154544	0.43722		rep2	RPE-1	siMASTL	2	0	0
29_11_2018	1	C-604	0.46	6.195																										3	HeLa	1	3295.08	28084.3	0.117328	0.331932		rep2	RPE-1	siPPP2R2A_siMASTL	0	173	0.945355
29_11_2018	1	C-604	1.37	18.055																										3	HeLa	2	2637.39	23917.9	0.110268	0.311959		rep2	RPE-1	siPPP2R2A_siMASTL	0.5	161	0.879781
29_11_2018	1	C-604	4.12	36.995		Rep1 HCC1395, ACT						Rep1 U2OS, ACT						Rep1 RPE-1, ACT						Rep1 HeLa, ACT						3	HeLa	4	1771.14	21745.8	0.0814474	0.230422		rep2	RPE-1	siPPP2R2A_siMASTL	2	94	0.513661
29_11_2018	1	C-604	12.346	66.8		#VALUE!						#VALUE!						#VALUE!						#VALUE!						1	RPE-1	async	3115.03	24061.8	0.12946	0.151355		rep3	RPE-1	siCTR	0	156	1
29_11_2018	1	C-604	37.04	88.86																										1	RPE-1	0	19553	22859.9	0.855342	1		rep3	RPE-1	siCTR	0.5	153	0.980769
29_11_2018	1	C-604	111	97.66																										1	RPE-1	0.125	15720.1	26774.9	0.587123	0.686419		rep3	RPE-1	siCTR	2	1	0.00641026
29_11_2018	1	C-604	333	99.92																										1	RPE-1	0.25	7629.58	17047.8	0.447541	0.523231		rep3	RPE-1	siPPP2R2A	0	101	0.647436
29_11_2018	1	C-604	1000	99.84																										1	RPE-1	0.5	3680.93	14949.1	0.246232	0.287875		rep3	RPE-1	siPPP2R2A	0.5	142	0.910256
29_11_2018	1	C-604	3000	96.03																										1	RPE-1	1	2230.3	18840.7	0.118377	0.138397		rep3	RPE-1	siPPP2R2A	2	111	0.711538
18_12_2018	1	C-604	0.15	0.5861																										1	RPE-1	2	2415.72	12910.4	0.187115	0.21876		rep3	RPE-1	siMASTL	0	77	0.49359
18_12_2018	1	C-604	0.46	8.535		Rep1 HCC1395, Ponceau						Rep1 U2OS, Ponceau						Rep1 RPE-1, Ponceau						Rep1 HeLa, Ponceau						1	RPE-1	4	1113.34	14258	0.0780849	0.0912909		rep3	RPE-1	siMASTL	0.5	14	0.0897436
18_12_2018	1	C-604	1.37	36.48		#VALUE!						#VALUE!						#VALUE!						#VALUE!						2	RPE-1	async	2063.89	14543.5	0.141911	0.172833		rep3	RPE-1	siMASTL	2	0	0
18_12_2018	1	C-604	4.12	76.425																										2	RPE-1	0	17571.9	21400.8	0.821088	1		rep3	RPE-1	siPPP2R2A_siMASTL	0	129	0.826923
18_12_2018	1	C-604	12.346	94.11																										2	RPE-1	0.125	10010.1	15783.3	0.634223	0.772418		rep3	RPE-1	siPPP2R2A_siMASTL	0.5	126	0.807692
18_12_2018	1	C-604	37.04	97.865																										2	RPE-1	0.25	4573.18	10021.8	0.456321	0.555751		rep3	RPE-1	siPPP2R2A_siMASTL	2	67	0.429487
18_12_2018	1	C-604	111	98.745																										2	RPE-1	0.5	2982.62	12857.8	0.231969	0.282514		rep1	HeLa	siCTR	0	144	0.679245
18_12_2018	1	C-604	333	99.45																										2	RPE-1	1	2699.96	16023.7	0.168498	0.205213		rep1	HeLa	siCTR	0.5	77	0.363208
18_12_2018	1	C-604	1000	99.66																										2	RPE-1	2	3093.62	24099	0.128371	0.156343		rep1	HeLa	siCTR	2	2	0.00943396
18_12_2018	1	C-604	3000	99.68																										2	RPE-1	4	877.678	13627.4	0.0644056	0.0784393		rep1	HeLa	siPPP2R2A	0	199	0.938679
18_12_2018 rep2	1	C-604	0.15	0.56																										3	RPE-1	async	1049.8	17160.3	0.0611763	0.347506		rep1	HeLa	siPPP2R2A	0.5	212	1
18_12_2018 rep2	1	C-604	0.46	3.59																										3	RPE-1	0	3585.5	20367.1	0.176044	1		rep1	HeLa	siPPP2R2A	2	173	0.816038
18_12_2018 rep2	1	C-604	1.37	30.815																										3	RPE-1	0.125	3380.56	24121	0.14015	0.796108		rep1	HeLa	siMASTL	0	138	0.650943
18_12_2018 rep2	1	C-604	4.12	73.64																										3	RPE-1	0.25	1825.08	22482	0.0811795	0.461132		rep1	HeLa	siMASTL	0.5	10	0.0471698
18_12_2018 rep2	1	C-604	12.346	93.485		Rep2 HCC1395, ENSA(S67)/ARPP19(S62)-P						Rep2 U2OS, ENSA(S67)/ARPP19(S62)-P						Rep2 RPE-1, ENSA(S67)/ARPP19(S62)-P						Rep2 HeLa, ENSA(S67)/ARPP19(S62)-P						3	RPE-1	0.5	1913.28	25065.4	0.0763315	0.433594		rep1	HeLa	siMASTL	2	1	0.00471698
18_12_2018 rep2	1	C-604	37.04	96.685		#VALUE!						#VALUE!						#VALUE!						#VALUE!						3	RPE-1	1	1225.86	25523.4	0.0480291	0.272825		rep1	HeLa	siPPP2R2A_siMASTL	0	199	0.938679
18_12_2018 rep2	1	C-604	111	98.75																										3	RPE-1	2	888.426	24100.1	0.036864	0.209402		rep1	HeLa	siPPP2R2A_siMASTL	0.5	198	0.933962
18_12_2018 rep2	1	C-604	333	99.425																										3	RPE-1	4	1050.72	26797.9	0.039209	0.222723		rep1	HeLa	siPPP2R2A_siMASTL	2	138	0.650943
18_12_2018 rep2	1	C-604	1000	99.795																										1	U2OS	async	4204	29935.9	0.140433	0.196962		rep2	HeLa	siCTR	0	294	1
18_12_2018 rep2	1	C-604	3000	99.745																										1	U2OS	0	13060.3	18317.4	0.712996	1		rep2	HeLa	siCTR	0.5	107	0.363946
17_01_2019	1	C-604	0.15	9.3																										1	U2OS	0.125	15364.8	17783.6	0.863989	1.21177		rep2	HeLa	siCTR	2	0	0
17_01_2019	1	C-604	0.46	24.57																										1	U2OS	0.25	6533.97	9797.31	0.666915	0.93537		rep2	HeLa	siPPP2R2A	0	240	0.816327
17_01_2019	1	C-604	1.37	38.62		Rep2 HCC1395, ENSA/ARPP19						Rep2 U2OS, ENSA/ARPP19						Rep2 RPE-1, ENSA/ARPP19						Rep2 HeLa, ENSA/ARPP19						1	U2OS	0.5	2217.13	12464.7	0.177873	0.249473		rep2	HeLa	siPPP2R2A	0.5	294	1
17_01_2019	1	C-604	4.12	66.02		#VALUE!						#VALUE!						#VALUE!						#VALUE!						1	U2OS	1	1621.48	21821.5	0.0743064	0.104217		rep2	HeLa	siPPP2R2A	2	191	0.64966
17_01_2019	1	C-604	12.346	82.845																										1	U2OS	2	1549.82	21165	0.0732254	0.102701		rep2	HeLa	siMASTL	0	140	0.47619
17_01_2019	1	C-604	37.04	91.395																										1	U2OS	4	2126.3	22414.6	0.0948624	0.133048		rep2	HeLa	siMASTL	0.5	1	0.00340136
17_01_2019	1	C-604	111	97.76																										2	U2OS	async	5642.8	18358.1	0.307373	0.357252		rep2	HeLa	siMASTL	2	0	0
17_01_2019	1	C-604	333	93.53																										2	U2OS	0	26777.7	31123	0.860383	1		rep2	HeLa	siPPP2R2A_siMASTL	0	169	0.57483
17_01_2019	1	C-604	1000	91.23																										2	U2OS	0.125	7763.99	9827.19	0.790053	0.918257		rep2	HeLa	siPPP2R2A_siMASTL	0.5	169	0.57483
17_01_2019	1	C-604	3000	84.495																										2	U2OS	0.25	15864.4	24667.1	0.643138	0.747502		rep2	HeLa	siPPP2R2A_siMASTL	2	142	0.482993
19_02_2019	1	C-604	0.15	8.485		Rep2 HCC1395, PP1-P						Rep2 U2OS, PP1-P						Rep2 RPE-1, PP1-P						Rep2 HeLa, PP1-P						2	U2OS	0.5	7357.46	14506.2	0.507192	0.589496		rep3	HeLa	siCTR	0	272	1
19_02_2019	1	C-604	0.46	-0.9055		#VALUE!						#VALUE!						#VALUE!						#VALUE!						2	U2OS	1	4432	21364.8	0.207444	0.241107		rep3	HeLa	siCTR	0.5	171	0.628676
19_02_2019	1	C-604	1.37	2.375																										2	U2OS	2	3268.2	20193.4	0.161845	0.188108		rep3	HeLa	siCTR	2	2	0.00735294
19_02_2019	1	C-604	4.12	14.645																										2	U2OS	4	1192.51	14138.1	0.0843469	0.0980342		rep3	HeLa	siPPP2R2A	0	198	0.727941
19_02_2019	1	C-604	12.346	31.65																										3	U2OS	async	4102.55	21328.5	0.19235	0.684164		rep3	HeLa	siPPP2R2A	0.5	194	0.713235
19_02_2019	1	C-604	37.04	75.97																										3	U2OS	0	8049.03	28629.3	0.281147	1		rep3	HeLa	siPPP2R2A	2	137	0.503676
19_02_2019	1	C-604	111	93.305																										3	U2OS	0.125	6223.84	26844.7	0.231846	0.824644		rep3	HeLa	siMASTL	0	144	0.529412
19_02_2019	1	C-604	333	98.16																										3	U2OS	0.25	6942.17	30927.3	0.224467	0.798399		rep3	HeLa	siMASTL	0.5	4	0.0147059
19_02_2019	1	C-604	1000	99.52		Rep2 HCC1395, ACT						Rep2 U2OS, ACT						Rep2 RPE-1, ACT						Rep2 HeLa, ACT						3	U2OS	0.5	5049.26	35853.3	0.140831	0.500917		rep3	HeLa	siMASTL	2	0	0
19_02_2019	1	C-604	3000	93.665		#VALUE!						#VALUE!						#VALUE!						#VALUE!						3	U2OS	1	4559.53	32849.6	0.1388	0.493693		rep3	HeLa	siPPP2R2A_siMASTL	0	175	0.643382
28_03_2019	2	C-604	0.15	-21.72																										3	U2OS	2	2211.57	34601.4	0.0639157	0.227339		rep3	HeLa	siPPP2R2A_siMASTL	0.5	165	0.606618
28_03_2019	2	C-604	0.46	-17.225																										3	U2OS	4	1661.27	24402.8	0.0680772	0.242141		rep3	HeLa	siPPP2R2A_siMASTL	2	105	0.386029
28_03_2019	2	C-604	1.37	-15.02																										1	HCC1395	async	2730.45	20660.9	0.132155	0.140125
28_03_2019	2	C-604	4.12	-9.045																										1	HCC1395	0	15108.9	16020.1	0.943122	1
28_03_2019	2	C-604	12.346	22.08																										1	HCC1395	0.125	12639.5	19672	0.642514	0.681263
28_03_2019	2	C-604	37.04	54.055																										1	HCC1395	0.25	9714.46	12722.4	0.763571	0.80962
28_03_2019	2	C-604	111	82.705		Rep2 HCC1395, Ponceau						Rep2 U2OS, Ponceau						Rep2 RPE-1, Ponceau						Rep2 HeLa, Ponceau						1	HCC1395	0.5	8936.05	17348.2	0.515098	0.546162
28_03_2019	2	C-604	333	95.835		#VALUE!						#VALUE!						#VALUE!						#VALUE!						1	HCC1395	1	4502.95	20654	0.218019	0.231167
28_03_2019	2	C-604	1000	98.92																										1	HCC1395	2	6024.44	27603.5	0.218249	0.231412
28_03_2019	2	C-604	3000	93.3																										1	HCC1395	4	1603.89	27754	0.0577895	0.0612747
13_09_2019	2	C-604	0.15	18.92																										2	HCC1395	async	1195.92	8148.9	0.146758	0.231002
13_09_2019	2	C-604	0.46	5.155																										2	HCC1395	0	18810.6	29608.4	0.635312	1
13_09_2019	2	C-604	1.37	17.155																										2	HCC1395	0.125	9918.97	30693.8	0.323159	0.508661
13_09_2019	2	C-604	4.12	31.435																										2	HCC1395	0.25	3562.52	22167.3	0.160711	0.252963
13_09_2019	2	C-604	12.346	51.605																										2	HCC1395	0.5	555.435	21303.3	0.0260728	0.0410393
13_09_2019	2	C-604	37.04	87.915																										2	HCC1395	1	69.536	22025.9	0.00315702	0.00496924
13_09_2019	2	C-604	111	91.72																										2	HCC1395	2	180.364	13522.4	0.0133382	0.0209947
13_09_2019	2	C-604	333	98.04																										2	HCC1395	4	603.849	13337.4	0.0452749	0.0712641
13_09_2019	2	C-604	1000	99.02																										3	HCC1395	async	2577.62	26101.8	0.0987527	0.547392
13_09_2019	2	C-604	3000	95.61		Rep3 HCC1395, ENSA(S67)/ARPP19(S62)-P						Rep3 U2OS, ENSA(S67)/ARPP19(S62)-P						Rep3 RPE-1, ENSA(S67)/ARPP19(S62)-P						Rep3 HeLa, ENSA(S67)/ARPP19(S62)-P						3	HCC1395	0	5997.63	33245.3	0.180406	1
19_02_2019	1	C-604 (S)	0.15	-12.225		#VALUE!						#VALUE!						#VALUE!						#VALUE!						3	HCC1395	0.125	4013.92	33803.6	0.118742	0.658196
19_02_2019	1	C-604 (S)	0.46	-1.99																										3	HCC1395	0.25	2557.92	30163	0.0848032	0.470069
19_02_2019	1	C-604 (S)	1.37	6.705																										3	HCC1395	0.5	1911.26	26984.9	0.0708269	0.392598
19_02_2019	1	C-604 (S)	4.12	26.855																										3	HCC1395	1	1047.06	34280.4	0.0305441	0.169308
19_02_2019	1	C-604 (S)	12.346	46.03																										3	HCC1395	2	746.985	33069.6	0.0225883	0.125208
19_02_2019	1	C-604 (S)	37.04	71.12																										3	HCC1395	4	755.636	34814.9	0.0217044	0.120309
19_02_2019	1	C-604 (S)	111	88.35
19_02_2019	1	C-604 (S)	333	97.825		Rep3 HCC1395, ENSA/ARPP19						Rep3 U2OS, ENSA/ARPP19						Rep3 RPE-1, ENSA/ARPP19						Rep3 HeLa, ENSA/ARPP19
19_02_2019	1	C-604 (S)	1000	98.63		#VALUE!						#VALUE!						#VALUE!						#VALUE!
19_02_2019	1	C-604 (S)	3000	90.5
04_04_2019	1	C-604 (S)	0.15	-8.835
04_04_2019	1	C-604 (S)	0.46	3.965
04_04_2019	1	C-604 (S)	1.37	10.085
04_04_2019	1	C-604 (S)	4.12	16.235
04_04_2019	1	C-604 (S)	12.346	49.18
04_04_2019	1	C-604 (S)	37.04	75.68		Rep3 HCC1395, PP1-P						Rep3 U2OS, PP1-P						Rep3 RPE-1, PP1-P						Rep3 HeLa, PP1-P
04_04_2019	1	C-604 (S)	111	93.795		#VALUE!						#VALUE!						#VALUE!						#VALUE!
04_04_2019	1	C-604 (S)	333	97.935
04_04_2019	1	C-604 (S)	1000	99.2
04_04_2019	1	C-604 (S)	3000	96.24
13_09_2019	1	C-604 (S)	0.15	6.675
13_09_2019	1	C-604 (S)	0.46	11.215
13_09_2019	1	C-604 (S)	1.37	14.68
13_09_2019	1	C-604 (S)	4.12	39.505		Rep3 HCC1395, ACT						Rep3 U2OS, ACT						Rep3 RPE-1, ACT						Rep3 HeLa, ACT
13_09_2019	1	C-604 (S)	12.346	53.655		#VALUE!						#VALUE!						#VALUE!						#VALUE!
13_09_2019	1	C-604 (S)	37.04	80.275
13_09_2019	1	C-604 (S)	111	90.25
13_09_2019	1	C-604 (S)	333	96.745
13_09_2019	1	C-604 (S)	1000	99.455
13_09_2019	1	C-604 (S)	3000	96.355
13_09_2019	1	C-604 (R)	0.15	17.39
13_09_2019	1	C-604 (R)	0.46	14.205
13_09_2019	1	C-604 (R)	1.37	20.8
13_09_2019	1	C-604 (R)	4.12	33.085
13_09_2019	1	C-604 (R)	12.346	60.235
13_09_2019	1	C-604 (R)	37.04	77.71
13_09_2019	1	C-604 (R)	111	92.91
13_09_2019	1	C-604 (R)	333	97.93
13_09_2019	1	C-604 (R)	1000	99.025
13_09_2019	1	C-604 (R)	3000	89.66
27_09_2019	1	C-604 (R)	0.15	-12.055
27_09_2019	1	C-604 (R)	0.46	-7.095
27_09_2019	1	C-604 (R)	1.37	-5.06
27_09_2019	1	C-604 (R)	4.12	22.065
27_09_2019	1	C-604 (R)	12.346	27.845
27_09_2019	1	C-604 (R)	37.04	65.925
27_09_2019	1	C-604 (R)	111	86.34
27_09_2019	1	C-604 (R)	333	96.18
27_09_2019	1	C-604 (R)	1000	95.61
27_09_2019	1	C-604 (R)	3000	93.865
10_10_2019	1	C-604 (R)	0.15	-16.42
10_10_2019	1	C-604 (R)	0.46	-15
10_10_2019	1	C-604 (R)	1.37	-3.405
10_10_2019	1	C-604 (R)	4.12	18.16
10_10_2019	1	C-604 (R)	12.346	42.01
10_10_2019	1	C-604 (R)	37.04	82.915
10_10_2019	1	C-604 (R)	111	93.82
10_10_2019	1	C-604 (R)	333	97.845
10_10_2019	1	C-604 (R)	1000	94.48
10_10_2019	1	C-604 (R)	3000	85.475
18_10_2019	1	C-604 (R)	0.15	-24.135
18_10_2019	1	C-604 (R)	0.46	-22.675
18_10_2019	1	C-604 (R)	1.37	-20.18
18_10_2019	1	C-604 (R)	4.12	-1.285
18_10_2019	1	C-604 (R)	12.346	11.735
18_10_2019	1	C-604 (R)	37.04	57.48
18_10_2019	1	C-604 (R)	111	80.285
18_10_2019	1	C-604 (R)	333	94.825
18_10_2019	1	C-604 (R)	1000	97.105
18_10_2019	1	C-604 (R)	3000	93.92
28_10_2019	1	C-604 (R)	0.15	-3.505
28_10_2019	1	C-604 (R)	0.46	-2.0745
28_10_2019	1	C-604 (R)	1.37	10.195
28_10_2019	1	C-604 (R)	4.12	22.045
28_10_2019	1	C-604 (R)	12.346	72.725
28_10_2019	1	C-604 (R)	37.04	82.19
28_10_2019	1	C-604 (R)	111	94.21
28_10_2019	1	C-604 (R)	333	92.4
28_10_2019	1	C-604 (R)	1000	86.08
28_10_2019	1	C-604 (R)	3000	79.325

## Sheet: Figure 2
Figure 2d (top panel)						Statistics for Figure 2d (top panel)										Figure 2d (second panel from the top)						Statistics for Figure 2d (second panel from the top)									Figure 2d (third panel from the top)						Statistics for Figure 2d (third panel from the top)										Figure 2d (bottom panel)
experiment	cell_line	C604	cell_cycle	prop		cell_line	treatment	cell_cycle	shapiro	shapiro_BH_adjusted	cohen_d	ttest_p	ttest_p_BH_adjusted	significance		experiment	cell_line	C604	p21	prop		cell_line	C604	shapiro	shapiro_BH_adjusted	cohen_d	ttest_p	ttest_p_BH_adjusted	significance		experiment	cell_line	C604	nuclei	prop		cell_line	C604	nuclei	shapiro	shapiro_BH_adjusted	cohen_d	ttest_p	ttest_p_BH_adjusted	significance		experiment	cell_line	C604
20231127	BT-549	0	2N	45.4588		BT-549	0.25	4N	0.294934	0.645515	-1.78036	0.0946926	0.168342	ns		20231127	BT-549	0	p21-	99.6979		BT-549	0.25	0.515179	0.856	-1.27605	0.193128	0.280295	ns		20231127	BT-549	0	1	93.9116		BT-549	0.25	2	0.364251	0.672463	-0.371159	0.672991	0.738833	ns		20231127	BT-549	0
20231127	HCC1395	0	2N	32.0258		BT-549	0.5	4N	0.235086	0.645515	-2.71438	0.0292576	0.0610593	ns		20231127	HCC1395	0	p21-	86.3782		BT-549	0.5	0.21812	0.747841	-2.02176	0.0684942	0.148587	ns		20231127	HCC1395	0	1	88.3377		BT-549	0.5	2	0.30856	0.666083	-3.56766	0.011973	0.0302477	*		20231127	BT-549	0.25
20231127	HeLa	0	2N	39.9506		BT-549	1	4N	0.654821	0.827143	1.58523	0.124163	0.212851	ns		20231127	HeLa	0	p21-	89.5595		BT-549	1	0.0349108	0.383353	-2.46352	0.0392719	0.117816	ns		20231127	HeLa	0	1	87.1292		BT-549	1	2	0.0497458	0.589855	-7.00838	0.00101202	0.00441607	**		20231127	BT-549	0.5
20231127	MM231	0	2N	37.2747		BT-549	2	4N	0.315001	0.645515	3.1753	0.0177066	0.0441511	*		20231127	MM231	0	p21-	90.0952		BT-549	2	0.8767	0.9564	-4.15527	0.00703563	0.033771	*		20231127	MM231	0	1	87.3611		BT-549	2	2	0.578287	0.816192	-6.01733	0.00180651	0.0066702	**		20231127	BT-549	1
20231127	RPE-1	0	2N	58.4205		HCC1395	0.25	4N	0.787719	0.85933	0.687781	0.447008	0.63107	ns		20231127	RPE-1	0	p21-	91.6156		HCC1395	0.25	0.037301	0.383353	-0.141461	0.870866	0.870866	ns		20231127	RPE-1	0	1	95.6225		HCC1395	0.25	2	0.090874	0.589855	0.811	0.376801	0.538508	ns		20231127	BT-549	2
20231127	U2OS	0	2N	49.1456		HCC1395	0.5	4N	0.0520493	0.499673	0.754694	0.407639	0.592929	ns		20231127	U2OS	0	p21-	66.7393		HCC1395	0.5	0.454292	0.856	-0.341561	0.697193	0.796792	ns		20231127	U2OS	0	1	94.5123		HCC1395	0.5	2	0.204163	0.589855	0.987545	0.293069	0.473757	ns		20231127	HCC1395	0
20231127	BT-549	0	4N	14.6848		HCC1395	1	4N	0.306258	0.645515	-1.41453	0.158231	0.2619	ns		20231127	BT-549	0	p21+	0.302115		HCC1395	1	0.51852	0.856	-1.21187	0.211912	0.28255	ns		20231127	BT-549	0	2	5.55598		HCC1395	1	2	0.149109	0.589855	0.308747	0.724541	0.772843	ns		20231127	HCC1395	0.25
20231127	HCC1395	0	4N	13.4306		HCC1395	2	4N	0.135652	0.542607	-5.49894	0.00253264	0.00762649	**		20231127	HCC1395	0	p21+	13.6218		HCC1395	2	0.802659	0.917324	-3.3263	0.0151746	0.0520271	ns		20231127	HCC1395	0	2	9.85896		HCC1395	2	2	0.651935	0.823496	-3.34267	0.0149272	0.0341193	*		20231127	HCC1395	0.5
20231127	HeLa	0	4N	15.1742		HeLa	0.25	4N	0.472265	0.742375	-0.50755	0.567867	0.757156	ns		20231127	HeLa	0	p21+	10.4405		HeLa	0.25	0.742839	0.917324	-0.467293	0.597739	0.717287	ns		20231127	HeLa	0	2	11.8466		HeLa	0.25	2	0.612144	0.816192	-0.257376	0.768354	0.801761	ns		20231127	HCC1395	1
20231127	MM231	0	4N	14.1447		HeLa	0.5	4N	0.566645	0.792965	-1.92083	0.0782989	0.146682	ns		20231127	MM231	0	p21+	9.90476		HeLa	0.5	0.68462	0.917324	-1.25692	0.198542	0.280295	ns		20231127	MM231	0	2	10.9726		HeLa	0.5	2	0.220771	0.589855	-0.638439	0.477954	0.633442	ns		20231127	HCC1395	2
20231127	RPE-1	0	4N	11.9755		HeLa	1	4N	0.449	0.742375	-5.4934	0.00254216	0.00762649	**		20231127	RPE-1	0	p21+	8.3844		HeLa	1	0.941361	0.98229	-2.17811	0.0559442	0.134266	ns		20231127	RPE-1	0	2	4.14053		HeLa	1	2	0.57505	0.816192	-2.79116	0.0268182	0.0536363	ns		20231127	HeLa	0
20231127	U2OS	0	4N	16.0531		HeLa	2	4N	0.713214	0.854477	-3.0922	0.0193161	0.0441511	*		20231127	U2OS	0	p21+	33.2607		HeLa	2	0.794143	0.917324	-2.32652	0.0464241	0.123798	ns		20231127	U2OS	0	2	4.96045		HeLa	2	2	0.172326	0.589855	-4.19717	0.0067891	0.0203673	*		20231127	HeLa	0.25
20231127	BT-549	0	8N+	3.71171		MM231	0.25	4N	0.966523	0.966523	-0.246843	0.777476	0.848156	ns		20231204	BT-549	0	p21-	99.8399		MM231	0.25	0.107471	0.51586	-1.26269	0.196893	0.280295	ns		20231127	BT-549	0	3+	0.532448		MM231	0.25	2	0.681833	0.839179	-0.622531	0.488278	0.633442	ns		20231127	HeLa	0.5
20231127	HCC1395	0	8N+	4.97509		MM231	0.5	4N	0.118626	0.542607	-1.22012	0.209396	0.335034	ns		20231204	HCC1395	0	p21-	69.002		MM231	0.5	0.374668	0.856	-1.96023	0.0742935	0.148587	ns		20231127	HCC1395	0	3+	1.80338		MM231	0.5	2	0.74451	0.889576	-3.58805	0.0117418	0.0302477	*		20231127	HeLa	1
20231127	HeLa	0	8N+	5.01099		MM231	1	4N	0.216632	0.645515	-7.79884	0.00067106	0.00262599	**		20231204	HeLa	0	p21-	94.913		MM231	1	0.454884	0.856	-3.54535	0.0122323	0.048929	*		20231127	HeLa	0	3+	1.02417		MM231	1	2	0.416453	0.740361	-10.1282	0.000242801	0.00166492	**		20231127	HeLa	2
20231127	MM231	0	8N+	6.89953		MM231	2	4N	0.892688	0.911682	-34.0143	1.98453e-06	3.52198e-05	***		20231204	MM231	0	p21-	89.6477		MM231	2	0.0638922	0.383353	-6.38709	0.00144166	0.0110632	*		20231127	MM231	0	3+	1.66626		MM231	2	2	0.914618	0.972253	-5.78888	0.00208969	0.00716463	**		20231127	MM231	0
20231127	RPE-1	0	8N+	1.26865		RPE-1	0.25	4N	0.852432	0.889534	-0.645451	0.473457	0.649312	ns		20231204	RPE-1	0	p21-	81.2208		RPE-1	0.25	0.0535044	0.383353	0.244926	0.779141	0.849972	ns		20231127	RPE-1	0	3+	0.237		RPE-1	0.25	2	0.878593	0.958465	-0.904172	0.330236	0.511333	ns		20231127	MM231	0.25
20231127	U2OS	0	8N+	2.03105		RPE-1	0.5	4N	0.556848	0.792965	-0.802611	0.381264	0.571896	ns		20231204	U2OS	0	p21-	69.1243		RPE-1	0.5	0.158024	0.632097	0.186836	0.830227	0.866324	ns		20231127	U2OS	0	3+	0.527292		RPE-1	0.5	2	0.439135	0.752803	-0.579188	0.517262	0.63663	ns		20231127	MM231	0.5
20231127	BT-549	0	S	36.1448		RPE-1	1	4N	0.784474	0.85933	-13.9234	6.93585e-05	0.000475601	***		20231204	BT-549	0	p21+	0.160091		RPE-1	1	0.744266	0.917324	-12.2622	0.000114543	0.00137451	**		20231204	BT-549	0	1	88.2977		RPE-1	1	2	0.0951536	0.589855	0.0568366	0.947845	0.947845	ns		20231127	MM231	1
20231127	HCC1395	0	S	49.5685		RPE-1	2	4N	0.198663	0.645515	-31.0525	2.85485e-06	3.52198e-05	***		20231204	HCC1395	0	p21+	30.998		RPE-1	2	0.59246	0.888689	-20.902	1.38297e-05	0.000331913	***		20231204	HCC1395	0	1	86.5252		RPE-1	2	2	0.527679	0.816192	-14.2285	6.36595e-05	0.000763915	***		20231127	MM231	2
20231127	HeLa	0	S	39.8642		U2OS	0.25	4N	0.0144818	0.28575	0.167092	0.84784	0.871402	ns		20231204	HeLa	0	p21+	5.08698		U2OS	0.25	0.535	0.856	1.65109	0.113219	0.209019	ns		20231204	HeLa	0	1	86.8271		U2OS	0.25	2	0.127715	0.589855	-0.984633	0.294298	0.473757	ns		20231127	RPE-1	0
20231127	MM231	0	S	41.6811		U2OS	0.5	4N	0.362682	0.645515	-0.291025	0.739524	0.846114	ns		20231204	MM231	0	p21+	10.3523		U2OS	0.5	0.413604	0.856	0.812979	0.375755	0.474637	ns		20231204	MM231	0	1	86.8098		U2OS	0.5	2	0.191219	0.589855	-0.554717	0.534174	0.641008	ns		20231127	RPE-1	0.25
20231127	RPE-1	0	S	28.3354		U2OS	1	4N	0.0178593	0.28575	-1.9099	0.0794526	0.146682	ns		20231204	RPE-1	0	p21+	18.7792		U2OS	1	0.468113	0.856	-1.28668	0.190186	0.280295	ns		20231204	RPE-1	0	1	95.7015		U2OS	1	2	0.258455	0.65294	-3.47189	0.0131352	0.0315246	*		20231127	RPE-1	0.5
20231127	U2OS	0	S	32.7702		U2OS	2	4N	0.135642	0.542607	-6.86838	0.00109321	0.00374815	**		20231204	U2OS	0	p21+	30.8757		U2OS	2	0.999288	0.999288	-5.98475	0.00184386	0.0110632	*		20231204	U2OS	0	1	93.7031		U2OS	2	2	0.324194	0.666083	-19.8672	1.69257e-05	0.000689637	***		20231127	RPE-1	1
20231204	BT-549	0	2N	36.0441		BT-549	0.25	8N+	0.729866	0.854477	-2.26829	0.0499168	0.0998336	ns		20231208	BT-549	0	p21-	99.0132											20231204	BT-549	0	2	10.3377		BT-549	0.25	3+	0.778379	0.889576	-1.06438	0.262338	0.466379	ns		20231127	RPE-1	2
20231204	HCC1395	0	2N	35.086		BT-549	0.5	8N+	0.0154231	0.28575	-11.5123	0.000146859	0.000704926	***		20231208	HCC1395	0	p21-	73.9003											20231204	HCC1395	0	2	11.3121		BT-549	0.5	3+	0.843935	0.942067	-11.174	0.000165135	0.00158529	**		20231127	U2OS	0
20231204	HeLa	0	2N	41.5095		BT-549	1	8N+	0.545105	0.792965	-30.8378	2.93499e-06	3.52198e-05	***		20231208	HeLa	0	p21-	97.6544											20231204	HeLa	0	2	12.2825		BT-549	1	3+	0.162089	0.589855	-9.25083	0.000345956	0.00207574	**		20231127	U2OS	0.25
20231204	MM231	0	2N	37.1981		BT-549	2	8N+	0.0981539	0.523487	-37.7666	1.30673e-06	3.52198e-05	***		20231208	MM231	0	p21-	94.7553											20231204	MM231	0	2	11.3967		BT-549	2	3+	0.0917007	0.589855	-10.143	0.000241417	0.00166492	**		20231127	U2OS	0.5
20231204	RPE-1	0	2N	60.265		HCC1395	0.25	8N+	0.0862721	0.517633	0.303469	0.728988	0.846114	ns		20231208	RPE-1	0	p21-	89.0403											20231204	RPE-1	0	2	4.04117		HCC1395	0.25	3+	0.133762	0.589855	0.523455	0.556346	0.651332	ns		20231127	U2OS	1
20231204	U2OS	0	2N	47.2589		HCC1395	0.5	8N+	0.274156	0.645515	0.388859	0.658741	0.832094	ns		20231208	U2OS	0	p21-	71.9622											20231204	U2OS	0	2	5.71502		HCC1395	0.5	3+	0.310587	0.666083	0.587242	0.511782	0.63663	ns		20231127	U2OS	2
20231204	BT-549	0	4N	17.7257		HCC1395	1	8N+	0.173688	0.641311	-0.293048	0.737806	0.846114	ns		20231208	BT-549	0	p21+	0.986761											20231204	BT-549	0	3+	1.36458		HCC1395	1	3+	0.343961	0.666083	-0.365893	0.677264	0.738833	ns		20231204	BT-549	0
20231204	HCC1395	0	4N	13.7241		HCC1395	2	8N+	0.324128	0.645515	-8.10856	0.000577289	0.00251908	**		20231208	HCC1395	0	p21+	26.0997											20231204	HCC1395	0	3+	2.16273		HCC1395	2	3+	0.182685	0.589855	-7.08401	0.000971258	0.00441607	**		20231204	BT-549	0.25
20231204	HeLa	0	4N	13.4606		HeLa	0.25	8N+	0.0285901	0.343082	-0.269423	0.757977	0.846114	ns		20231208	HeLa	0	p21+	2.34565											20231204	HeLa	0	3+	0.89037		HeLa	0.25	3+	0.96815	0.973555	-0.204329	0.814721	0.832055	ns		20231204	BT-549	0.5
20231204	MM231	0	4N	15.2944		HeLa	0.5	8N+	0.586227	0.792965	-2.78062	0.0271384	0.059211	ns		20231208	MM231	0	p21+	5.24469											20231204	MM231	0	3+	1.79353		HeLa	0.5	3+	0.0744937	0.589855	-3.09997	0.0191585	0.0414335	*		20231204	BT-549	1
20231204	RPE-1	0	4N	11.4945		HeLa	1	8N+	0.479451	0.742375	-7.68226	0.000711204	0.00262599	**		20231208	RPE-1	0	p21+	10.9597											20231204	RPE-1	0	3+	0.257339		HeLa	1	3+	0.147744	0.589855	-7.34511	0.000845317	0.00441607	**		20231204	BT-549	2
20231204	U2OS	0	4N	15.9814		HeLa	2	8N+	0.277669	0.645515	-24.3877	7.48251e-06	7.18321e-05	***		20231208	U2OS	0	p21+	28.0378											20231204	U2OS	0	3+	0.581846		HeLa	2	3+	0.603257	0.816192	-6.83473	0.00111392	0.00445567	**		20231204	HCC1395	0
20231204	BT-549	0	8N+	6.49897		MM231	0.25	8N+	0.85247	0.889534	-0.276326	0.752058	0.846114	ns		20231127	BT-549	0.25	p21-	99.5837											20231208	BT-549	0	1	86.6841		MM231	0.25	3+	0.221196	0.589855	-0.436358	0.621369	0.710136	ns		20231204	HCC1395	0.25
20231204	HCC1395	0	8N+	6.61682		MM231	0.5	8N+	0.717927	0.854477	-0.807679	0.378562	0.571896	ns		20231127	HCC1395	0.25	p21-	88.8932											20231208	HCC1395	0	1	87.3844		MM231	0.5	3+	0.768452	0.889576	-1.21005	0.212471	0.392255	ns		20231204	HCC1395	0.5
20231204	HeLa	0	8N+	3.82174		MM231	1	8N+	0.363102	0.645515	-3.49767	0.0128094	0.0341585	*		20231127	HeLa	0.25	p21-	92.8024											20231208	HeLa	0	1	90.3161		MM231	1	3+	0.0616242	0.589855	-3.95644	0.00836587	0.0236213	*		20231204	HCC1395	1
20231204	MM231	0	8N+	6.03022		MM231	2	8N+	0.0857757	0.517633	-15.9613	4.03794e-05	0.000323035	***		20231127	MM231	0.25	p21-	84.2327											20231208	MM231	0	1	87.2609		MM231	2	3+	0.973555	0.973555	-4.99729	0.00360942	0.0115501	*		20231204	HCC1395	2
20231204	RPE-1	0	8N+	1.78231		RPE-1	0.25	8N+	0.256969	0.645515	-0.171078	0.844276	0.871402	ns		20231127	RPE-1	0.25	p21-	94.8251											20231208	RPE-1	0	1	96.7313		RPE-1	0.25	3+	0.0607288	0.589855	-0.802276	0.381443	0.538508	ns		20231204	HeLa	0
20231204	U2OS	0	8N+	2.17223		RPE-1	0.5	8N+	0.221547	0.645515	0.42179	0.632693	0.82079	ns		20231127	U2OS	0.25	p21-	74.1526											20231208	U2OS	0	1	94.5103		RPE-1	0.5	3+	0.563896	0.816192	-0.764916	0.401886	0.551158	ns		20231204	HeLa	0.25
20231204	BT-549	0	S	39.7312		RPE-1	1	8N+	0.381541	0.65407	-3.12357	0.0186887	0.0441511	*		20231127	BT-549	0.25	p21+	0.416336											20231208	BT-549	0	2	11.6167		RPE-1	1	3+	0.297967	0.666083	-2.24087	0.0516661	0.099199	ns		20231204	HeLa	0.5
20231204	HCC1395	0	S	44.5731		RPE-1	2	8N+	0.611244	0.792965	-12.38	0.000110306	0.0005883	***		20231127	HCC1395	0.25	p21+	11.1068											20231208	HCC1395	0	2	10.7777		RPE-1	2	3+	0.931743	0.972253	-14.9107	5.28868e-05	0.000763915	***		20231204	HeLa	1
20231204	HeLa	0	S	41.2082		U2OS	0.25	8N+	0.786234	0.85933	0.161055	0.853248	0.871402	ns		20231127	HeLa	0.25	p21+	7.1976											20231208	HeLa	0	2	9.19186		U2OS	0.25	3+	0.346918	0.666083	0.840379	0.361526	0.538508	ns		20231204	HeLa	2
20231204	MM231	0	S	41.4772		U2OS	0.5	8N+	0.0629076	0.503261	-0.0944093	0.91352	0.91352	ns		20231127	MM231	0.25	p21+	15.7673											20231208	MM231	0	2	11.3925		U2OS	0.5	3+	0.517525	0.816192	0.980391	0.296098	0.473757	ns		20231204	MM231	0
20231204	RPE-1	0	S	26.4583		U2OS	1	8N+	0.598883	0.792965	-5.28477	0.00293583	0.00828939	**		20231127	RPE-1	0.25	p21+	5.17491											20231208	RPE-1	0	2	3.07471		U2OS	1	3+	0.51381	0.816192	-3.06629	0.0198536	0.0414335	*		20231204	MM231	0.25
20231204	U2OS	0	S	34.5875		U2OS	2	8N+	0.355263	0.645515	-12.7965	9.68071e-05	0.000580843	***		20231127	U2OS	0.25	p21+	25.8474											20231208	U2OS	0	2	5.12037		U2OS	2	3+	0.638254	0.823496	-17.3901	2.87349e-05	0.000689637	***		20231204	MM231	0.5
20231208	BT-549	0	2N	42.7471												20231204	BT-549	0.25	p21-	98.029											20231208	BT-549	0	3+	1.69927												20231204	MM231	1
20231208	HCC1395	0	2N	36.8558												20231204	HCC1395	0.25	p21-	67.6979											20231208	HCC1395	0	3+	1.83781												20231204	MM231	2
20231208	HeLa	0	2N	44.3407												20231204	HeLa	0.25	p21-	88.5852											20231208	HeLa	0	3+	0.492011												20231204	RPE-1	0
20231208	MM231	0	2N	38.9334												20231204	MM231	0.25	p21-	89.3693											20231208	MM231	0	3+	1.34659												20231204	RPE-1	0.25
20231208	RPE-1	0	2N	61.2716												20231204	RPE-1	0.25	p21-	85.6594											20231208	RPE-1	0	3+	0.193966												20231204	RPE-1	0.5
20231208	U2OS	0	2N	51.3183												20231204	U2OS	0.25	p21-	80.5007											20231208	U2OS	0	3+	0.36938												20231204	RPE-1	1
20231208	BT-549	0	4N	19.4324												20231204	BT-549	0.25	p21+	1.97103											20231127	BT-549	0.25	1	91.2679												20231204	RPE-1	2
20231208	HCC1395	0	4N	14.3648												20231204	HCC1395	0.25	p21+	32.3021											20231127	HCC1395	0.25	1	91.8735												20231204	U2OS	0
20231208	HeLa	0	4N	12.4451												20231204	HeLa	0.25	p21+	11.4148											20231127	HeLa	0.25	1	87.0298												20231204	U2OS	0.25
20231208	MM231	0	4N	14.385												20231204	MM231	0.25	p21+	10.6307											20231127	MM231	0.25	1	87.2143												20231204	U2OS	0.5
20231208	RPE-1	0	4N	12.3204												20231204	RPE-1	0.25	p21+	14.3406											20231127	RPE-1	0.25	1	95.2347												20231204	U2OS	1
20231208	U2OS	0	4N	13.8836												20231204	U2OS	0.25	p21+	19.4993											20231127	U2OS	0.25	1	94.1259												20231204	U2OS	2
20231208	BT-549	0	8N+	7.65741												20231208	BT-549	0.25	p21-	98.457											20231127	BT-549	0.25	2	7.36146												20231208	BT-549	0
20231208	HCC1395	0	8N+	5.28093												20231208	HCC1395	0.25	p21-	68.1707											20231127	HCC1395	0.25	2	7.08883												20231208	BT-549	0.25
20231208	HeLa	0	8N+	2.90608												20231208	HeLa	0.25	p21-	95.4166											20231127	HeLa	0.25	2	12.0973												20231208	BT-549	0.5
20231208	MM231	0	8N+	4.55274												20231208	MM231	0.25	p21-	89.7146											20231127	MM231	0.25	2	10.8961												20231208	BT-549	1
20231208	RPE-1	0	8N+	1.26437												20231208	RPE-1	0.25	p21-	85.358											20231127	RPE-1	0.25	2	4.53074												20231208	BT-549	2
20231208	U2OS	0	8N+	1.46478												20231208	U2OS	0.25	p21-	71.6238											20231127	U2OS	0.25	2	5.43685												20231208	HCC1395	0
20231208	BT-549	0	S	30.1631												20231208	BT-549	0.25	p21+	1.54301											20231127	BT-549	0.25	3+	1.37067												20231208	HCC1395	0.25
20231208	HCC1395	0	S	43.4985												20231208	HCC1395	0.25	p21+	31.8293											20231127	HCC1395	0.25	3+	1.03763												20231208	HCC1395	0.5
20231208	HeLa	0	S	40.3081												20231208	HeLa	0.25	p21+	4.58337											20231127	HeLa	0.25	3+	0.872813												20231208	HCC1395	1
20231208	MM231	0	S	42.1289												20231208	MM231	0.25	p21+	10.2854											20231127	MM231	0.25	3+	1.88967												20231208	HCC1395	2
20231208	RPE-1	0	S	25.1437												20231208	RPE-1	0.25	p21+	14.642											20231127	RPE-1	0.25	3+	0.234511												20231208	HeLa	0
20231208	U2OS	0	S	33.3333												20231208	U2OS	0.25	p21+	28.3762											20231127	U2OS	0.25	3+	0.437258												20231208	HeLa	0.25
20231127	BT-549	0.25	2N	31.0056												20231127	BT-549	0.5	p21-	98.514											20231204	BT-549	0.25	1	87.0457												20231208	HeLa	0.5
20231127	HCC1395	0.25	2N	35.3375												20231127	HCC1395	0.5	p21-	87.2386											20231204	HCC1395	0.25	1	84.982												20231208	HeLa	1
20231127	HeLa	0.25	2N	41.0222												20231127	HeLa	0.5	p21-	88.8005											20231204	HeLa	0.25	1	85.3499												20231208	HeLa	2
20231127	MM231	0.25	2N	36.3913												20231127	MM231	0.5	p21-	73.4036											20231204	MM231	0.25	1	86.6951												20231208	MM231	0
20231127	RPE-1	0.25	2N	61.4512												20231127	RPE-1	0.5	p21-	93.7925											20231204	RPE-1	0.25	1	93.6993												20231208	MM231	0.25
20231127	U2OS	0.25	2N	46.5143												20231127	U2OS	0.5	p21-	70.7971											20231204	U2OS	0.25	1	93.6986												20231208	MM231	0.5
20231127	BT-549	0.25	4N	20.1583												20231127	BT-549	0.5	p21+	1.48601											20231204	BT-549	0.25	2	11.1996												20231208	MM231	1
20231127	HCC1395	0.25	4N	11.6369												20231127	HCC1395	0.5	p21+	12.7614											20231204	HCC1395	0.25	2	12.2964												20231208	MM231	2
20231127	HeLa	0.25	4N	15.8697												20231127	HeLa	0.5	p21+	11.1995											20231204	HeLa	0.25	2	13.4418												20231208	RPE-1	0
20231127	MM231	0.25	4N	13.8982												20231127	MM231	0.5	p21+	26.5964											20231204	MM231	0.25	2	11.4756												20231208	RPE-1	0.25
20231127	RPE-1	0.25	4N	11.6599												20231127	RPE-1	0.5	p21+	6.20748											20231204	RPE-1	0.25	2	5.88696												20231208	RPE-1	0.5
20231127	U2OS	0.25	4N	16.6983												20231127	U2OS	0.5	p21+	29.2029											20231204	U2OS	0.25	2	5.85205												20231208	RPE-1	1
20231127	BT-549	0.25	8N+	8.43672												20231204	BT-549	0.5	p21-	93.0396											20231204	BT-549	0.25	3+	1.7547												20231208	RPE-1	2
20231127	HCC1395	0.25	8N+	3.57836												20231204	HCC1395	0.5	p21-	68.3619											20231204	HCC1395	0.25	3+	2.72161												20231208	U2OS	0
20231127	HeLa	0.25	8N+	4.87074												20231204	HeLa	0.5	p21-	81.3778											20231204	HeLa	0.25	3+	1.20837												20231208	U2OS	0.25
20231127	MM231	0.25	8N+	7.60439												20231204	MM231	0.5	p21-	83.7462											20231204	MM231	0.25	3+	1.82927												20231208	U2OS	0.5
20231127	RPE-1	0.25	8N+	1.29919												20231204	RPE-1	0.5	p21-	85.08											20231204	RPE-1	0.25	3+	0.413708												20231208	U2OS	1
20231127	U2OS	0.25	8N+	1.77378												20231204	U2OS	0.5	p21-	78.3919											20231204	U2OS	0.25	3+	0.449315												20231208	U2OS	2
20231127	BT-549	0.25	S	40.3994												20231204	BT-549	0.5	p21+	6.96039											20231208	BT-549	0.25	1	85.8276
20231127	HCC1395	0.25	S	49.4472												20231204	HCC1395	0.5	p21+	31.6381											20231208	HCC1395	0.25	1	91.737
20231127	HeLa	0.25	S	38.2374												20231204	HeLa	0.5	p21+	18.6222											20231208	HeLa	0.25	1	90.2205
20231127	MM231	0.25	S	42.1061												20231204	MM231	0.5	p21+	16.2538											20231208	MM231	0.25	1	86.0587
20231127	RPE-1	0.25	S	25.5898												20231204	RPE-1	0.5	p21+	14.92											20231208	RPE-1	0.25	1	96.3283
20231127	U2OS	0.25	S	35.0136												20231204	U2OS	0.5	p21+	21.6081											20231208	U2OS	0.25	1	94.1458
20231204	BT-549	0.25	2N	29.0421												20231208	BT-549	0.5	p21-	92.2631											20231208	BT-549	0.25	2	12.1627
20231204	HCC1395	0.25	2N	34.0693												20231208	HCC1395	0.5	p21-	62.2169											20231208	HCC1395	0.25	2	7.3675
20231204	HeLa	0.25	2N	40.914												20231208	HeLa	0.5	p21-	92.8979											20231208	HeLa	0.25	2	9.26221
20231204	MM231	0.25	2N	37.2805												20231208	MM231	0.5	p21-	86.4271											20231208	MM231	0.25	2	12.5314
20231204	RPE-1	0.25	2N	62.3134												20231208	RPE-1	0.5	p21-	85.8762											20231208	RPE-1	0.25	2	3.44389
20231204	U2OS	0.25	2N	47.8027												20231208	U2OS	0.5	p21-	68.5869											20231208	U2OS	0.25	2	5.46776
20231204	BT-549	0.25	4N	19.991												20231208	BT-549	0.5	p21+	7.7369											20231208	BT-549	0.25	3+	2.00971
20231204	HCC1395	0.25	4N	14.6792												20231208	HCC1395	0.5	p21+	37.7831											20231208	HCC1395	0.25	3+	0.895457
20231204	HeLa	0.25	4N	15.0271												20231208	HeLa	0.5	p21+	7.10206											20231208	HeLa	0.25	3+	0.517298
20231204	MM231	0.25	4N	14.7805												20231208	MM231	0.5	p21+	13.5729											20231208	MM231	0.25	3+	1.40985
20231204	RPE-1	0.25	4N	12.7914												20231208	RPE-1	0.5	p21+	14.1238											20231208	RPE-1	0.25	3+	0.227806
20231204	U2OS	0.25	4N	14.2904												20231208	U2OS	0.5	p21+	31.4131											20231208	U2OS	0.25	3+	0.386434
20231204	BT-549	0.25	8N+	10.9221												20231127	BT-549	1	p21-	96.5446											20231127	BT-549	0.5	1	75.6182
20231204	HCC1395	0.25	8N+	8.13204												20231127	HCC1395	1	p21-	75.9173											20231127	HCC1395	0.5	1	92.0398
20231204	HeLa	0.25	8N+	4.90576												20231127	HeLa	1	p21-	79.4003											20231127	HeLa	0.5	1	84.9176
20231204	MM231	0.25	8N+	6.32927												20231127	MM231	1	p21-	48.4768											20231127	MM231	0.5	1	84.8349
20231204	RPE-1	0.25	8N+	2.04618												20231127	RPE-1	1	p21-	38.3148											20231127	RPE-1	0.5	1	95.8818
20231204	U2OS	0.25	8N+	2.25753												20231127	U2OS	1	p21-	55.4429											20231127	U2OS	0.5	1	94.59
20231204	BT-549	0.25	S	40.0448												20231127	BT-549	1	p21+	3.45543											20231127	BT-549	0.5	2	16.7136
20231204	HCC1395	0.25	S	43.1195												20231127	HCC1395	1	p21+	24.0827											20231127	HCC1395	0.5	2	6.89479
20231204	HeLa	0.25	S	39.1531												20231127	HeLa	1	p21+	20.5997											20231127	HeLa	0.5	2	13.591
20231204	MM231	0.25	S	41.6098												20231127	MM231	1	p21+	51.5232											20231127	MM231	0.5	2	12.8679
20231204	RPE-1	0.25	S	22.849												20231127	RPE-1	1	p21+	61.6852											20231127	RPE-1	0.5	2	3.90785
20231204	U2OS	0.25	S	35.6493												20231127	U2OS	1	p21+	44.5571											20231127	U2OS	0.5	2	5.02036
20231208	BT-549	0.25	2N	32.6095												20231204	BT-549	1	p21-	87.9738											20231127	BT-549	0.5	3+	7.66823
20231208	HCC1395	0.25	2N	40.1136												20231204	HCC1395	1	p21-	62.2884											20231127	HCC1395	0.5	3+	1.06546
20231208	HeLa	0.25	2N	44.0757												20231204	HeLa	1	p21-	71.4932											20231127	HeLa	0.5	3+	1.49144
20231208	MM231	0.25	2N	37.1017												20231204	MM231	1	p21-	70.7779											20231127	MM231	0.5	3+	2.2972
20231208	RPE-1	0.25	2N	59.0553												20231204	RPE-1	1	p21-	36.2161											20231127	RPE-1	0.5	3+	0.21031
20231208	U2OS	0.25	2N	50.1384												20231204	U2OS	1	p21-	70.5414											20231127	U2OS	0.5	3+	0.389587
20231208	BT-549	0.25	4N	21.0054												20231204	BT-549	1	p21+	12.0262											20231204	BT-549	0.5	1	75.686
20231208	HCC1395	0.25	4N	12.864												20231204	HCC1395	1	p21+	37.7116											20231204	HCC1395	0.5	1	85.2979
20231208	HeLa	0.25	4N	12.5579												20231204	HeLa	1	p21+	28.5068											20231204	HeLa	0.5	1	83.4306
20231208	MM231	0.25	4N	15.718												20231204	MM231	1	p21+	29.2221											20231204	MM231	0.5	1	85.5505
20231208	RPE-1	0.25	4N	12.3015												20231204	RPE-1	1	p21+	63.7839											20231204	RPE-1	0.5	1	93.6992
20231208	U2OS	0.25	4N	14.2692												20231204	U2OS	1	p21+	29.4586											20231204	U2OS	0.5	1	92.7286
20231208	BT-549	0.25	8N+	9.98591												20231208	BT-549	1	p21-	87.7909											20231204	BT-549	0.5	2	17.5813
20231208	HCC1395	0.25	8N+	3.3343												20231208	HCC1395	1	p21-	57.0687											20231204	HCC1395	0.5	2	12.0172
20231208	HeLa	0.25	8N+	2.86269												20231208	HeLa	1	p21-	88.1959											20231204	HeLa	0.5	2	14.1623
20231208	MM231	0.25	8N+	4.65933												20231208	MM231	1	p21-	65.2945											20231204	MM231	0.5	2	12.5491
20231208	RPE-1	0.25	8N+	1.17253												20231208	RPE-1	1	p21-	39.6195											20231204	RPE-1	0.5	2	6.00463
20231208	U2OS	0.25	8N+	1.44769												20231208	U2OS	1	p21-	59.2534											20231204	U2OS	0.5	2	6.80034
20231208	BT-549	0.25	S	36.3992												20231208	BT-549	1	p21+	12.2091											20231204	BT-549	0.5	3+	6.73272
20231208	HCC1395	0.25	S	43.6881												20231208	HCC1395	1	p21+	42.9313											20231204	HCC1395	0.5	3+	2.6849
20231208	HeLa	0.25	S	40.5037												20231208	HeLa	1	p21+	11.8041											20231204	HeLa	0.5	3+	2.40704
20231208	MM231	0.25	S	42.521												20231208	MM231	1	p21+	34.7055											20231204	MM231	0.5	3+	1.90039
20231208	RPE-1	0.25	S	27.4707												20231208	RPE-1	1	p21+	60.3805											20231204	RPE-1	0.5	3+	0.296193
20231208	U2OS	0.25	S	34.1447												20231208	U2OS	1	p21+	40.7466											20231204	U2OS	0.5	3+	0.471071
20231127	BT-549	0.5	2N	14.0532												20231127	BT-549	2	p21-	89.5954											20231208	BT-549	0.5	1	74.9716
20231127	HCC1395	0.5	2N	36.9224												20231127	HCC1395	2	p21-	57.4641											20231208	HCC1395	0.5	1	93.0553
20231127	HeLa	0.5	2N	39.7612												20231127	HeLa	2	p21-	70.2464											20231208	HeLa	0.5	1	88.0178
20231127	MM231	0.5	2N	35.2836												20231127	MM231	2	p21-	23.5867											20231208	MM231	0.5	1	86.3215
20231127	RPE-1	0.5	2N	62.8925												20231127	RPE-1	2	p21-	6.63848											20231208	RPE-1	0.5	1	96.4769
20231127	U2OS	0.5	2N	44.5458												20231127	U2OS	2	p21-	41.0293											20231208	U2OS	0.5	1	94.426
20231127	BT-549	0.5	4N	21.6275												20231127	BT-549	2	p21+	10.4046											20231208	BT-549	0.5	2	17.7616
20231127	HCC1395	0.5	4N	12.4475												20231127	HCC1395	2	p21+	42.5359											20231208	HCC1395	0.5	2	6.21815
20231127	HeLa	0.5	4N	15.9857												20231127	HeLa	2	p21+	29.7536											20231208	HeLa	0.5	2	9.61547
20231127	MM231	0.5	4N	15.6676												20231127	MM231	2	p21+	76.4133											20231208	MM231	0.5	2	12.0366
20231127	RPE-1	0.5	4N	11.616												20231127	RPE-1	2	p21+	93.3615											20231208	RPE-1	0.5	2	3.25258
20231127	U2OS	0.5	4N	16.8231												20231127	U2OS	2	p21+	58.9707											20231208	U2OS	0.5	2	5.21552
20231127	BT-549	0.5	8N+	35.9311												20231204	BT-549	2	p21-	83.8424											20231208	BT-549	0.5	3+	7.26683
20231127	HCC1395	0.5	8N+	3.53447												20231204	HCC1395	2	p21-	50.8011											20231208	HCC1395	0.5	3+	0.726552
20231127	HeLa	0.5	8N+	5.86773												20231204	HeLa	2	p21-	52.4818											20231208	HeLa	0.5	3+	2.36669
20231127	MM231	0.5	8N+	8.63245												20231204	MM231	2	p21-	44.2466											20231208	MM231	0.5	3+	1.64188
20231127	RPE-1	0.5	8N+	0.973296												20231204	RPE-1	2	p21-	5.01166											20231208	RPE-1	0.5	3+	0.270536
20231127	U2OS	0.5	8N+	1.72658												20231204	U2OS	2	p21-	50.7622											20231208	U2OS	0.5	3+	0.358455
20231127	BT-549	0.5	S	28.3881												20231204	BT-549	2	p21+	16.1576											20231127	BT-549	1	1	59.3003
20231127	HCC1395	0.5	S	47.0956												20231204	HCC1395	2	p21+	49.1989											20231127	HCC1395	1	1	91.5216
20231127	HeLa	0.5	S	38.3853												20231204	HeLa	2	p21+	47.5182											20231127	HeLa	1	1	77.5992
20231127	MM231	0.5	S	40.4164												20231204	MM231	2	p21+	55.7534											20231127	MM231	1	1	77.3161
20231127	RPE-1	0.5	S	24.5182												20231204	RPE-1	2	p21+	94.9883											20231127	RPE-1	1	1	95.9096
20231127	U2OS	0.5	S	36.9046												20231204	U2OS	2	p21+	49.2378											20231127	U2OS	1	1	91.544
20231204	BT-549	0.5	2N	15.2947												20231208	BT-549	2	p21-	79.248											20231127	BT-549	1	2	24.9563
20231204	HCC1395	0.5	2N	35.0534												20231208	HCC1395	2	p21-	46.1671											20231127	HCC1395	1	2	7.25461
20231204	HeLa	0.5	2N	37.3691												20231208	HeLa	2	p21-	82.4031											20231127	HeLa	1	2	14.8604
20231204	MM231	0.5	2N	35.7798												20231208	MM231	2	p21-	43.4633											20231127	MM231	1	2	16.5078
20231204	RPE-1	0.5	2N	63.3367												20231208	RPE-1	2	p21-	4.27273											20231127	RPE-1	1	2	3.49839
20231204	U2OS	0.5	2N	47.7594												20231208	U2OS	2	p21-	45.8989											20231127	U2OS	1	2	7.5667
20231204	BT-549	0.5	4N	21.9512												20231208	BT-549	2	p21+	20.752											20231127	BT-549	1	3+	15.7434
20231204	HCC1395	0.5	4N	14.5224												20231208	HCC1395	2	p21+	53.8329											20231127	HCC1395	1	3+	1.22382
20231204	HeLa	0.5	4N	16.4014												20231208	HeLa	2	p21+	17.5969											20231127	HeLa	1	3+	7.54041
20231204	MM231	0.5	4N	15.7438												20231208	MM231	2	p21+	56.5367											20231127	MM231	1	3+	6.17613
20231204	RPE-1	0.5	4N	12.984												20231208	RPE-1	2	p21+	95.7273											20231127	RPE-1	1	3+	0.592034
20231204	U2OS	0.5	4N	15.2434												20231208	U2OS	2	p21+	54.1011											20231127	U2OS	1	3+	0.889342
20231204	BT-549	0.5	8N+	31.377																											20231204	BT-549	1	1	58.9275
20231204	HCC1395	0.5	8N+	8.12456																											20231204	HCC1395	1	1	81.7714
20231204	HeLa	0.5	8N+	8.79648																											20231204	HeLa	1	1	76.9616
20231204	MM231	0.5	8N+	7.33945																											20231204	MM231	1	1	80.5108
20231204	RPE-1	0.5	8N+	1.78793																											20231204	RPE-1	1	1	95.4376
20231204	U2OS	0.5	8N+	2.34328																											20231204	U2OS	1	1	89.2038
20231204	BT-549	0.5	S	31.377																											20231204	BT-549	1	2	24.9238
20231204	HCC1395	0.5	S	42.2996																											20231204	HCC1395	1	2	14.2508
20231204	HeLa	0.5	S	37.433																											20231204	HeLa	1	2	15.2733
20231204	MM231	0.5	S	41.137																											20231204	MM231	1	2	15.3254
20231204	RPE-1	0.5	S	21.8913																											20231204	RPE-1	1	2	4.21446
20231204	U2OS	0.5	S	34.6539																											20231204	U2OS	1	2	9.84076
20231208	BT-549	0.5	2N	17.2749																											20231204	BT-549	1	3+	16.1487
20231208	HCC1395	0.5	2N	43.5271																											20231204	HCC1395	1	3+	3.97786
20231208	HeLa	0.5	2N	38.8358																											20231204	HeLa	1	3+	7.76515
20231208	MM231	0.5	2N	37.5286																											20231204	MM231	1	3+	4.16375
20231208	RPE-1	0.5	2N	61.2211																											20231204	RPE-1	1	3+	0.347983
20231208	U2OS	0.5	2N	49.7177																											20231204	U2OS	1	3+	0.955414
20231208	BT-549	0.5	4N	24.0552																											20231208	BT-549	1	1	53.9102
20231208	HCC1395	0.5	4N	12.5118																											20231208	HCC1395	1	1	90.393
20231208	HeLa	0.5	4N	15.0159																											20231208	HeLa	1	1	75.9209
20231208	MM231	0.5	4N	14.6453																											20231208	MM231	1	1	79.523
20231208	RPE-1	0.5	4N	12.5799																											20231208	RPE-1	1	1	96.1554
20231208	U2OS	0.5	4N	14.849																											20231208	U2OS	1	1	91.387
20231208	BT-549	0.5	8N+	31.4193																											20231208	BT-549	1	2	26.0184
20231208	HCC1395	0.5	8N+	2.69862																											20231208	HCC1395	1	2	7.85929
20231208	HeLa	0.5	8N+	7.89038																											20231208	HeLa	1	2	13.9154
20231208	MM231	0.5	8N+	5.14874																											20231208	MM231	1	2	16.2396
20231208	RPE-1	0.5	8N+	1.076																											20231208	RPE-1	1	2	3.45593
20231208	U2OS	0.5	8N+	1.70266																											20231208	U2OS	1	2	7.89818
20231208	BT-549	0.5	S	27.2506																											20231208	BT-549	1	3+	20.0714
20231208	HCC1395	0.5	S	41.2625																											20231208	HCC1395	1	3+	1.74775
20231208	HeLa	0.5	S	38.2579																											20231208	HeLa	1	3+	10.1637
20231208	MM231	0.5	S	42.6773																											20231208	MM231	1	3+	4.23738
20231208	RPE-1	0.5	S	25.123																											20231208	RPE-1	1	3+	0.388619
20231208	U2OS	0.5	S	33.7306																											20231208	U2OS	1	3+	0.714846
20231127	BT-549	1	2N	4.66472																											20231127	BT-549	2	1	56.1697
20231127	HCC1395	1	2N	38.38																											20231127	HCC1395	2	1	76.4867
20231127	HeLa	1	2N	31.4383																											20231127	HeLa	2	1	57.5773
20231127	MM231	1	2N	32.9394																											20231127	MM231	2	1	74.1667
20231127	RPE-1	1	2N	63.7648																											20231127	RPE-1	2	1	83.8762
20231127	U2OS	1	2N	43.5924																											20231127	U2OS	2	1	77.1998
20231127	BT-549	1	4N	14.1691																											20231127	BT-549	2	2	23.1362
20231127	HCC1395	1	4N	14.2821																											20231127	HCC1395	2	2	17.7375
20231127	HeLa	1	4N	18.8556																											20231127	HeLa	2	2	17.6969
20231127	MM231	1	4N	19.329																											20231127	MM231	2	2	19.1667
20231127	RPE-1	1	4N	19.739																											20231127	RPE-1	2	2	12.2557
20231127	U2OS	1	4N	16.9412																											20231127	U2OS	2	2	17.8749
20231127	BT-549	1	8N+	65.5394																											20231127	BT-549	2	3+	20.6941
20231127	HCC1395	1	8N+	4.0752																											20231127	HCC1395	2	3+	5.7758
20231127	HeLa	1	8N+	18.0107																											20231127	HeLa	2	3+	24.7258
20231127	MM231	1	8N+	19.0621																											20231127	MM231	2	3+	6.66667
20231127	RPE-1	1	8N+	2.56997																											20231127	RPE-1	2	3+	3.86808
20231127	U2OS	1	8N+	4.15512																											20231127	U2OS	2	3+	4.92529
20231127	BT-549	1	S	15.6268																											20231204	BT-549	2	1	51.7699
20231127	HCC1395	1	S	43.2627																											20231204	HCC1395	2	1	73.365
20231127	HeLa	1	S	31.6954																											20231204	HeLa	2	1	62.6824
20231127	MM231	1	S	28.6695																											20231204	MM231	2	1	69.3735
20231127	RPE-1	1	S	13.9263																											20231204	RPE-1	2	1	84.515
20231127	U2OS	1	S	35.3113																											20231204	U2OS	2	1	76.1933
20231204	BT-549	1	2N	5.5454																											20231204	BT-549	2	2	27.2566
20231204	HCC1395	1	2N	36.0582																											20231204	HCC1395	2	2	19.5207
20231204	HeLa	1	2N	27.0563																											20231204	HeLa	2	2	20.8015
20231204	MM231	1	2N	33.7999																											20231204	MM231	2	2	21.9258
20231204	RPE-1	1	2N	64.6862																											20231204	RPE-1	2	2	11.9115
20231204	U2OS	1	2N	44.4108																											20231204	U2OS	2	2	18.1384
20231204	BT-549	1	4N	14.869																											20231204	BT-549	2	3+	20.9735
20231204	HCC1395	1	4N	16.7611																											20231204	HCC1395	2	3+	7.11433
20231204	HeLa	1	4N	19.3452																											20231204	HeLa	2	3+	16.5161
20231204	MM231	1	4N	20.8537																											20231204	MM231	2	3+	8.7007
20231204	RPE-1	1	4N	19.1906																											20231204	RPE-1	2	3+	3.57345
20231204	U2OS	1	4N	19.1083																											20231204	U2OS	2	3+	5.66826
20231204	BT-549	1	8N+	63.1932																											20231208	BT-549	2	1	48.1338
20231204	HCC1395	1	8N+	10.2987																											20231208	HCC1395	2	1	80.099
20231204	HeLa	1	8N+	22.362																											20231208	HeLa	2	1	60.5258
20231204	MM231	1	8N+	13.7159																											20231208	MM231	2	1	65.0725
20231204	RPE-1	1	8N+	2.70653																											20231208	RPE-1	2	1	83.6252
20231204	U2OS	1	8N+	4.42675																											20231208	U2OS	2	1	77.9046
20231204	BT-549	1	S	16.3924																											20231208	BT-549	2	2	25.9974
20231204	HCC1395	1	S	36.8821																											20231208	HCC1395	2	2	14.2822
20231204	HeLa	1	S	31.2365																											20231208	HeLa	2	2	17.3547
20231204	MM231	1	S	31.6305																											20231208	MM231	2	2	24.288
20231204	RPE-1	1	S	13.4167																											20231208	RPE-1	2	2	13.1349
20231204	U2OS	1	S	32.0541																											20231208	U2OS	2	2	16.6753
20231208	BT-549	1	2N	6.18495																											20231208	BT-549	2	3+	25.8687
20231208	HCC1395	1	2N	42.8031																											20231208	HCC1395	2	3+	5.61881
20231208	HeLa	1	2N	26.7394																											20231208	HeLa	2	3+	22.1195
20231208	MM231	1	2N	33.2446																											20231208	MM231	2	3+	10.6394
20231208	RPE-1	1	2N	59.8196																											20231208	RPE-1	2	3+	3.23993
20231208	U2OS	1	2N	46.0291																											20231208	U2OS	2	3+	5.42012
20231208	BT-549	1	4N	14.6298
20231208	HCC1395	1	4N	14.7056
20231208	HeLa	1	4N	19.2263
20231208	MM231	1	4N	20.6656
20231208	RPE-1	1	4N	20.5552
20231208	U2OS	1	4N	16.9645
20231208	BT-549	1	8N+	62.2361
20231208	HCC1395	1	8N+	4.69776
20231208	HeLa	1	8N+	23.8745
20231208	MM231	1	8N+	12.3794
20231208	RPE-1	1	8N+	2.05413
20231208	U2OS	1	8N+	3.56551
20231208	BT-549	1	S	16.9492
20231208	HCC1395	1	S	37.7936
20231208	HeLa	1	S	30.1598
20231208	MM231	1	S	33.7105
20231208	RPE-1	1	S	17.5711
20231208	U2OS	1	S	33.4409
20231127	BT-549	2	2N	3.98458
20231127	HCC1395	2	2N	30.9638
20231127	HeLa	2	2N	19.4417
20231127	MM231	2	2N	9.66667
20231127	RPE-1	2	2N	45.4397
20231127	U2OS	2	2N	27.6702
20231127	BT-549	2	4N	11.9537
20231127	HCC1395	2	4N	20.1299
20231127	HeLa	2	4N	16.4756
20231127	MM231	2	4N	30
20231127	RPE-1	2	4N	39.658
20231127	U2OS	2	4N	22.8002
20231127	BT-549	2	8N+	73.0077
20231127	HCC1395	2	8N+	20.3349
20231127	HeLa	2	8N+	42.996
20231127	MM231	2	8N+	45.8333
20231127	RPE-1	2	8N+	11.1971
20231127	U2OS	2	8N+	26.9507
20231127	BT-549	2	S	11.054
20231127	HCC1395	2	S	28.5714
20231127	HeLa	2	S	21.0867
20231127	MM231	2	S	14.5
20231127	RPE-1	2	S	3.70521
20231127	U2OS	2	S	22.5789
20231204	BT-549	2	2N	3.09735
20231204	HCC1395	2	2N	30.6041
20231204	HeLa	2	2N	17.3963
20231204	MM231	2	2N	14.3852
20231204	RPE-1	2	2N	43.8457
20231204	U2OS	2	2N	29.3556
20231204	BT-549	2	4N	10.9735
20231204	HCC1395	2	4N	23.0904
20231204	HeLa	2	4N	19.2032
20231204	MM231	2	4N	29.8144
20231204	RPE-1	2	4N	41.6336
20231204	U2OS	2	4N	22.9117
20231204	BT-549	2	8N+	75.7522
20231204	HCC1395	2	8N+	21.0934
20231204	HeLa	2	8N+	39.9351
20231204	MM231	2	8N+	40.4872
20231204	RPE-1	2	8N+	11.8548
20231204	U2OS	2	8N+	26.0143
20231204	BT-549	2	S	10.177
20231204	HCC1395	2	S	25.2122
20231204	HeLa	2	S	23.4654
20231204	MM231	2	S	15.3132
20231204	RPE-1	2	S	2.66591
20231204	U2OS	2	S	21.7184
20231208	BT-549	2	2N	3.66795
20231208	HCC1395	2	2N	35.2475
20231208	HeLa	2	2N	17.7244
20231208	MM231	2	2N	15.1263
20231208	RPE-1	2	2N	47.1103
20231208	U2OS	2	2N	33.7915
20231208	BT-549	2	4N	12.1622
20231208	HCC1395	2	4N	19.8762
20231208	HeLa	2	4N	18.1968
20231208	MM231	2	4N	30.2257
20231208	RPE-1	2	4N	39.4046
20231208	U2OS	2	4N	21.499
20231208	BT-549	2	8N+	73.166
20231208	HCC1395	2	8N+	16.8812
20231208	HeLa	2	8N+	43.5613
20231208	MM231	2	8N+	40.7577
20231208	RPE-1	2	8N+	9.80736
20231208	U2OS	2	8N+	22.1732
20231208	BT-549	2	S	11.0039
20231208	HCC1395	2	S	27.995
20231208	HeLa	2	S	20.5176
20231208	MM231	2	S	13.8904
20231208	RPE-1	2	S	3.67776
20231208	U2OS	2	S	22.5363
[truncated: 36 more columns]

## Sheet: Figure 3
Figure 3b								Statistics for Figure 3b
experiment	cell_line	siRNA	C604	cell_cycle	count	prop		cell_line	siRNA	cell_cycle	C604	p	p_adj	significance
20230403	BT-549	siB55a	0	2N	2033	26.9951		BT-549	siB55a	4N	0.5	0.167779	0.238872	ns
20230406	BT-549	siB55a	0	2N	4102	35.4967		BT-549	siB55a	8N+	0.5	0.323458	0.393775	ns
20230419	BT-549	siB55a	0	2N	1173	27.0838		BT-549	siB55a	4N	2	0.422613	0.493049	ns
20230403	BT-549	siB55a	0	4N	1189	15.7881		BT-549	siB55a	8N+	2	0.0232445	0.0406779	*
20230406	BT-549	siB55a	0	4N	1686	14.5898		BT-549	siB55b	4N	0.5	0.000310245	0.00190833	**
20230419	BT-549	siB55a	0	4N	659	15.2159		BT-549	siB55b	8N+	0.5	0.00304272	0.00946625	**
20230403	BT-549	siB55a	0	8N+	503	6.67906		BT-549	siB55b	4N	2	0.157703	0.228397	ns
20230406	BT-549	siB55a	0	8N+	528	4.56906		BT-549	siB55b	8N+	2	4.54992e-06	0.000127398	***
20230419	BT-549	siB55a	0	8N+	186	4.29462		BT-549	siB55c	4N	0.5	0.0211023	0.0377147	*
20230403	BT-549	siB55a	0	S	3806	50.5378		BT-549	siB55c	8N+	0.5	0.00189814	0.00658763	**
20230406	BT-549	siB55a	0	S	5240	45.3444		BT-549	siB55c	4N	2	0.539194	0.595952	ns
20230419	BT-549	siB55a	0	S	2313	53.4057		BT-549	siB55c	8N+	2	0.000537937	0.00264063	**
20230403	BT-549	siB55a	0.5	2N	2189	27.4139		BT-549	siB55d	4N	0.5	0.00141729	0.00517618	**
20230406	BT-549	siB55a	0.5	2N	2825	32.8183		BT-549	siB55d	8N+	0.5	0.00127854	0.00488169	**
20230419	BT-549	siB55a	0.5	2N	1072	24.6607		BT-549	siB55d	4N	2	0.17488	0.239549	ns
20230403	BT-549	siB55a	0.5	4N	1128	14.1265		BT-549	siB55d	8N+	2	1.41451e-05	0.000297048	***
20230406	BT-549	siB55a	0.5	4N	1080	12.5465		BT-549	siCTR	4N	0.5	0.000115405	0.00138486	**
20230419	BT-549	siB55a	0.5	4N	650	14.9528		BT-549	siCTR	8N+	0.5	0.00041165	0.00216116	**
20230403	BT-549	siB55a	0.5	8N+	579	7.2511		BT-549	siCTR	4N	2	0.0481925	0.075413	ns
20230406	BT-549	siB55a	0.5	8N+	441	5.12314		BT-549	siCTR	8N+	2	3.06982e-05	0.000515731	***
20230419	BT-549	siB55a	0.5	8N+	281	6.46423		BT-549	siMASTL	4N	0.5	0.0525831	0.0788746	ns
20230403	BT-549	siB55a	0.5	S	4089	51.2085		BT-549	siMASTL	8N+	0.5	0.00789266	0.0178044	*
20230406	BT-549	siB55a	0.5	S	4262	49.5121		BT-549	siMASTL	4N	2	0.0114009	0.0239419	*
20230419	BT-549	siB55a	0.5	S	2344	53.9222		BT-549	siMASTL	8N+	2	0.015001	0.0286383	*
20230403	BT-549	siB55a	2	2N	741	18.0424		BT-549	siMASTLsiB55a	4N	0.5	0.0177006	0.0330412	*
20230406	BT-549	siB55a	2	2N	1061	22.6081		BT-549	siMASTLsiB55a	8N+	0.5	0.0303306	0.0489955	*
20230419	BT-549	siB55a	2	2N	485	17.2291		BT-549	siMASTLsiB55a	4N	2	0.921044	0.943509	ns
20230403	BT-549	siB55a	2	4N	720	17.531		BT-549	siMASTLsiB55a	8N+	2	0.00379447	0.0106245	*
20230406	BT-549	siB55a	2	4N	775	16.514		HeLa	siB55a	4N	0.5	0.389043	0.460276	ns
20230419	BT-549	siB55a	2	4N	402	14.2806		HeLa	siB55a	8N+	0.5	0.0243085	0.0416718	*
20230403	BT-549	siB55a	2	8N+	891	21.6947		HeLa	siB55a	4N	2	0.237472	0.311682	ns
20230406	BT-549	siB55a	2	8N+	563	11.9966		HeLa	siB55a	8N+	2	0.0484798	0.075413	ns
20230419	BT-549	siB55a	2	8N+	402	14.2806		HeLa	siB55b	4N	0.5	0.702035	0.756038	ns
20230403	BT-549	siB55a	2	S	1755	42.7319		HeLa	siB55b	8N+	0.5	0.00805436	0.0178044	*
20230406	BT-549	siB55a	2	S	2294	48.8813		HeLa	siB55b	4N	2	0.00114334	0.00457336	**
20230419	BT-549	siB55a	2	S	1526	54.2096		HeLa	siB55b	8N+	2	0.000230398	0.00173248	**
20230403	BT-549	siB55b	0	2N	2139	29.2853		HeLa	siB55c	4N	0.5	0.00543987	0.012693	*
20230406	BT-549	siB55b	0	2N	4059	36.4592		HeLa	siB55c	8N+	0.5	0.0019606	0.00658763	**
20230419	BT-549	siB55b	0	2N	134	32.9238		HeLa	siB55c	4N	2	0.00855726	0.018431	*
20230403	BT-549	siB55b	0	4N	1253	17.155		HeLa	siB55c	8N+	2	0.000135693	0.00142478	**
20230406	BT-549	siB55b	0	4N	1761	15.8178		HeLa	siB55d	4N	0.5	0.446579	0.513872	ns
20230419	BT-549	siB55b	0	4N	65	15.9705		HeLa	siB55d	8N+	0.5	0.00327514	0.00982541	**
20230403	BT-549	siB55b	0	8N+	355	4.86035		HeLa	siB55d	4N	2	0.000760776	0.00319526	**
20230406	BT-549	siB55b	0	8N+	550	4.94027		HeLa	siB55d	8N+	2	0.000172472	0.00144876	**
20230419	BT-549	siB55b	0	8N+	16	3.9312		HeLa	siCTR	4N	0.5	0.17681	0.239549	ns
20230403	BT-549	siB55b	0	S	3557	48.6993		HeLa	siCTR	8N+	0.5	0.00514752	0.012693	*
20230406	BT-549	siB55b	0	S	4763	42.7827		HeLa	siCTR	4N	2	0.0024695	0.00797837	**
20230419	BT-549	siB55b	0	S	192	47.1744		HeLa	siCTR	8N+	2	0.000157563	0.00144876	**
20230403	BT-549	siB55b	0.5	2N	865	19.6323		HeLa	siMASTL	4N	0.5	0.277013	0.352562	ns
20230406	BT-549	siB55b	0.5	2N	1219	23.5011		HeLa	siMASTL	8N+	0.5	0.00349241	0.010116	*
20230419	BT-549	siB55b	0.5	2N	307	17.0177		HeLa	siMASTL	4N	2	0.93806	0.949362	ns
20230403	BT-549	siB55b	0.5	4N	1011	22.946		HeLa	siMASTL	8N+	2	0.000101182	0.00138486	**
20230406	BT-549	siB55b	0.5	4N	1137	21.9202		HeLa	siMASTLsiB55a	4N	0.5	0.0778623	0.114744	ns
20230419	BT-549	siB55b	0.5	4N	413	22.8936		HeLa	siMASTLsiB55a	8N+	0.5	0.00471986	0.0120674	*
20230403	BT-549	siB55b	0.5	8N+	677	15.3654		HeLa	siMASTLsiB55a	4N	2	0.000598943	0.00264796	**
20230406	BT-549	siB55b	0.5	8N+	898	17.3125		HeLa	siMASTLsiB55a	8N+	2	0.00474076	0.0120674	*
20230419	BT-549	siB55b	0.5	8N+	406	22.5055		RPE-1	siB55a	4N	0.5	0.998446	0.998446	ns
20230403	BT-549	siB55b	0.5	S	1853	42.0563		RPE-1	siB55a	8N+	0.5	0.842051	0.884153	ns
20230406	BT-549	siB55b	0.5	S	1933	37.2662		RPE-1	siB55a	4N	2	0.257468	0.332728	ns
20230419	BT-549	siB55b	0.5	S	678	37.5831		RPE-1	siB55a	8N+	2	0.883644	0.916372	ns
20230403	BT-549	siB55b	2	2N	109	5.19295		RPE-1	siB55b	4N	0.5	0.338215	0.405858	ns
20230406	BT-549	siB55b	2	2N	144	8.4063		RPE-1	siB55b	8N+	0.5	0.223101	0.297468	ns
20230419	BT-549	siB55b	2	2N	60	7.19424		RPE-1	siB55b	4N	2	0.000565849	0.00264063	**
20230403	BT-549	siB55b	2	4N	393	18.7232		RPE-1	siB55b	8N+	2	0.0126631	0.0253261	*
20230406	BT-549	siB55b	2	4N	345	20.1401		RPE-1	siB55c	4N	0.5	0.0251119	0.0421879	*
20230419	BT-549	siB55b	2	4N	136	16.307		RPE-1	siB55c	8N+	0.5	0.783906	0.83352	ns
20230403	BT-549	siB55b	2	8N+	1044	49.738		RPE-1	siB55c	4N	2	1.89479e-06	0.000127398	***
20230406	BT-549	siB55b	2	8N+	785	45.826		RPE-1	siB55c	8N+	2	0.0274976	0.0452902	*
20230419	BT-549	siB55b	2	8N+	412	49.4005		RPE-1	siB55d	4N	0.5	0.488068	0.554024	ns
20230403	BT-549	siB55b	2	S	553	26.3459		RPE-1	siB55d	8N+	0.5	0.499186	0.559089	ns
20230406	BT-549	siB55b	2	S	439	25.6276		RPE-1	siB55d	4N	2	0.000318054	0.00190833	**
20230419	BT-549	siB55b	2	S	226	27.0983		RPE-1	siB55d	8N+	2	0.0133227	0.0260256	*
20230403	BT-549	siB55c	0	2N	1814	28.6889		RPE-1	siCTR	4N	0.5	0.176458	0.239549	ns
20230406	BT-549	siB55c	0	2N	2859	36.5134		RPE-1	siCTR	8N+	0.5	0.54866	0.598538	ns
20230419	BT-549	siB55c	0	2N	1360	31.5253		RPE-1	siCTR	4N	2	3.46915e-06	0.000127398	***
20230403	BT-549	siB55c	0	4N	1074	16.9856		RPE-1	siCTR	8N+	2	0.0209077	0.0377147	*
20230406	BT-549	siB55c	0	4N	1209	15.4406		RPE-1	siMASTL	4N	0.5	0.000395577	0.00216116	**
20230419	BT-549	siB55c	0	4N	722	16.7362		RPE-1	siMASTL	8N+	0.5	0.0500147	0.0763861	ns
20230403	BT-549	siB55c	0	8N+	470	7.43318		RPE-1	siMASTL	4N	2	0.000247497	0.00173248	**
20230406	BT-549	siB55c	0	8N+	349	4.45722		RPE-1	siMASTL	8N+	2	0.00532279	0.012693	*
20230419	BT-549	siB55c	0	8N+	219	5.0765		RPE-1	siMASTLsiB55a	4N	0.5	0.0117343	0.024041	*
20230403	BT-549	siB55c	0	S	2965	46.8923		RPE-1	siMASTLsiB55a	8N+	0.5	0.314895	0.388988	ns
20230406	BT-549	siB55c	0	S	3413	43.5888		RPE-1	siMASTLsiB55a	4N	2	0.00453347	0.0120674	*
20230419	BT-549	siB55c	0	S	2013	46.662		RPE-1	siMASTLsiB55a	8N+	2	0.295236	0.370147	ns
20230403	BT-549	siB55c	0.5	2N	215	8.99582
20230406	BT-549	siB55c	0.5	2N	709	15.0755
20230419	BT-549	siB55c	0.5	2N	114	12.0507
20230403	BT-549	siB55c	0.5	4N	454	18.9958
20230406	BT-549	siB55c	0.5	4N	1093	23.2405
20230419	BT-549	siB55c	0.5	4N	204	21.5645
20230403	BT-549	siB55c	0.5	8N+	1032	43.1799
20230406	BT-549	siB55c	0.5	8N+	1391	29.5769
20230419	BT-549	siB55c	0.5	8N+	321	33.9323
20230403	BT-549	siB55c	0.5	S	689	28.8285
20230406	BT-549	siB55c	0.5	S	1510	32.1072
20230419	BT-549	siB55c	0.5	S	307	32.4524
20230403	BT-549	siB55c	2	2N	25	2.00803
20230406	BT-549	siB55c	2	2N	81	5.74876
20230419	BT-549	siB55c	2	2N	28	3.77358
20230403	BT-549	siB55c	2	4N	145	11.6466
20230406	BT-549	siB55c	2	4N	227	16.1107
20230419	BT-549	siB55c	2	4N	131	17.655
20230403	BT-549	siB55c	2	8N+	936	75.1807
20230406	BT-549	siB55c	2	8N+	822	58.3392
20230419	BT-549	siB55c	2	8N+	430	57.9515
20230403	BT-549	siB55c	2	S	139	11.1647
20230406	BT-549	siB55c	2	S	279	19.8013
20230419	BT-549	siB55c	2	S	153	20.6199
20230403	BT-549	siB55d	0	2N	2333	31.2358
20230406	BT-549	siB55d	0	2N	3292	35.7244
20230419	BT-549	siB55d	0	2N	983	31.9883
20230403	BT-549	siB55d	0	4N	1288	17.2446
20230406	BT-549	siB55d	0	4N	1570	17.0374
20230419	BT-549	siB55d	0	4N	493	16.043
20230403	BT-549	siB55d	0	8N+	395	5.28853
20230406	BT-549	siB55d	0	8N+	484	5.25231
20230419	BT-549	siB55d	0	8N+	137	4.45818
20230403	BT-549	siB55d	0	S	3453	46.2311
20230406	BT-549	siB55d	0	S	3869	41.9859
20230419	BT-549	siB55d	0	S	1460	47.5106
20230403	BT-549	siB55d	0.5	2N	687	16.9588
20230406	BT-549	siB55d	0.5	2N	1513	22.7211
20230419	BT-549	siB55d	0.5	2N	205	14.386
20230403	BT-549	siB55d	0.5	4N	933	23.0314
20230406	BT-549	siB55d	0.5	4N	1710	25.6795
20230419	BT-549	siB55d	0.5	4N	332	23.2982
20230403	BT-549	siB55d	0.5	8N+	898	22.1674
20230406	BT-549	siB55d	0.5	8N+	1373	20.6187
20230419	BT-549	siB55d	0.5	8N+	401	28.1404
20230403	BT-549	siB55d	0.5	S	1533	37.8425
20230406	BT-549	siB55d	0.5	S	2063	30.9806
20230419	BT-549	siB55d	0.5	S	487	34.1754
20230403	BT-549	siB55d	2	2N	101	5.89609
20230406	BT-549	siB55d	2	2N	173	8.00926
20230419	BT-549	siB55d	2	2N	35	5.00715
20230403	BT-549	siB55d	2	4N	284	16.5791
20230406	BT-549	siB55d	2	4N	420	19.4444
20230419	BT-549	siB55d	2	4N	134	19.1702
20230403	BT-549	siB55d	2	8N+	957	55.8669
20230406	BT-549	siB55d	2	8N+	1088	50.3704
20230419	BT-549	siB55d	2	8N+	352	50.3577
20230403	BT-549	siB55d	2	S	371	21.6579
20230406	BT-549	siB55d	2	S	479	22.1759
20230419	BT-549	siB55d	2	S	178	25.4649
20230403	BT-549	siCTR	0	2N	2571	32.8352
20230406	BT-549	siCTR	0	2N	3596	37.3455
20230419	BT-549	siCTR	0	2N	2599	34.0629
20230403	BT-549	siCTR	0	4N	1348	17.2158
20230406	BT-549	siCTR	0	4N	1552	16.118
20230419	BT-549	siCTR	0	4N	1201	15.7405
20230403	BT-549	siCTR	0	8N+	371	4.73819
20230406	BT-549	siCTR	0	8N+	405	4.20604
20230419	BT-549	siCTR	0	8N+	393	5.15072
20230403	BT-549	siCTR	0	S	3540	45.2107
20230406	BT-549	siCTR	0	S	4076	42.3305
20230419	BT-549	siCTR	0	S	3437	45.0459
20230403	BT-549	siCTR	0.5	2N	706	16.9834
20230406	BT-549	siCTR	0.5	2N	970	20.577
20230419	BT-549	siCTR	0.5	2N	304	14.0221
20230403	BT-549	siCTR	0.5	4N	961	23.1176
20230406	BT-549	siCTR	0.5	4N	1112	23.5893
20230419	BT-549	siCTR	0.5	4N	504	23.2472
20230403	BT-549	siCTR	0.5	8N+	1032	24.8256
20230406	BT-549	siCTR	0.5	8N+	1099	23.3135
20230419	BT-549	siCTR	0.5	8N+	645	29.7509
20230403	BT-549	siCTR	0.5	S	1458	35.0734
20230406	BT-549	siCTR	0.5	S	1533	32.5202
20230419	BT-549	siCTR	0.5	S	715	32.9797
20230403	BT-549	siCTR	2	2N	130	5.05051
20230406	BT-549	siCTR	2	2N	133	7.1467
20230419	BT-549	siCTR	2	2N	68	6.12613
20230403	BT-549	siCTR	2	4N	465	18.0653
20230406	BT-549	siCTR	2	4N	377	20.2579
20230419	BT-549	siCTR	2	4N	200	18.018
20230403	BT-549	siCTR	2	8N+	1495	58.0808
20230406	BT-549	siCTR	2	8N+	930	49.9731
20230419	BT-549	siCTR	2	8N+	606	54.5946
20230403	BT-549	siCTR	2	S	484	18.8034
20230406	BT-549	siCTR	2	S	421	22.6222
20230419	BT-549	siCTR	2	S	236	21.2613
20230403	BT-549	siMASTL	0	2N	263	9.68692
20230406	BT-549	siMASTL	0	2N	813	20.5044
20230419	BT-549	siMASTL	0	2N	347	20.8659
20230403	BT-549	siMASTL	0	4N	698	25.709
20230406	BT-549	siMASTL	0	4N	1025	25.8512
20230419	BT-549	siMASTL	0	4N	400	24.0529
20230403	BT-549	siMASTL	0	8N+	1064	39.1897
20230406	BT-549	siMASTL	0	8N+	1005	25.3468
20230419	BT-549	siMASTL	0	8N+	376	22.6097
20230403	BT-549	siMASTL	0	S	690	25.4144
20230406	BT-549	siMASTL	0	S	1122	28.2976
20230419	BT-549	siMASTL	0	S	540	32.4714
20230403	BT-549	siMASTL	0.5	2N	177	4.53033
20230406	BT-549	siMASTL	0.5	2N	213	7.30453
20230419	BT-549	siMASTL	0.5	2N	48	5.6872
20230403	BT-549	siMASTL	0.5	4N	625	15.9969
20230406	BT-549	siMASTL	0.5	4N	679	23.2853
20230419	BT-549	siMASTL	0.5	4N	138	16.3507
20230403	BT-549	siMASTL	0.5	8N+	2603	66.624
20230406	BT-549	siMASTL	0.5	8N+	1580	54.1838
20230419	BT-549	siMASTL	0.5	8N+	499	59.1232
20230403	BT-549	siMASTL	0.5	S	502	12.8487
20230406	BT-549	siMASTL	0.5	S	444	15.2263
20230419	BT-549	siMASTL	0.5	S	159	18.8389
20230403	BT-549	siMASTL	2	2N	19	4.27928
20230406	BT-549	siMASTL	2	2N	96	5.97386
20230419	BT-549	siMASTL	2	2N	35	5.76606
20230403	BT-549	siMASTL	2	4N	54	12.1622
20230406	BT-549	siMASTL	2	4N	270	16.8015
20230419	BT-549	siMASTL	2	4N	115	18.9456
20230403	BT-549	siMASTL	2	8N+	322	72.5225
20230406	BT-549	siMASTL	2	8N+	919	57.1873
20230419	BT-549	siMASTL	2	8N+	323	53.2125
20230403	BT-549	siMASTL	2	S	49	11.036
20230406	BT-549	siMASTL	2	S	322	20.0373
20230419	BT-549	siMASTL	2	S	134	22.0758
20230403	BT-549	siMASTLsiB55a	0	2N	4071	32.4434
20230406	BT-549	siMASTLsiB55a	0	2N	2769	36.4246
20230419	BT-549	siMASTLsiB55a	0	2N	782	27.5449
20230403	BT-549	siMASTLsiB55a	0	4N	2155	17.1741
20230406	BT-549	siMASTLsiB55a	0	4N	1134	14.9171
20230419	BT-549	siMASTLsiB55a	0	4N	443	15.6041
20230403	BT-549	siMASTLsiB55a	0	8N+	719	5.73
20230406	BT-549	siMASTLsiB55a	0	8N+	298	3.92002
20230419	BT-549	siMASTLsiB55a	0	8N+	156	5.49489
20230403	BT-549	siMASTLsiB55a	0	S	5603	44.6525
20230406	BT-549	siMASTLsiB55a	0	S	3401	44.7382
20230419	BT-549	siMASTLsiB55a	0	S	1458	51.3561
20230403	BT-549	siMASTLsiB55a	0.5	2N	2126	22.2292
20230406	BT-549	siMASTLsiB55a	0.5	2N	2450	27.7181
20230419	BT-549	siMASTLsiB55a	0.5	2N	322	19.8032
20230403	BT-549	siMASTLsiB55a	0.5	4N	1921	20.0857
20230406	BT-549	siMASTLsiB55a	0.5	4N	1675	18.9501
20230419	BT-549	siMASTLsiB55a	0.5	4N	299	18.3887
20230403	BT-549	siMASTLsiB55a	0.5	8N+	1626	17.0013
20230406	BT-549	siMASTLsiB55a	0.5	8N+	928	10.4989
20230419	BT-549	siMASTLsiB55a	0.5	8N+	166	10.2091
20230403	BT-549	siMASTLsiB55a	0.5	S	3891	40.6838
20230406	BT-549	siMASTLsiB55a	0.5	S	3786	42.8329
20230419	BT-549	siMASTLsiB55a	0.5	S	839	51.599
20230403	BT-549	siMASTLsiB55a	2	2N	939	16.2176
20230406	BT-549	siMASTLsiB55a	2	2N	584	21.5657
20230419	BT-549	siMASTLsiB55a	2	2N	183	13.2898
20230403	BT-549	siMASTLsiB55a	2	4N	1010	17.4439
20230406	BT-549	siMASTLsiB55a	2	4N	401	14.808
20230419	BT-549	siMASTLsiB55a	2	4N	208	15.1053
20230403	BT-549	siMASTLsiB55a	2	8N+	1522	26.2867
20230406	BT-549	siMASTLsiB55a	2	8N+	462	17.0606
20230419	BT-549	siMASTLsiB55a	2	8N+	292	21.2055
20230403	BT-549	siMASTLsiB55a	2	S	2319	40.0518
20230406	BT-549	siMASTLsiB55a	2	S	1261	46.5657
20230419	BT-549	siMASTLsiB55a	2	S	694	50.3994
20230403	HeLa	siB55a	0	2N	10725	55.9497
20230406	HeLa	siB55a	0	2N	11715	52.3061
20230419	HeLa	siB55a	0	2N	15762	50.8222
20230403	HeLa	siB55a	0	4N	2000	10.4335
20230406	HeLa	siB55a	0	4N	2375	10.6041
20230419	HeLa	siB55a	0	4N	3750	12.0913
20230403	HeLa	siB55a	0	8N+	460	2.39971
20230406	HeLa	siB55a	0	8N+	611	2.72804
20230419	HeLa	siB55a	0	8N+	896	2.88902
20230403	HeLa	siB55a	0	S	5984	31.2171
20230406	HeLa	siB55a	0	S	7696	34.3617
20230419	HeLa	siB55a	0	S	10606	34.1975
20230403	HeLa	siB55a	0.5	2N	8866	58.8634
20230406	HeLa	siB55a	0.5	2N	14320	54.9987
20230419	HeLa	siB55a	0.5	2N	16010	55.0191
20230403	HeLa	siB55a	0.5	4N	1472	9.77294
20230406	HeLa	siB55a	0.5	4N	2442	9.37896
20230419	HeLa	siB55a	0.5	4N	3355	11.5296
20230403	HeLa	siB55a	0.5	8N+	282	1.87226
20230406	HeLa	siB55a	0.5	8N+	555	2.13158
20230419	HeLa	siB55a	0.5	8N+	635	2.18221
20230403	HeLa	siB55a	0.5	S	4442	29.4914
20230406	HeLa	siB55a	0.5	S	8720	33.4908
20230419	HeLa	siB55a	0.5	S	9099	31.2691
20230403	HeLa	siB55a	2	2N	7494	59.2317
20230406	HeLa	siB55a	2	2N	13317	56.7913
20230419	HeLa	siB55a	2	2N	15765	56.5155
20230403	HeLa	siB55a	2	4N	1458	11.5239
20230406	HeLa	siB55a	2	4N	2733	11.6551
20230419	HeLa	siB55a	2	4N	3474	12.4538
20230403	HeLa	siB55a	2	8N+	412	3.2564
20230406	HeLa	siB55a	2	8N+	699	2.98094
20230419	HeLa	siB55a	2	8N+	885	3.17261
20230403	HeLa	siB55a	2	S	3288	25.988
20230406	HeLa	siB55a	2	S	6700	28.5726
20230419	HeLa	siB55a	2	S	7771	27.858
20230403	HeLa	siB55b	0	2N	6105	45.5733
20230406	HeLa	siB55b	0	2N	8313	45.2753
20230419	HeLa	siB55b	0	2N	14549	44.1668
20230403	HeLa	siB55b	0	4N	1737	12.9666
20230406	HeLa	siB55b	0	4N	1939	10.5604
20230419	HeLa	siB55b	0	4N	4518	13.7154
20230403	HeLa	siB55b	0	8N+	466	3.47865
20230406	HeLa	siB55b	0	8N+	551	3.00093
20230419	HeLa	siB55b	0	8N+	1148	3.48502
20230403	HeLa	siB55b	0	S	5088	37.9815
20230406	HeLa	siB55b	0	S	7558	41.1633
20230419	HeLa	siB55b	0	S	12726	38.6327
20230403	HeLa	siB55b	0.5	2N	7600	49.5534
20230406	HeLa	siB55b	0.5	2N	11095	45.1824
20230419	HeLa	siB55b	0.5	2N	13966	47.2351
20230403	HeLa	siB55b	0.5	4N	2063	13.4511
20230406	HeLa	siB55b	0.5	4N	2913	11.8627
20230419	HeLa	siB55b	0.5	4N	3919	13.2546
20230403	HeLa	siB55b	0.5	8N+	715	4.66193
20230406	HeLa	siB55b	0.5	8N+	1015	4.13341
20230419	HeLa	siB55b	0.5	8N+	1308	4.42385
20230403	HeLa	siB55b	0.5	S	4959	32.3336
20230406	HeLa	siB55b	0.5	S	9533	38.8215
20230419	HeLa	siB55b	0.5	S	10374	35.0864
20230403	HeLa	siB55b	2	2N	1587	31.1482
20230406	HeLa	siB55b	2	2N	1886	26.3629
20230419	HeLa	siB55b	2	2N	2760	27.9664
20230403	HeLa	siB55b	2	4N	1050	20.6084
20230406	HeLa	siB55b	2	4N	1488	20.7996
20230419	HeLa	siB55b	2	4N	1985	20.1135
20230403	HeLa	siB55b	2	8N+	1338	26.261
20230406	HeLa	siB55b	2	8N+	2299	32.1359
20230419	HeLa	siB55b	2	8N+	3277	33.205
20230403	HeLa	siB55b	2	S	1120	21.9823
20230406	HeLa	siB55b	2	S	1481	20.7017
20230419	HeLa	siB55b	2	S	1847	18.7152
20230403	HeLa	siB55c	0	2N	6469	44.2597
20230406	HeLa	siB55c	0	2N	7775	42.5747
20230419	HeLa	siB55c	0	2N	10616	42.5747
20230403	HeLa	siB55c	0	4N	2011	13.7589
20230406	HeLa	siB55c	0	4N	2359	12.9175
20230419	HeLa	siB55c	0	4N	3521	14.1207
20230403	HeLa	siB55c	0	8N+	463	3.16776
20230406	HeLa	siB55c	0	8N+	624	3.41693
20230419	HeLa	siB55c	0	8N+	859	3.44496
20230403	HeLa	siB55c	0	S	5673	38.8136
20230406	HeLa	siB55c	0	S	7504	41.0908
20230419	HeLa	siB55c	0	S	9939	39.8596
20230403	HeLa	siB55c	0.5	2N	2441	35.0215
20230406	HeLa	siB55c	0.5	2N	5100	38.1794
20230419	HeLa	siB55c	0.5	2N	5170	40.6319
20230403	HeLa	siB55c	0.5	4N	1166	16.7288
20230406	HeLa	siB55c	0.5	4N	2210	16.5444
20230419	HeLa	siB55c	0.5	4N	1988	15.624
20230403	HeLa	siB55c	0.5	8N+	1063	15.2511
20230406	HeLa	siB55c	0.5	8N+	1482	11.0945
20230419	HeLa	siB55c	0.5	8N+	1492	11.7259
20230403	HeLa	siB55c	0.5	S	2300	32.9986
20230406	HeLa	siB55c	0.5	S	4566	34.1818
20230419	HeLa	siB55c	0.5	S	4074	32.0182
20230403	HeLa	siB55c	2	2N	177	10.8389
20230406	HeLa	siB55c	2	2N	308	10.7919
20230419	HeLa	siB55c	2	2N	1291	18.7156
20230403	HeLa	siB55c	2	4N	278	17.0239
20230406	HeLa	siB55c	2	4N	472	16.5382
20230419	HeLa	siB55c	2	4N	1305	18.9185
20230403	HeLa	siB55c	2	8N+	968	59.2774
20230406	HeLa	siB55c	2	8N+	1698	59.4954
20230419	HeLa	siB55c	2	8N+	3343	48.4633
20230403	HeLa	siB55c	2	S	210	12.8598
20230406	HeLa	siB55c	2	S	376	13.1745
20230419	HeLa	siB55c	2	S	959	13.9026
20230403	HeLa	siB55d	0	2N	6713	47.9603
20230406	HeLa	siB55d	0	2N	8642	46.1079
20230419	HeLa	siB55d	0	2N	11070	43.6136
20230403	HeLa	siB55d	0	4N	1644	11.7454
20230406	HeLa	siB55d	0	4N	2171	11.583
20230419	HeLa	siB55d	0	4N	3442	13.5608
20230403	HeLa	siB55d	0	8N+	374	2.672
20230406	HeLa	siB55d	0	8N+	446	2.37956
20230419	HeLa	siB55d	0	8N+	783	3.08486
20230403	HeLa	siB55d	0	S	5266	37.6223
20230406	HeLa	siB55d	0	S	7484	39.9296
20230419	HeLa	siB55d	0	S	10087	39.7408
20230403	HeLa	siB55d	0.5	2N	8205	46.2801
20230406	HeLa	siB55d	0.5	2N	9103	43.449
20230419	HeLa	siB55d	0.5	2N	10798	45.6344
20230403	HeLa	siB55d	0.5	4N	2260	12.7475
20230406	HeLa	siB55d	0.5	4N	2613	12.472
20230419	HeLa	siB55d	0.5	4N	3177	13.4266
20230403	HeLa	siB55d	0.5	8N+	712	4.01602
20230406	HeLa	siB55d	0.5	8N+	902	4.30528
20230419	HeLa	siB55d	0.5	8N+	957	4.04446
20230403	HeLa	siB55d	0.5	S	6552	36.9564
20230406	HeLa	siB55d	0.5	S	8333	39.7738
20230419	HeLa	siB55d	0.5	S	8730	36.8946
20230403	HeLa	siB55d	2	2N	1062	25.4554
20230406	HeLa	siB55d	2	2N	1304	22.3364
20230419	HeLa	siB55d	2	2N	2334	27.343
20230403	HeLa	siB55d	2	4N	955	22.8907
20230406	HeLa	siB55d	2	4N	1184	20.2809
20230419	HeLa	siB55d	2	4N	1812	21.2277
20230403	HeLa	siB55d	2	8N+	1156	27.7085
20230406	HeLa	siB55d	2	8N+	2030	34.7722
20230419	HeLa	siB55d	2	8N+	2574	30.1546
20230403	HeLa	siB55d	2	S	999	23.9453
20230406	HeLa	siB55d	2	S	1320	22.6105
20230419	HeLa	siB55d	2	S	1816	21.2746
20230403	HeLa	siCTR	0	2N	7316	43.0556
20230406	HeLa	siCTR	0	2N	12895	43.4643
20230419	HeLa	siCTR	0	2N	13270	42.7651
20230403	HeLa	siCTR	0	4N	2489	14.6481
20230406	HeLa	siCTR	0	4N	3627	12.2253
20230419	HeLa	siCTR	0	4N	4208	13.5611
20230403	HeLa	siCTR	0	8N+	565	3.32509
20230406	HeLa	siCTR	0	8N+	837	2.82122
20230419	HeLa	siCTR	0	8N+	999	3.21947
20230403	HeLa	siCTR	0	S	6622	38.9713
20230406	HeLa	siCTR	0	S	12309	41.4891
20230419	HeLa	siCTR	0	S	12553	40.4544
20230403	HeLa	siCTR	0.5	2N	4196	40.4005
20230406	HeLa	siCTR	0.5	2N	8709	40.4712
20230419	HeLa	siCTR	0.5	2N	11400	43.2031
20230403	HeLa	siCTR	0.5	4N	1603	15.4342
20230406	HeLa	siCTR	0.5	4N	3072	14.2758
20230419	HeLa	siCTR	0.5	4N	3844	14.5678
20230403	HeLa	siCTR	0.5	8N+	860	8.28038
20230406	HeLa	siCTR	0.5	8N+	1358	6.3107
20230419	HeLa	siCTR	0.5	8N+	1644	6.23034
20230403	HeLa	siCTR	0.5	S	3727	35.8848
20230406	HeLa	siCTR	0.5	S	8380	38.9423
20230419	HeLa	siCTR	0.5	S	9499	35.9988
20230403	HeLa	siCTR	2	2N	663	17.2656
20230406	HeLa	siCTR	2	2N	791	15.0839
20230419	HeLa	siCTR	2	2N	1819	20.5699
20230403	HeLa	siCTR	2	4N	736	19.1667
20230406	HeLa	siCTR	2	4N	963	18.3638
20230419	HeLa	siCTR	2	4N	1765	19.9593
20230403	HeLa	siCTR	2	8N+	1607	41.849
20230406	HeLa	siCTR	2	8N+	2690	51.2967
20230419	HeLa	siCTR	2	8N+	3764	42.5647
20230403	HeLa	siCTR	2	S	834	21.7188
20230406	HeLa	siCTR	2	S	800	15.2555
20230419	HeLa	siCTR	2	S	1495	16.906
20230403	HeLa	siMASTL	0	2N	1533	34.605
20230406	HeLa	siMASTL	0	2N	4507	35.6454
20230419	HeLa	siMASTL	0	2N	9883	40.2402
20230403	HeLa	siMASTL	0	4N	857	19.3454
20230406	HeLa	siMASTL	0	4N	2007	15.8731
20230419	HeLa	siMASTL	0	4N	3877	15.7858
20230403	HeLa	siMASTL	0	8N+	542	12.2348
20230406	HeLa	siMASTL	0	8N+	1540	12.1797
20230419	HeLa	siMASTL	0	8N+	1190	4.84528
20230403	HeLa	siMASTL	0	S	1498	33.8149
20230406	HeLa	siMASTL	0	S	4590	36.3018
20230419	HeLa	siMASTL	0	S	9610	39.1287
20230403	HeLa	siMASTL	0.5	2N	472	16.1588
20230406	HeLa	siMASTL	0.5	2N	431	13.9212
20230419	HeLa	siMASTL	0.5	2N	1980	24.1552
20230403	HeLa	siMASTL	0.5	4N	577	19.7535
20230406	HeLa	siMASTL	0.5	4N	539	17.4096
20230419	HeLa	siMASTL	0.5	4N	1555	18.9704
20230403	HeLa	siMASTL	0.5	8N+	1287	44.0603
20230406	HeLa	siMASTL	0.5	8N+	1650	53.2946
20230419	HeLa	siMASTL	0.5	8N+	2937	35.8302
20230403	HeLa	siMASTL	0.5	S	585	20.0274
20230406	HeLa	siMASTL	0.5	S	476	15.3747
20230419	HeLa	siMASTL	0.5	S	1725	21.0443
20230403	HeLa	siMASTL	2	2N	384	11.5039
20230406	HeLa	siMASTL	2	2N	267	9.35529
20230419	HeLa	siMASTL	2	2N	454	12.052
20230403	HeLa	siMASTL	2	4N	600	17.9748
20230406	HeLa	siMASTL	2	4N	455	15.9425
20230419	HeLa	siMASTL	2	4N	656	17.4144
20230403	HeLa	siMASTL	2	8N+	1918	57.4596
20230406	HeLa	siMASTL	2	8N+	1822	63.8402
20230419	HeLa	siMASTL	2	8N+	2174	57.7117
20230403	HeLa	siMASTL	2	S	436	13.0617
20230406	HeLa	siMASTL	2	S	310	10.8619
20230419	HeLa	siMASTL	2	S	483	12.8219
20230403	HeLa	siMASTLsiB55a	0	2N	9623	52.9697
20230406	HeLa	siMASTLsiB55a	0	2N	9166	50.7025
20230419	HeLa	siMASTLsiB55a	0	2N	10591	49.9882
20230403	HeLa	siMASTLsiB55a	0	4N	1919	10.5631
20230406	HeLa	siMASTLsiB55a	0	4N	1887	10.4381
20230419	HeLa	siMASTLsiB55a	0	4N	2378	11.2239
20230403	HeLa	siMASTLsiB55a	0	8N+	367	2.02015
20230406	HeLa	siMASTLsiB55a	0	8N+	465	2.57219
20230419	HeLa	siMASTLsiB55a	0	8N+	513	2.4213
20230403	HeLa	siMASTLsiB55a	0	S	6258	34.4471
20230406	HeLa	siMASTLsiB55a	0	S	6560	36.2872
20230419	HeLa	siMASTLsiB55a	0	S	7705	36.3666
20230403	HeLa	siMASTLsiB55a	0.5	2N	8394	52.7792
20230406	HeLa	siMASTLsiB55a	0.5	2N	7203	49.5972
20230419	HeLa	siMASTLsiB55a	0.5	2N	11599	51.5145
20230403	HeLa	siMASTLsiB55a	0.5	4N	1880	11.8209
20230406	HeLa	siMASTLsiB55a	0.5	4N	1619	11.1478
20230419	HeLa	siMASTLsiB55a	0.5	4N	2811	12.4845
20230403	HeLa	siMASTLsiB55a	0.5	8N+	517	3.25075
20230406	HeLa	siMASTLsiB55a	0.5	8N+	477	3.28445
20230419	HeLa	siMASTLsiB55a	0.5	8N+	743	3.29988
20230403	HeLa	siMASTLsiB55a	0.5	S	5113	32.1491
20230406	HeLa	siMASTLsiB55a	0.5	S	5224	35.9705
20230419	HeLa	siMASTLsiB55a	0.5	S	7363	32.7012
20230403	HeLa	siMASTLsiB55a	2	2N	6375	53.8702
20230406	HeLa	siMASTLsiB55a	2	2N	5406	46.7122
20230419	HeLa	siMASTLsiB55a	2	2N	9702	52.2062
20230403	HeLa	siMASTLsiB55a	2	4N	1741	14.7118
20230406	HeLa	siMASTLsiB55a	2	4N	1669	14.4215
20230419	HeLa	siMASTLsiB55a	2	4N	2894	15.5725
20230403	HeLa	siMASTLsiB55a	2	8N+	578	4.88423
20230406	HeLa	siMASTLsiB55a	2	8N+	753	6.50652
20230419	HeLa	siMASTLsiB55a	2	8N+	927	4.98816
20230403	HeLa	siMASTLsiB55a	2	S	3140	26.5337
20230406	HeLa	siMASTLsiB55a	2	S	3745	32.3598
20230419	HeLa	siMASTLsiB55a	2	S	5061	27.2331
20230403	RPE-1	siB55a	0	2N	5999	69.9918
20230406	RPE-1	siB55a	0	2N	10467	57.96
20230419	RPE-1	siB55a	0	2N	7209	58.4056
20230403	RPE-1	siB55a	0	4N	735	8.57543
20230406	RPE-1	siB55a	0	4N	2031	11.2465
20230419	RPE-1	siB55a	0	4N	1500	12.1526
20230403	RPE-1	siB55a	0	8N+	197	2.29845
20230406	RPE-1	siB55a	0	8N+	301	1.66676
20230419	RPE-1	siB55a	0	8N+	233	1.88771
20230403	RPE-1	siB55a	0	S	1640	19.1343
20230406	RPE-1	siB55a	0	S	5260	29.1268
20230419	RPE-1	siB55a	0	S	3401	27.5541
20230403	RPE-1	siB55a	0.5	2N	8131	67.8375
20230406	RPE-1	siB55a	0.5	2N	10166	59.7122
20230419	RPE-1	siB55a	0.5	2N	10627	61.3852
20230403	RPE-1	siB55a	0.5	4N	1017	8.4849
20230406	RPE-1	siB55a	0.5	4N	1825	10.7195
20230419	RPE-1	siB55a	0.5	4N	2209	12.7599
20230403	RPE-1	siB55a	0.5	8N+	234	1.95228
20230406	RPE-1	siB55a	0.5	8N+	251	1.4743
20230419	RPE-1	siB55a	0.5	8N+	388	2.24122
20230403	RPE-1	siB55a	0.5	S	2604	21.7253
20230406	RPE-1	siB55a	0.5	S	4783	28.094
20230419	RPE-1	siB55a	0.5	S	4088	23.6137
20230403	RPE-1	siB55a	2	2N	3550	62.1934
20230406	RPE-1	siB55a	2	2N	8833	60.31
20230419	RPE-1	siB55a	2	2N	7213	57.9683
20230403	RPE-1	siB55a	2	4N	744	13.0343
20230406	RPE-1	siB55a	2	4N	1584	10.8152
20230419	RPE-1	siB55a	2	4N	1678	13.4855
20230403	RPE-1	siB55a	2	8N+	145	2.54029
20230406	RPE-1	siB55a	2	8N+	223	1.5226
20230419	RPE-1	siB55a	2	8N+	243	1.95291
20230403	RPE-1	siB55a	2	S	1269	22.232
20230406	RPE-1	siB55a	2	S	4006	27.3522
20230419	RPE-1	siB55a	2	S	3309	26.5933
20230403	RPE-1	siB55b	0	2N	4866	66.3666
20230406	RPE-1	siB55b	0	2N	10028	70.2536
20230419	RPE-1	siB55b	0	2N	8142	64.3331
20230403	RPE-1	siB55b	0	4N	659	8.988
20230406	RPE-1	siB55b	0	4N	1280	8.96735
20230419	RPE-1	siB55b	0	4N	1342	10.6037
20230403	RPE-1	siB55b	0	8N+	101	1.37752
20230406	RPE-1	siB55b	0	8N+	160	1.12092
20230419	RPE-1	siB55b	0	8N+	140	1.10619
20230403	RPE-1	siB55b	0	S	1706	23.2679
20230406	RPE-1	siB55b	0	S	2806	19.6581
20230419	RPE-1	siB55b	0	S	3032	23.957
20230403	RPE-1	siB55b	0.5	2N	5694	65.6142
20230406	RPE-1	siB55b	0.5	2N	8154	69.1896
20230419	RPE-1	siB55b	0.5	2N	10387	69.8567
20230403	RPE-1	siB55b	0.5	4N	898	10.348
20230406	RPE-1	siB55b	0.5	4N	1149	9.74968
20230419	RPE-1	siB55b	0.5	4N	1538	10.3437
20230403	RPE-1	siB55b	0.5	8N+	161	1.85527
20230406	RPE-1	siB55b	0.5	8N+	138	1.17098
20230419	RPE-1	siB55b	0.5	8N+	225	1.51322
20230403	RPE-1	siB55b	0.5	S	1925	22.1825
20230406	RPE-1	siB55b	0.5	S	2344	19.8897
20230419	RPE-1	siB55b	0.5	S	2719	18.2864
20230403	RPE-1	siB55b	2	2N	1211	52.859
20230406	RPE-1	siB55b	2	2N	3391	63.7646
20230419	RPE-1	siB55b	2	2N	3484	53.7323
20230403	RPE-1	siB55b	2	4N	684	29.856
20230406	RPE-1	siB55b	2	4N	1323	24.8778
20230419	RPE-1	siB55b	2	4N	1992	30.7218
20230403	RPE-1	siB55b	2	8N+	153	6.67831
20230406	RPE-1	siB55b	2	8N+	192	3.61038
20230419	RPE-1	siB55b	2	8N+	315	4.85811
20230403	RPE-1	siB55b	2	S	243	10.6067
20230406	RPE-1	siB55b	2	S	412	7.74727
20230419	RPE-1	siB55b	2	S	693	10.6878
20230403	RPE-1	siB55c	0	2N	4327	57.7626
20230406	RPE-1	siB55c	0	2N	7820	54.8887
20230419	RPE-1	siB55c	0	2N	7864	56.4943
20230403	RPE-1	siB55c	0	4N	834	11.1334
20230406	RPE-1	siB55c	0	4N	1716	12.0446
20230419	RPE-1	siB55c	0	4N	1780	12.7874
20230403	RPE-1	siB55c	0	8N+	146	1.94901
20230406	RPE-1	siB55c	0	8N+	216	1.51611
20230419	RPE-1	siB55c	0	8N+	252	1.81034
20230403	RPE-1	siB55c	0	S	2184	29.155
20230406	RPE-1	siB55c	0	S	4495	31.5505
20230419	RPE-1	siB55c	0	S	4024	28.908
20230403	RPE-1	siB55c	0.5	2N	6104	58.161
20230406	RPE-1	siB55c	0.5	2N	7925	55.0385
20230419	RPE-1	siB55c	0.5	2N	8433	54.888
20230403	RPE-1	siB55c	0.5	4N	1450	13.8161
20230406	RPE-1	siB55c	0.5	4N	1940	13.4732
20230419	RPE-1	siB55c	0.5	4N	2204	14.3452
20230403	RPE-1	siB55c	0.5	8N+	178	1.69605
20230406	RPE-1	siB55c	0.5	8N+	247	1.7154
20230419	RPE-1	siB55c	0.5	8N+	269	1.75085
20230403	RPE-1	siB55c	0.5	S	2763	26.3268
20230406	RPE-1	siB55c	0.5	S	4287	29.7729
20230419	RPE-1	siB55c	0.5	S	4458	29.0159
20230403	RPE-1	siB55c	2	2N	865	31.5348
20230406	RPE-1	siB55c	2	2N	2069	41.5045
20230419	RPE-1	siB55c	2	2N	2035	39.0295
20230403	RPE-1	siB55c	2	4N	1248	45.4976
20230406	RPE-1	siB55c	2	4N	2178	43.6911
20230419	RPE-1	siB55c	2	4N	2279	43.7092
20230403	RPE-1	siB55c	2	8N+	422	15.3846
20230406	RPE-1	siB55c	2	8N+	360	7.22166
20230419	RPE-1	siB55c	2	8N+	443	8.49636
20230403	RPE-1	siB55c	2	S	208	7.58294
20230406	RPE-1	siB55c	2	S	378	7.58275
20230419	RPE-1	siB55c	2	S	457	8.76486
20230403	RPE-1	siB55d	0	2N	5225	63.226
20230406	RPE-1	siB55d	0	2N	7359	58.5861
20230419	RPE-1	siB55d	0	2N	4823	60.2574
20230403	RPE-1	siB55d	0	4N	774	9.36592
20230406	RPE-1	siB55d	0	4N	1358	10.8112
20230419	RPE-1	siB55d	0	4N	904	11.2944
20230403	RPE-1	siB55d	0	8N+	120	1.45208
20230406	RPE-1	siB55d	0	8N+	118	0.939416
20230419	RPE-1	siB55d	0	8N+	99	1.23688
20230403	RPE-1	siB55d	0	S	2145	25.956
20230406	RPE-1	siB55d	0	S	3726	29.6632
20230419	RPE-1	siB55d	0	S	2178	27.2114
20230403	RPE-1	siB55d	0.5	2N	5149	58.9333
20230406	RPE-1	siB55d	0.5	2N	6314	56.5062
20230419	RPE-1	siB55d	0.5	2N	7846	61.2251
20230403	RPE-1	siB55d	0.5	4N	923	10.5643
20230406	RPE-1	siB55d	0.5	4N	1305	11.6789
20230419	RPE-1	siB55d	0.5	4N	1380	10.7686
20230403	RPE-1	siB55d	0.5	8N+	136	1.5566
20230406	RPE-1	siB55d	0.5	8N+	146	1.3066
20230419	RPE-1	siB55d	0.5	8N+	151	1.17831
20230403	RPE-1	siB55d	0.5	S	2529	28.9459
20230406	RPE-1	siB55d	0.5	S	3409	30.5083
20230419	RPE-1	siB55d	0.5	S	3438	26.8279
20230403	RPE-1	siB55d	2	2N	1483	48.212
20230406	RPE-1	siB55d	2	2N	4562	55.3171
20230419	RPE-1	siB55d	2	2N	3546	49.1681
20230403	RPE-1	siB55d	2	4N	1027	33.3875
20230406	RPE-1	siB55d	2	4N	2321	28.1436
20230419	RPE-1	siB55d	2	4N	2104	29.1736
20230403	RPE-1	siB55d	2	8N+	128	4.16125
20230406	RPE-1	siB55d	2	8N+	206	2.49788
20230419	RPE-1	siB55d	2	8N+	242	3.35552
20230403	RPE-1	siB55d	2	S	438	14.2393
20230406	RPE-1	siB55d	2	S	1158	14.0415
20230419	RPE-1	siB55d	2	S	1320	18.3028
20230403	RPE-1	siCTR	0	2N	6141	58.6981
20230406	RPE-1	siCTR	0	2N	9303	55.8672
20230419	RPE-1	siCTR	0	2N	7078	55.9349
20230403	RPE-1	siCTR	0	4N	1126	10.7628
20230406	RPE-1	siCTR	0	4N	2081	12.497
20230419	RPE-1	siCTR	0	4N	1472	11.6327
20230403	RPE-1	siCTR	0	8N+	182	1.73963
20230406	RPE-1	siCTR	0	8N+	198	1.18905
20230419	RPE-1	siCTR	0	8N+	196	1.54892
20230403	RPE-1	siCTR	0	S	3013	28.7995
20230406	RPE-1	siCTR	0	S	5070	30.4468
20230419	RPE-1	siCTR	0	S	3908	30.8835
20230403	RPE-1	siCTR	0.5	2N	5920	56.602
20230406	RPE-1	siCTR	0.5	2N	9189	54.8401
20230419	RPE-1	siCTR	0.5	2N	9327	55.4255
20230403	RPE-1	siCTR	0.5	4N	1245	11.9036
20230406	RPE-1	siCTR	0.5	4N	2154	12.8551
20230419	RPE-1	siCTR	0.5	4N	2356	14.0005
20230403	RPE-1	siCTR	0.5	8N+	159	1.52022
20230406	RPE-1	siCTR	0.5	8N+	245	1.46216
20230419	RPE-1	siCTR	0.5	8N+	323	1.91942
20230403	RPE-1	siCTR	0.5	S	3135	29.9742
20230406	RPE-1	siCTR	0.5	S	5168	30.8427
20230419	RPE-1	siCTR	0.5	S	4822	28.6546
20230403	RPE-1	siCTR	2	2N	1667	45.1884
20230406	RPE-1	siCTR	2	2N	4941	53.9882
20230419	RPE-1	siCTR	2	2N	3539	47.4016
20230403	RPE-1	siCTR	2	4N	1335	36.1887
20230406	RPE-1	siCTR	2	4N	3232	35.3147
20230419	RPE-1	siCTR	2	4N	2754	36.8872
20230403	RPE-1	siCTR	2	8N+	295	7.99675
20230406	RPE-1	siCTR	2	8N+	400	4.37063
20230419	RPE-1	siCTR	2	8N+	362	4.84865
20230403	RPE-1	siCTR	2	S	392	10.6262
20230406	RPE-1	siCTR	2	S	579	6.32649
20230419	RPE-1	siCTR	2	S	811	10.8626
20230403	RPE-1	siMASTL	0	2N	2781	55.7315
20230406	RPE-1	siMASTL	0	2N	5517	56.7417
20230419	RPE-1	siMASTL	0	2N	3760	56.2622
20230403	RPE-1	siMASTL	0	4N	918	18.3968
20230406	RPE-1	siMASTL	0	4N	2010	20.6726
20230419	RPE-1	siMASTL	0	4N	1011	15.1279
20230403	RPE-1	siMASTL	0	8N+	167	3.34669
20230406	RPE-1	siMASTL	0	8N+	233	2.39638
20230419	RPE-1	siMASTL	0	8N+	100	1.49633
20230403	RPE-1	siMASTL	0	S	1124	22.5251
20230406	RPE-1	siMASTL	0	S	1963	20.1892
20230419	RPE-1	siMASTL	0	S	1812	27.1136
20230403	RPE-1	siMASTL	0.5	2N	1521	46.4002
20230406	RPE-1	siMASTL	0.5	2N	2746	53.2274
20230419	RPE-1	siMASTL	0.5	2N	3130	52.6936
20230403	RPE-1	siMASTL	0.5	4N	1258	38.3771
20230406	RPE-1	siMASTL	0.5	4N	1903	36.887
20230419	RPE-1	siMASTL	0.5	4N	2145	36.1111
20230403	RPE-1	siMASTL	0.5	8N+	357	10.8908
20230406	RPE-1	siMASTL	0.5	8N+	274	5.31111
20230419	RPE-1	siMASTL	0.5	8N+	366	6.16162
20230403	RPE-1	siMASTL	0.5	S	142	4.33191
20230406	RPE-1	siMASTL	0.5	S	236	4.57453
20230419	RPE-1	siMASTL	0.5	S	299	5.03367
20230403	RPE-1	siMASTL	2	2N	723	36.9821
20230406	RPE-1	siMASTL	2	2N	1982	44.0542
20230419	RPE-1	siMASTL	2	2N	1809	38.1968
20230403	RPE-1	siMASTL	2	4N	738	37.7494
20230406	RPE-1	siMASTL	2	4N	1725	38.3419
20230419	RPE-1	siMASTL	2	4N	1840	38.8514
20230403	RPE-1	siMASTL	2	8N+	265	13.555
20230406	RPE-1	siMASTL	2	8N+	390	8.66859
20230419	RPE-1	siMASTL	2	8N+	488	10.3041
20230403	RPE-1	siMASTL	2	S	229	11.7136
20230406	RPE-1	siMASTL	2	S	402	8.93532
20230419	RPE-1	siMASTL	2	S	599	12.6478
20230403	RPE-1	siMASTLsiB55a	0	2N	4116	54.0938
20230406	RPE-1	siMASTLsiB55a	0	2N	7312	55.5454
20230419	RPE-1	siMASTLsiB55a	0	2N	8562	58.4596
20230403	RPE-1	siMASTLsiB55a	0	4N	902	11.8544
20230406	RPE-1	siMASTLsiB55a	0	4N	1602	12.1696
20230419	RPE-1	siMASTLsiB55a	0	4N	1828	12.4812
20230403	RPE-1	siMASTLsiB55a	0	8N+	188	2.47076
20230406	RPE-1	siMASTLsiB55a	0	8N+	209	1.58766
20230419	RPE-1	siMASTLsiB55a	0	8N+	221	1.50894
20230403	RPE-1	siMASTLsiB55a	0	S	2403	31.581
20230406	RPE-1	siMASTLsiB55a	0	S	4041	30.6974
20230419	RPE-1	siMASTLsiB55a	0	S	4035	27.5502
20230403	RPE-1	siMASTLsiB55a	0.5	2N	3812	59.7211
20230406	RPE-1	siMASTLsiB55a	0.5	2N	8278	59.3065
20230419	RPE-1	siMASTLsiB55a	0.5	2N	8036	58.915
20230403	RPE-1	siMASTLsiB55a	0.5	4N	826	12.9406
20230406	RPE-1	siMASTLsiB55a	0.5	4N	1823	13.0606
20230419	RPE-1	siMASTLsiB55a	0.5	4N	1818	13.3284
20230403	RPE-1	siMASTLsiB55a	0.5	8N+	189	2.96099
20230406	RPE-1	siMASTLsiB55a	0.5	8N+	241	1.72661
20230419	RPE-1	siMASTLsiB55a	0.5	8N+	343	2.51466
20230403	RPE-1	siMASTLsiB55a	0.5	S	1556	24.3773
20230406	RPE-1	siMASTLsiB55a	0.5	S	3616	25.9063
20230419	RPE-1	siMASTLsiB55a	0.5	S	3443	25.2419
20230403	RPE-1	siMASTLsiB55a	2	2N	2414	58.8063
20230406	RPE-1	siMASTLsiB55a	2	2N	5649	58.9728
20230419	RPE-1	siMASTLsiB55a	2	2N	5602	57.842
20230403	RPE-1	siMASTLsiB55a	2	4N	800	19.4884
20230406	RPE-1	siMASTLsiB55a	2	4N	1553	16.2125
20230419	RPE-1	siMASTLsiB55a	2	4N	1697	17.5219
20230403	RPE-1	siMASTLsiB55a	2	8N+	134	3.26431
20230406	RPE-1	siMASTLsiB55a	2	8N+	160	1.67032
20230419	RPE-1	siMASTLsiB55a	2	8N+	256	2.64326
20230403	RPE-1	siMASTLsiB55a	2	S	757	18.4409
20230406	RPE-1	siMASTLsiB55a	2	S	2217	23.1444
20230419	RPE-1	siMASTLsiB55a	2	S	2130	21.9928

## Sheet: Figure 4
Figure 4b-d											Figure 4f											Figure 4g						Figure 4h
experiment	movie_file_name	cell_line	C604	cell	mitosis_start_frame	cytokinesis_frame	frame_rate	timing	outcome		experiment	drug	cell_line	treatment	frame	time	lineage	label	classification	registered_objects		experiment	cell_line	C604	lineage	count		experiment	cell_line	C604	lineage	count
1	HeLa_0uM.tif	HeLa	0	1	18	22	10	40	normal		E1	C604	HCC1395	0.25	0	0	1024	1024	object preserved	[1024]		E1	HCC1395	0	1024	3		E1	HCC1395	0	1024	0
1	HeLa_0uM.tif	HeLa	0	2	18	22	10	40	normal		E1	C604	HCC1395	0.25	0	0	3072	3072	object preserved	[3072]		E1	HCC1395	0	3072	3		E1	HCC1395	0	3072	0
1	HeLa_0uM.tif	HeLa	0	3	18	23	10	50	normal		E1	C604	HCC1395	0.25	0	0	5120	5120	object preserved	[5120]		E1	HCC1395	0	5120	5		E1	HCC1395	0	5120	0
1	HeLa_0uM.tif	HeLa	0	4	12	16	10	40	normal		E1	C604	HCC1395	0.25	0	0	7168	7168	object preserved	[7168]		E1	HCC1395	0	7168	7		E1	HCC1395	0	7168	0
1	HeLa_0uM.tif	HeLa	0	5	14	18	10	40	normal		E1	C604	HCC1395	0.25	0	0	9216	9216	object preserved	[9216]		E1	HCC1395	0	9216	3		E1	HCC1395	0	9216	0
1	HeLa_0uM.tif	HeLa	0	6	27	32	10	50	normal		E1	C604	HCC1395	0.25	0	0	11264	11264	object preserved	[11264]		E1	HCC1395	0	11264	7		E1	HCC1395	0	11264	0
1	HeLa_0uM.tif	HeLa	0	7	28	32	10	40	normal		E1	C604	HCC1395	0.25	0	0	13312	13312	object preserved	[13312]		E1	HCC1395	0	13312	3		E1	HCC1395	0	13312	0
1	HeLa_0uM.tif	HeLa	0	8	36	40	10	40	normal		E1	C604	HCC1395	0.25	0	0	15360	15360	object preserved	[15360]		E1	HCC1395	0	15360	3		E1	HCC1395	0	15360	0
1	HeLa_0uM.tif	HeLa	0	9	36	40	10	40	normal		E1	C604	HCC1395	0.25	0	0	17408	17408	object preserved	[17408]		E1	HCC1395	0	17408	3		E1	HCC1395	0	17408	0
1	HeLa_0uM.tif	HeLa	0	10	37	41	10	40	normal		E1	C604	HCC1395	0.25	0	0	19456	19456	object preserved	[19456]		E1	HCC1395	0	19456	3		E1	HCC1395	0	19456	0
1	HeLa_0uM.tif	HeLa	0	11	42	46	10	40	normal		E1	C604	HCC1395	0.25	1	7.5	1024	1024	object preserved	[1024]		E1	HCC1395	0.25	1024	7		E1	HCC1395	0.25	1024	1
1	HeLa_0uM.tif	HeLa	0	12	46	51	10	50	normal		E1	C604	HCC1395	0.25	1	7.5	3072	3072	object preserved	[3072]		E1	HCC1395	0.25	3072	7		E1	HCC1395	0.25	3072	0
1	HeLa_0uM.tif	HeLa	0	13	46	50	10	40	normal		E1	C604	HCC1395	0.25	1	7.5	5120	5120	object preserved	[5120]		E1	HCC1395	0.25	5120	3		E1	HCC1395	0.25	5120	0
1	HeLa_0uM.tif	HeLa	0	14	42	46	10	40	normal		E1	C604	HCC1395	0.25	1	7.5	7168	7168	object preserved	[7168]		E1	HCC1395	0.25	7168	6		E1	HCC1395	0.25	7168	0
1	HeLa_0uM.tif	HeLa	0	15	50	54	10	40	normal		E1	C604	HCC1395	0.25	1	7.5	9216	9216	object preserved	[9216]		E1	HCC1395	0.25	9216	3		E1	HCC1395	0.25	9216	0
1	HeLa_0uM.tif	HeLa	0	16	50	54	10	40	normal		E1	C604	HCC1395	0.25	1	7.5	11264	11264	object preserved	[11264]		E1	HCC1395	0.25	11264	4		E1	HCC1395	0.25	11264	0
1	HeLa_0uM.tif	HeLa	0	17	51	55	10	40	normal		E1	C604	HCC1395	0.25	1	7.5	13312	13312	object preserved	[13312]		E1	HCC1395	0.25	13312	7		E1	HCC1395	0.25	13312	0
1	HeLa_0uM.tif	HeLa	0	18	43	48	10	50	normal		E1	C604	HCC1395	0.25	1	7.5	15360	15360	object preserved	[15360]		E1	HCC1395	0.25	15360	3		E1	HCC1395	0.25	15360	0
1	HeLa_0uM.tif	HeLa	0	19	43	48	10	50	normal		E1	C604	HCC1395	0.25	1	7.5	17408	17408	object preserved	[17408]		E1	HCC1395	0.25	17408	7		E1	HCC1395	0.25	17408	0
1	HeLa_0uM.tif	HeLa	0	20	45	50	10	50	normal		E1	C604	HCC1395	0.25	1	7.5	19456	19456	object preserved	[19456]		E1	HCC1395	0.25	19456	7		E1	HCC1395	0.25	19456	0
1	HeLa_0uM.tif	HeLa	0	21	58	62	10	40	normal		E1	C604	HCC1395	0.25	2	15	1024	1024	object preserved	[1024]		E1	HCC1395	0.5	1024	3		E1	HCC1395	0.5	1024	0
1	HeLa_0uM.tif	HeLa	0	22	62	65	10	30	normal		E1	C604	HCC1395	0.25	2	15	3072	3072	object preserved	[3072]		E1	HCC1395	0.5	3072	7		E1	HCC1395	0.5	3072	0
1	HeLa_0uM.tif	HeLa	0	23	63	67	10	40	normal		E1	C604	HCC1395	0.25	2	15	5120	5120	object preserved	[5120]		E1	HCC1395	0.5	5120	2		E1	HCC1395	0.5	5120	0
1	HeLa_0uM.tif	HeLa	0	24	64	68	10	40	normal		E1	C604	HCC1395	0.25	2	15	7168	7168	object preserved	[7168]		E1	HCC1395	0.5	7168	2		E1	HCC1395	0.5	7168	0
1	HeLa_0uM.tif	HeLa	0	25	67	71	10	40	normal		E1	C604	HCC1395	0.25	2	15	9216	9216	object preserved	[9216]		E1	HCC1395	0.5	9216	5		E1	HCC1395	0.5	9216	0
1	HeLa_0uM.tif	HeLa	0	26	54	58	10	40	normal		E1	C604	HCC1395	0.25	2	15	11264	11264	object preserved	[11264]		E1	HCC1395	0.5	11264	4		E1	HCC1395	0.5	11264	0
1	HeLa_0uM.tif	HeLa	0	27	57	61	10	40	normal		E1	C604	HCC1395	0.25	2	15	13312	13312	object preserved	[13312]		E1	HCC1395	0.5	13312	5		E1	HCC1395	0.5	13312	0
1	HeLa_0uM.tif	HeLa	0	28	64	69	10	50	normal		E1	C604	HCC1395	0.25	2	15	15360	15360	object preserved	[15360]		E1	HCC1395	0.5	15360	7		E1	HCC1395	0.5	15360	0
1	HeLa_0uM.tif	HeLa	0	29	65	69	10	40	normal		E1	C604	HCC1395	0.25	2	15	17408	17408	object preserved	[17408]		E1	HCC1395	0.5	17408	1		E1	HCC1395	0.5	17408	1
1	HeLa_0uM.tif	HeLa	0	30	80	93	10	130	defect		E1	C604	HCC1395	0.25	2	15	19456	19456	object preserved	[19456]		E1	HCC1395	0.5	19456	7		E1	HCC1395	0.5	19456	0
1	HeLa_0uM.tif	HeLa	0	31	100	103	10	30	normal		E1	C604	HCC1395	0.25	3	22.5	1024	1024	object preserved	[1024]		E1	HCC1395	1	1024	1		E1	HCC1395	1	1024	0
1	HeLa_0uM.tif	HeLa	0	32	100	105	10	50	normal		E1	C604	HCC1395	0.25	3	22.5	3072	3072	object preserved	[3072]		E1	HCC1395	1	3072	2		E1	HCC1395	1	3072	1
1	HeLa_0uM.tif	HeLa	0	33	100	113	10	130	normal		E1	C604	HCC1395	0.25	3	22.5	5120	5120	object preserved	[5120]		E1	HCC1395	1	5120	1		E1	HCC1395	1	5120	0
1	HeLa_0uM.tif	HeLa	0	34	92	97	10	50	normal		E1	C604	HCC1395	0.25	3	22.5	7168	7168	object preserved	[7168]		E1	HCC1395	1	7168	2		E1	HCC1395	1	7168	0
1	HeLa_0uM.tif	HeLa	0	35	93	99	10	60	normal		E1	C604	HCC1395	0.25	3	22.5	9216	9216	object preserved	[9216]		E1	HCC1395	1	9216	3		E1	HCC1395	1	9216	0
1	HeLa_0uM.tif	HeLa	0	36	66	70	10	40	normal		E1	C604	HCC1395	0.25	3	22.5	11264	11264	object preserved	[11264]		E1	HCC1395	1	11264	2		E1	HCC1395	1	11264	0
1	HeLa_0uM.tif	HeLa	0	37	70	74	10	40	normal		E1	C604	HCC1395	0.25	3	22.5	13312	13312	object preserved	[13312]		E1	HCC1395	1	13312	3		E1	HCC1395	1	13312	0
1	HeLa_0uM.tif	HeLa	0	38	77	82	10	50	normal		E1	C604	HCC1395	0.25	3	22.5	15360	15360	object preserved	[15360]		E1	HCC1395	1	15360	0		E1	HCC1395	1	15360	0
1	HeLa_0uM.tif	HeLa	0	39	77	81	10	40	normal		E1	C604	HCC1395	0.25	3	22.5	17408	17408	object preserved	[17408]		E1	HCC1395	1	17408	7		E1	HCC1395	1	17408	0
1	HeLa_0uM.tif	HeLa	0	40	88	92	10	40	normal		E1	C604	HCC1395	0.25	3	22.5	19456	19456	object preserved	[19456]		E1	HCC1395	1	19456	4		E1	HCC1395	1	19456	0
1	HeLa_0uM.tif	HeLa	0	41	96	101	10	50	normal		E1	C604	HCC1395	0.25	4	30	1024	1024	object preserved	[1024]		E1	HCC1395	2	1024	0		E1	HCC1395	2	1024	0
1	HeLa_0uM.tif	HeLa	0	42	97	101	10	40	normal		E1	C604	HCC1395	0.25	4	30	3072	3072	object preserved	[3072]		E1	HCC1395	2	3072	0		E1	HCC1395	2	3072	0
1	HeLa_0uM.tif	HeLa	0	43	99	103	10	40	normal		E1	C604	HCC1395	0.25	4	30	5120	5120	object preserved	[5120]		E1	HCC1395	2	5120	0		E1	HCC1395	2	5120	0
1	HeLa_0uM.tif	HeLa	0	44	107	111	10	40	normal		E1	C604	HCC1395	0.25	4	30	7168	7168	object preserved	[7168]		E1	HCC1395	2	7168	0		E1	HCC1395	2	7168	0
1	HeLa_0uM.tif	HeLa	0	45	109	113	10	40	normal		E1	C604	HCC1395	0.25	4	30	9216	9216	object preserved	[9216]		E1	HCC1395	2	9216	1		E1	HCC1395	2	9216	1
1	HeLa_0uM.tif	HeLa	0	46	111	115	10	40	normal		E1	C604	HCC1395	0.25	4	30	11264	11264	object preserved	[11264]		E1	HCC1395	2	11264	1		E1	HCC1395	2	11264	1
1	HeLa_0uM.tif	HeLa	0	47	112	116	10	40	normal		E1	C604	HCC1395	0.25	4	30	13312	13312	object preserved	[13312]		E1	HCC1395	2	13312	1		E1	HCC1395	2	13312	1
1	HeLa_0uM.tif	HeLa	0	48	68	72	10	40	normal		E1	C604	HCC1395	0.25	4	30	15360	15360	object preserved	[15360]		E1	HCC1395	2	15360	0		E1	HCC1395	2	15360	0
1	HeLa_0uM.tif	HeLa	0	49	71	75	10	40	normal		E1	C604	HCC1395	0.25	4	30	17408	17408	object preserved	[17408]		E1	HCC1395	2	17408	1		E1	HCC1395	2	17408	1
1	HeLa_0uM.tif	HeLa	0	50	73	77	10	40	normal		E1	C604	HCC1395	0.25	4	30	19456	19456	object preserved	[19456]		E1	HCC1395	2	19456	1		E1	HCC1395	2	19456	1
2	E2_HeLa_WT_C-604_0uM_01.tif	HeLa	0	1	27	34	7.5	52.5	normal		E1	C604	HCC1395	0.25	5	37.5	1024	1024	object preserved	[1024]		E1	HeLa	0	1024	7		E1	HeLa	0	1024	0
2	E2_HeLa_WT_C-604_0uM_01.tif	HeLa	0	2	85	90	7.5	37.5	normal		E1	C604	HCC1395	0.25	5	37.5	3072	3072	object preserved	[3072]		E1	HeLa	0	3072	3		E1	HeLa	0	3072	0
2	E2_HeLa_WT_C-604_0uM_01.tif	HeLa	0	3	100	105	7.5	37.5	normal		E1	C604	HCC1395	0.25	5	37.5	5120	5120	object preserved	[5120]		E1	HeLa	0	5120	7		E1	HeLa	0	5120	0
2	E2_HeLa_WT_C-604_0uM_01.tif	HeLa	0	4	151	157	7.5	45	normal		E1	C604	HCC1395	0.25	5	37.5	7168	7168	object preserved	[7168]		E1	HeLa	0	7168	3		E1	HeLa	0	7168	0
2	E2_HeLa_WT_C-604_0uM_01.tif	HeLa	0	5	160	166	7.5	45	normal		E1	C604	HCC1395	0.25	5	37.5	9216	9216	object preserved	[9216]		E1	HeLa	0	9216	7		E1	HeLa	0	9216	0
2	E2_HeLa_WT_C-604_0uM_01.tif	HeLa	0	6	176	182	7.5	45	normal		E1	C604	HCC1395	0.25	5	37.5	11264	11264	object preserved	[11264]		E1	HeLa	0	11264	5		E1	HeLa	0	11264	2
2	E2_HeLa_WT_C-604_0uM_01.tif	HeLa	0	7	190	195	7.5	37.5	normal		E1	C604	HCC1395	0.25	5	37.5	13312	13312	object preserved	[13312]		E1	HeLa	0	13312	8		E1	HeLa	0	13312	0
2	E2_HeLa_WT_C-604_0uM_01.tif	HeLa	0	8	76	83	7.5	52.5	normal		E1	C604	HCC1395	0.25	5	37.5	15360	15360	object preserved	[15360]		E1	HeLa	0	15360	7		E1	HeLa	0	15360	0
2	E2_HeLa_WT_C-604_0uM_01.tif	HeLa	0	9	102	109	7.5	52.5	normal		E1	C604	HCC1395	0.25	5	37.5	17408	17408	object preserved	[17408]		E1	HeLa	0	17408	7		E1	HeLa	0	17408	0
2	E2_HeLa_WT_C-604_0uM_01.tif	HeLa	0	10	113	120	7.5	52.5	normal		E1	C604	HCC1395	0.25	5	37.5	19456	19456	object preserved	[19456]		E1	HeLa	0	19456	10		E1	HeLa	0	19456	0
2	E2_HeLa_WT_C-604_0uM_01.tif	HeLa	0	11	140	145	7.5	37.5	normal		E1	C604	HCC1395	0.25	6	45	1024	1024	object preserved	[1024]		E1	HeLa	0.25	1024	8		E1	HeLa	0.25	1024	0
2	E2_HeLa_WT_C-604_0uM_01.tif	HeLa	0	12	140	145	7.5	37.5	normal		E1	C604	HCC1395	0.25	6	45	3072	3072	object preserved	[3072]		E1	HeLa	0.25	3072	11		E1	HeLa	0.25	3072	0
2	E2_HeLa_WT_C-604_0uM_01.tif	HeLa	0	13	134	143	7.5	67.5	normal		E1	C604	HCC1395	0.25	6	45	5120	5120	object preserved	[5120]		E1	HeLa	0.25	5120	14		E1	HeLa	0.25	5120	1
2	E2_HeLa_WT_C-604_0uM_01.tif	HeLa	0	14	137	143	7.5	45	normal		E1	C604	HCC1395	0.25	6	45	7168	7168	object preserved	[7168]		E1	HeLa	0.25	7168	15		E1	HeLa	0.25	7168	0
2	E2_HeLa_WT_C-604_0uM_01.tif	HeLa	0	15	110	115	7.5	37.5	normal		E1	C604	HCC1395	0.25	6	45	9216	9216	object preserved	[9216]		E1	HeLa	0.25	9216	7		E1	HeLa	0.25	9216	0
2	E2_HeLa_WT_C-604_0uM_01.tif	HeLa	0	16	43	48	7.5	37.5	normal		E1	C604	HCC1395	0.25	6	45	11264	11264	object preserved	[11264]		E1	HeLa	0.25	11264	7		E1	HeLa	0.25	11264	0
2	E2_HeLa_WT_C-604_0uM_01.tif	HeLa	0	17	148	175	7.5	202.5	normal		E1	C604	HCC1395	0.25	6	45	13312	13312	object preserved	[13312]		E1	HeLa	0.25	13312	9		E1	HeLa	0.25	13312	0
2	E2_HeLa_WT_C-604_0uM_01.tif	HeLa	0	18	142	153	7.5	82.5	normal		E1	C604	HCC1395	0.25	6	45	15360	15360	object preserved	[15360]		E1	HeLa	0.25	15360	7		E1	HeLa	0.25	15360	0
2	E2_HeLa_WT_C-604_0uM_02.tif	HeLa	0	1	36	41	7.5	37.5	normal		E1	C604	HCC1395	0.25	6	45	17408	17408	object preserved	[17408]		E1	HeLa	0.25	17408	4		E1	HeLa	0.25	17408	1
2	E2_HeLa_WT_C-604_0uM_02.tif	HeLa	0	2	46	50	7.5	30	normal		E1	C604	HCC1395	0.25	6	45	19456	19456	object preserved	[19456]		E1	HeLa	0.25	19456	9		E1	HeLa	0.25	19456	0
2	E2_HeLa_WT_C-604_0uM_02.tif	HeLa	0	3	62	67	7.5	37.5	normal		E1	C604	HCC1395	0.25	7	52.5	1024	1024	object preserved	[1024]		E1	HeLa	0.5	1024	5		E1	HeLa	0.5	1024	0
2	E2_HeLa_WT_C-604_0uM_02.tif	HeLa	0	4	69	96	7.5	202.5	normal		E1	C604	HCC1395	0.25	7	52.5	3072	3072	object preserved	[3072]		E1	HeLa	0.5	3072	0		E1	HeLa	0.5	3072	0
2	E2_HeLa_WT_C-604_0uM_02.tif	HeLa	0	5	79	84	7.5	37.5	normal		E1	C604	HCC1395	0.25	7	52.5	5120	5120	object preserved	[5120]		E1	HeLa	0.5	5120	15		E1	HeLa	0.5	5120	0
2	E2_HeLa_WT_C-604_0uM_02.tif	HeLa	0	6	92	97	7.5	37.5	normal		E1	C604	HCC1395	0.25	7	52.5	7168	7168	object preserved	[7168]		E1	HeLa	0.5	7168	12		E1	HeLa	0.5	7168	2
2	E2_HeLa_WT_C-604_0uM_02.tif	HeLa	0	7	100	105	7.5	37.5	normal		E1	C604	HCC1395	0.25	7	52.5	9216	9216	object preserved	[9216]		E1	HeLa	0.5	9216	12		E1	HeLa	0.5	9216	2
3	E3_HeLa_WT_C-604_0uM_01.tif	HeLa	0	1	67	73	7.5	45	normal		E1	C604	HCC1395	0.25	7	52.5	11264	11264	object preserved	[11264]		E1	HeLa	0.5	11264	17		E1	HeLa	0.5	11264	2
3	E3_HeLa_WT_C-604_0uM_01.tif	HeLa	0	2	19	26	7.5	52.5	normal		E1	C604	HCC1395	0.25	7	52.5	13312	13312	object preserved	[13312]		E1	HeLa	0.5	13312	1		E1	HeLa	0.5	13312	5
3	E3_HeLa_WT_C-604_0uM_01.tif	HeLa	0	3	28	34	7.5	45	normal		E1	C604	HCC1395	0.25	7	52.5	15360	15360	object preserved	[15360]		E1	HeLa	0.5	15360	1		E1	HeLa	0.5	15360	4
3	E3_HeLa_WT_C-604_0uM_01.tif	HeLa	0	4	33	39	7.5	45	normal		E1	C604	HCC1395	0.25	7	52.5	17408	17408	object preserved	[17408]		E1	HeLa	0.5	17408	2		E1	HeLa	0.5	17408	2
3	E3_HeLa_WT_C-604_0uM_01.tif	HeLa	0	5	171	187	7.5	120	normal		E1	C604	HCC1395	0.25	7	52.5	19456	19456	object preserved	[19456]		E1	HeLa	0.5	19456	13		E1	HeLa	0.5	19456	3
3	E3_HeLa_WT_C-604_0uM_01.tif	HeLa	0	6	113	119	7.5	45	normal		E1	C604	HCC1395	0.25	8	60	1024	1024	object preserved	[1024]		E1	HeLa	1	1024	11		E1	HeLa	1	1024	4
3	E3_HeLa_WT_C-604_0uM_01.tif	HeLa	0	7	166	183	7.5	127.5	normal		E1	C604	HCC1395	0.25	8	60	3072	3072	object preserved	[3072]		E1	HeLa	1	3072	2		E1	HeLa	1	3072	6
3	E3_HeLa_WT_C-604_0uM_01.tif	HeLa	0	8	82	90	7.5	60	normal		E1	C604	HCC1395	0.25	8	60	5120	5120	object preserved	[5120]		E1	HeLa	1	5120	6		E1	HeLa	1	5120	1
3	E3_HeLa_WT_C-604_0uM_01.tif	HeLa	0	9	38	43	7.5	37.5	normal		E1	C604	HCC1395	0.25	8	60	7168	7168	object preserved	[7168]		E1	HeLa	1	7168	1		E1	HeLa	1	7168	1
3	E3_HeLa_WT_C-604_0uM_01.tif	HeLa	0	10	42	48	7.5	45	normal		E1	C604	HCC1395	0.25	8	60	9216	9216	object preserved	[9216]		E1	HeLa	1	9216	16		E1	HeLa	1	9216	2
3	E3_HeLa_WT_C-604_0uM_01.tif	HeLa	0	11	39	44	7.5	37.5	normal		E1	C604	HCC1395	0.25	8	60	11264	11264	object preserved	[11264]		E1	HeLa	1	11264	6		E1	HeLa	1	11264	2
3	E3_HeLa_WT_C-604_0uM_01.tif	HeLa	0	12	30	36	7.5	45	normal		E1	C604	HCC1395	0.25	8	60	13312	13312	object preserved	[13312]		E1	HeLa	1	13312	5		E1	HeLa	1	13312	2
3	E3_HeLa_WT_C-604_0uM_01.tif	HeLa	0	13	135	141	7.5	45	normal		E1	C604	HCC1395	0.25	8	60	15360	15360	object preserved	[15360]		E1	HeLa	1	15360	11		E1	HeLa	1	15360	3
3	E3_HeLa_WT_C-604_0uM_01.tif	HeLa	0	14	158	164	7.5	45	normal		E1	C604	HCC1395	0.25	8	60	17408	17408	object preserved	[17408]		E1	HeLa	1	17408	1		E1	HeLa	1	17408	1
3	E3_HeLa_WT_C-604_0uM_02.tif	HeLa	0	1	18	24	7.5	45	normal		E1	C604	HCC1395	0.25	8	60	19456	19456	object preserved	[19456]		E1	HeLa	1	19456	11		E1	HeLa	1	19456	1
3	E3_HeLa_WT_C-604_0uM_02.tif	HeLa	0	2	69	74	7.5	37.5	normal		E1	C604	HCC1395	0.25	9	67.5	1024	1024	object preserved	[1024]		E1	HeLa	2	1024	1		E1	HeLa	2	1024	3
3	E3_HeLa_WT_C-604_0uM_02.tif	HeLa	0	3	73	78	7.5	37.5	normal		E1	C604	HCC1395	0.25	9	67.5	3072	3072	object preserved	[3072]		E1	HeLa	2	3072	1		E1	HeLa	2	3072	1
3	E3_HeLa_WT_C-604_0uM_02.tif	HeLa	0	4	97	103	7.5	45	normal		E1	C604	HCC1395	0.25	9	67.5	5120	5120	object preserved	[5120]		E1	HeLa	2	5120	2		E1	HeLa	2	5120	2
3	E3_HeLa_WT_C-604_0uM_02.tif	HeLa	0	5	109	129	7.5	150	normal		E1	C604	HCC1395	0.25	9	67.5	7168	7168	object preserved	[7168]		E1	HeLa	2	7168	1		E1	HeLa	2	7168	3
3	E3_HeLa_WT_C-604_0uM_02.tif	HeLa	0	6	112	126	7.5	105	normal		E1	C604	HCC1395	0.25	9	67.5	9216	9216	object preserved	[9216]		E1	HeLa	2	9216	1		E1	HeLa	2	9216	1
3	E3_HeLa_WT_C-604_0uM_02.tif	HeLa	0	7	69	74	7.5	37.5	normal		E1	C604	HCC1395	0.25	9	67.5	11264	11264	object preserved	[11264]		E1	HeLa	2	11264	3		E1	HeLa	2	11264	2
3	E3_HeLa_WT_C-604_0uM_02.tif	HeLa	0	8	67	73	7.5	45	normal		E1	C604	HCC1395	0.25	9	67.5	13312	13312	object preserved	[13312]		E1	HeLa	2	13312	2		E1	HeLa	2	13312	2
3	E3_HeLa_WT_C-604_0uM_02.tif	HeLa	0	9	120	125	7.5	37.5	normal		E1	C604	HCC1395	0.25	9	67.5	15360	15360	object preserved	[15360]		E1	HeLa	2	15360	4		E1	HeLa	2	15360	7
3	E3_HeLa_WT_C-604_0uM_02.tif	HeLa	0	10	52	57	7.5	37.5	normal		E1	C604	HCC1395	0.25	9	67.5	17408	17408	object preserved	[17408]		E1	HeLa	2	17408	1		E1	HeLa	2	17408	1
3	E3_HeLa_WT_C-604_0uM_02.tif	HeLa	0	11	49	56	7.5	52.5	normal		E1	C604	HCC1395	0.25	9	67.5	19456	19456	object preserved	[19456]		E1	HeLa	2	19456	2		E1	HeLa	2	19456	4
1	HeLa_0.25uM.tif	HeLa	0.25	1	6	11	10	50	normal		E1	C604	HCC1395	0.25	10	75	1024	1024	object preserved	[1024]		E1	RPE-1	0	1024	3		E1	RPE-1	0	1024	0
1	HeLa_0.25uM.tif	HeLa	0.25	2	8	11	10	30	normal		E1	C604	HCC1395	0.25	10	75	3072	3072	object preserved	[3072]		E1	RPE-1	0	3072	1		E1	RPE-1	0	3072	0
1	HeLa_0.25uM.tif	HeLa	0.25	3	3	8	10	50	normal		E1	C604	HCC1395	0.25	10	75	5120	5120	object preserved	[5120]		E1	RPE-1	0	5120	1		E1	RPE-1	0	5120	0
1	HeLa_0.25uM.tif	HeLa	0.25	4	11	16	10	50	normal		E1	C604	HCC1395	0.25	10	75	7168	7168	object preserved	[7168]		E1	RPE-1	0	7168	3		E1	RPE-1	0	7168	0
1	HeLa_0.25uM.tif	HeLa	0.25	5	12	16	10	40	normal		E1	C604	HCC1395	0.25	10	75	9216	9216	object preserved	[9216]		E1	RPE-1	0	9216	6		E1	RPE-1	0	9216	0
1	HeLa_0.25uM.tif	HeLa	0.25	6	18	21	10	30	normal		E1	C604	HCC1395	0.25	10	75	11264	11264	object preserved	[11264]		E1	RPE-1	0	11264	1		E1	RPE-1	0	11264	0
1	HeLa_0.25uM.tif	HeLa	0.25	7	32	36	10	40	normal		E1	C604	HCC1395	0.25	10	75	13312	13312	object preserved	[13312]		E1	RPE-1	0	13312	3		E1	RPE-1	0	13312	0
1	HeLa_0.25uM.tif	HeLa	0.25	8	31	35	10	40	normal		E1	C604	HCC1395	0.25	10	75	15360	15360	object preserved	[15360]		E1	RPE-1	0	15360	1		E1	RPE-1	0	15360	0
1	HeLa_0.25uM.tif	HeLa	0.25	9	36	41	10	50	normal		E1	C604	HCC1395	0.25	10	75	17408	17408	object preserved	[17408]		E1	RPE-1	0	17408	7		E1	RPE-1	0	17408	0
1	HeLa_0.25uM.tif	HeLa	0.25	10	40	45	10	50	normal		E1	C604	HCC1395	0.25	10	75	19456	19456	object preserved	[19456]		E1	RPE-1	0	19456	6		E1	RPE-1	0	19456	0
1	HeLa_0.25uM.tif	HeLa	0.25	11	56	59	10	30	normal		E1	C604	HCC1395	0.25	11	82.5	1024	1024	object preserved	[1024]		E1	RPE-1	0.25	1024	2		E1	RPE-1	0.25	1024	0
1	HeLa_0.25uM.tif	HeLa	0.25	12	60	64	10	40	normal		E1	C604	HCC1395	0.25	11	82.5	3072	3072	object preserved	[3072]		E1	RPE-1	0.25	3072	3		E1	RPE-1	0.25	3072	0
1	HeLa_0.25uM.tif	HeLa	0.25	13	63	67	10	40	normal		E1	C604	HCC1395	0.25	11	82.5	5120	5120	object preserved	[5120]		E1	RPE-1	0.25	5120	2		E1	RPE-1	0.25	5120	0
1	HeLa_0.25uM.tif	HeLa	0.25	14	70	74	10	40	normal		E1	C604	HCC1395	0.25	11	82.5	7168	7168	object preserved	[7168]		E1	RPE-1	0.25	7168	6		E1	RPE-1	0.25	7168	0
1	HeLa_0.25uM.tif	HeLa	0.25	15	53	57	10	40	normal		E1	C604	HCC1395	0.25	11	82.5	9216	9216	object preserved	[9216]		E1	RPE-1	0.25	9216	2		E1	RPE-1	0.25	9216	0
1	HeLa_0.25uM.tif	HeLa	0.25	16	60	65	10	50	normal		E1	C604	HCC1395	0.25	11	82.5	11264	11264	object preserved	[11264]		E1	RPE-1	0.25	11264	4		E1	RPE-1	0.25	11264	0
1	HeLa_0.25uM.tif	HeLa	0.25	17	62	66	10	40	normal		E1	C604	HCC1395	0.25	11	82.5	13312	13312	object preserved	[13312]		E1	RPE-1	0.25	13312	2		E1	RPE-1	0.25	13312	0
1	HeLa_0.25uM.tif	HeLa	0.25	18	62	66	10	40	normal		E1	C604	HCC1395	0.25	11	82.5	15360	15360	object preserved	[15360]		E1	RPE-1	0.25	15360	7		E1	RPE-1	0.25	15360	0
1	HeLa_0.25uM.tif	HeLa	0.25	19	37	42	10	50	normal		E1	C604	HCC1395	0.25	11	82.5	17408	17408	object preserved	[17408]		E1	RPE-1	0.25	17408	5		E1	RPE-1	0.25	17408	0
1	HeLa_0.25uM.tif	HeLa	0.25	20	37	42	10	50	normal		E1	C604	HCC1395	0.25	11	82.5	19456	19456	object preserved	[19456]		E1	RPE-1	0.25	19456	7		E1	RPE-1	0.25	19456	1
1	HeLa_0.25uM.tif	HeLa	0.25	21	41	45	10	40	normal		E1	C604	HCC1395	0.25	12	90	1024	1024	object preserved	[1024]		E1	RPE-1	0.5	1024	4		E1	RPE-1	0.5	1024	1
1	HeLa_0.25uM.tif	HeLa	0.25	22	43	47	10	40	normal		E1	C604	HCC1395	0.25	12	90	3072	3072	object preserved	[3072]		E1	RPE-1	0.5	3072	7		E1	RPE-1	0.5	3072	0
1	HeLa_0.25uM.tif	HeLa	0.25	23	46	51	10	50	normal		E1	C604	HCC1395	0.25	12	90	5120	5120	object preserved	[5120]		E1	RPE-1	0.5	5120	7		E1	RPE-1	0.5	5120	0
1	HeLa_0.25uM.tif	HeLa	0.25	24	53	58	10	50	normal		E1	C604	HCC1395	0.25	12	90	7168	7168	object preserved	[7168]		E1	RPE-1	0.5	7168	4		E1	RPE-1	0.5	7168	0
1	HeLa_0.25uM.tif	HeLa	0.25	25	56	60	10	40	normal		E1	C604	HCC1395	0.25	12	90	9216	9216	object preserved	[9216]		E1	RPE-1	0.5	9216	7		E1	RPE-1	0.5	9216	0
1	HeLa_0.25uM.tif	HeLa	0.25	26	57	63	10	60	normal		E1	C604	HCC1395	0.25	12	90	11264	11264	object preserved	[11264]		E1	RPE-1	0.5	11264	7		E1	RPE-1	0.5	11264	0
1	HeLa_0.25uM.tif	HeLa	0.25	27	68	72	10	40	normal		E1	C604	HCC1395	0.25	12	90	13312	13312	object preserved	[13312]		E1	RPE-1	0.5	13312	0		E1	RPE-1	0.5	13312	0
1	HeLa_0.25uM.tif	HeLa	0.25	28	10	14	10	40	normal		E1	C604	HCC1395	0.25	12	90	15360	15360	object preserved	[15360]		E1	RPE-1	0.5	15360	2		E1	RPE-1	0.5	15360	0
1	HeLa_0.25uM.tif	HeLa	0.25	29	16	20	10	40	normal		E1	C604	HCC1395	0.25	12	90	17408	17408	object preserved	[17408]		E1	RPE-1	0.5	17408	3		E1	RPE-1	0.5	17408	0
1	HeLa_0.25uM.tif	HeLa	0.25	30	25	29	10	40	normal		E1	C604	HCC1395	0.25	12	90	19456	19456	object preserved	[19456]		E1	RPE-1	0.5	19456	6		E1	RPE-1	0.5	19456	0
1	HeLa_0.25uM.tif	HeLa	0.25	31	30	35	10	50	normal		E1	C604	HCC1395	0.25	13	97.5	1024	1024	object preserved	[1024]		E1	RPE-1	1	1024	4		E1	RPE-1	1	1024	1
1	HeLa_0.25uM.tif	HeLa	0.25	32	53	58	10	50	normal		E1	C604	HCC1395	0.25	13	97.5	3072	3072	object preserved	[3072]		E1	RPE-1	1	3072	3		E1	RPE-1	1	3072	0
1	HeLa_0.25uM.tif	HeLa	0.25	33	56	60	10	40	normal		E1	C604	HCC1395	0.25	13	97.5	5120	5120	object preserved	[5120]		E1	RPE-1	1	5120	2		E1	RPE-1	1	5120	0
1	HeLa_0.25uM.tif	HeLa	0.25	34	73	77	10	40	normal		E1	C604	HCC1395	0.25	13	97.5	7168	7168	object preserved	[7168]		E1	RPE-1	1	7168	2		E1	RPE-1	1	7168	0
1	HeLa_0.25uM.tif	HeLa	0.25	35	77	81	10	40	normal		E1	C604	HCC1395	0.25	13	97.5	9216	9216	object preserved	[9216]		E1	RPE-1	1	9216	3		E1	RPE-1	1	9216	0
1	HeLa_0.25uM.tif	HeLa	0.25	36	78	82	10	40	normal		E1	C604	HCC1395	0.25	13	97.5	11264	11264	object preserved	[11264]		E1	RPE-1	1	11264	2		E1	RPE-1	1	11264	0
1	HeLa_0.25uM.tif	HeLa	0.25	37	81	85	10	40	normal		E1	C604	HCC1395	0.25	13	97.5	13312	13312	object preserved	[13312]		E1	RPE-1	1	13312	2		E1	RPE-1	1	13312	0
1	HeLa_0.25uM.tif	HeLa	0.25	38	3	8	10	50	normal		E1	C604	HCC1395	0.25	13	97.5	15360	15360	object preserved	[15360]		E1	RPE-1	1	15360	0		E1	RPE-1	1	15360	0
1	HeLa_0.25uM.tif	HeLa	0.25	39	5	11	10	60	normal		E1	C604	HCC1395	0.25	13	97.5	17408	17408	object preserved	[17408]		E1	RPE-1	1	17408	1		E1	RPE-1	1	17408	0
1	HeLa_0.25uM.tif	HeLa	0.25	40	21	26	10	50	normal		E1	C604	HCC1395	0.25	13	97.5	19456	19456	object preserved	[19456]		E1	RPE-1	1	19456	1		E1	RPE-1	1	19456	1
1	HeLa_0.25uM.tif	HeLa	0.25	41	24	28	10	40	normal		E1	C604	HCC1395	0.25	14	105	1024	1024	object preserved	[1024]		E1	RPE-1	2	1024	1		E1	RPE-1	2	1024	1
1	HeLa_0.25uM.tif	HeLa	0.25	42	24	28	10	40	normal		E1	C604	HCC1395	0.25	14	105	3072	3072	object preserved	[3072]		E1	RPE-1	2	3072	0		E1	RPE-1	2	3072	0
1	HeLa_0.25uM.tif	HeLa	0.25	43	30	35	10	50	normal		E1	C604	HCC1395	0.25	14	105	5120	5120	object preserved	[5120]		E1	RPE-1	2	5120	0		E1	RPE-1	2	5120	0
1	HeLa_0.25uM.tif	HeLa	0.25	44	33	38	10	50	normal		E1	C604	HCC1395	0.25	14	105	7168	7168	object preserved	[7168]		E1	RPE-1	2	7168	1		E1	RPE-1	2	7168	1
1	HeLa_0.25uM.tif	HeLa	0.25	45	32	35	10	30	normal		E1	C604	HCC1395	0.25	14	105	9216	9216	object preserved	[9216]		E1	RPE-1	2	9216	0		E1	RPE-1	2	9216	0
1	HeLa_0.25uM.tif	HeLa	0.25	46	19	23	10	40	normal		E1	C604	HCC1395	0.25	14	105	11264	11264	object preserved	[11264]		E1	RPE-1	2	11264	0		E1	RPE-1	2	11264	0
1	HeLa_0.25uM.tif	HeLa	0.25	47	8	11	10	30	normal		E1	C604	HCC1395	0.25	14	105	13312	13312	object preserved	[13312]		E1	RPE-1	2	13312	1		E1	RPE-1	2	13312	0
1	HeLa_0.25uM.tif	HeLa	0.25	48	9	13	10	40	normal		E1	C604	HCC1395	0.25	14	105	15360	15360	object preserved	[15360]		E1	RPE-1	2	15360	0		E1	RPE-1	2	15360	0
1	HeLa_0.25uM.tif	HeLa	0.25	49	80	89	10	90	defect		E1	C604	HCC1395	0.25	14	105	17408	17408	object preserved	[17408]		E1	RPE-1	2	17408	1		E1	RPE-1	2	17408	0
1	HeLa_0.25uM.tif	HeLa	0.25	50	89	103	10	140	normal		E1	C604	HCC1395	0.25	14	105	19456	19456	object preserved	[19456]		E1	RPE-1	2	19456	0		E1	RPE-1	2	19456	0
2	E2_HeLa_WT_C-604_0.25uM_01.tif	HeLa	0.25	1	48	53	7.5	37.5	normal		E1	C604	HCC1395	0.25	15	112.5	1024	1024	object preserved	[1024]
2	E2_HeLa_WT_C-604_0.25uM_01.tif	HeLa	0.25	2	77	82	7.5	37.5	normal		E1	C604	HCC1395	0.25	15	112.5	3072	3072	object preserved	[3072]
2	E2_HeLa_WT_C-604_0.25uM_01.tif	HeLa	0.25	3	72	77	7.5	37.5	normal		E1	C604	HCC1395	0.25	15	112.5	5120	5120	object preserved	[5120]
2	E2_HeLa_WT_C-604_0.25uM_01.tif	HeLa	0.25	4	97	101	7.5	30	normal		E1	C604	HCC1395	0.25	15	112.5	7168	7168	object preserved	[7168]
2	E2_HeLa_WT_C-604_0.25uM_01.tif	HeLa	0.25	5	99	104	7.5	37.5	normal		E1	C604	HCC1395	0.25	15	112.5	9216	9216	object preserved	[9216]
2	E2_HeLa_WT_C-604_0.25uM_01.tif	HeLa	0.25	6	113	121	7.5	60	normal		E1	C604	HCC1395	0.25	15	112.5	11264	11264	object preserved	[11264]
2	E2_HeLa_WT_C-604_0.25uM_01.tif	HeLa	0.25	7	122	128	7.5	45	normal		E1	C604	HCC1395	0.25	15	112.5	13312	13312	object preserved	[13312]
2	E2_HeLa_WT_C-604_0.25uM_01.tif	HeLa	0.25	8	106	112	7.5	45	normal		E1	C604	HCC1395	0.25	15	112.5	15360	15360	object preserved	[15360]
2	E2_HeLa_WT_C-604_0.25uM_01.tif	HeLa	0.25	9	107	112	7.5	37.5	normal		E1	C604	HCC1395	0.25	15	112.5	17408	17408	object preserved	[17408]
2	E2_HeLa_WT_C-604_0.25uM_01.tif	HeLa	0.25	10	136	141	7.5	37.5	normal		E1	C604	HCC1395	0.25	15	112.5	19456	19456	object preserved	[19456]
2	E2_HeLa_WT_C-604_0.25uM_01.tif	HeLa	0.25	11	141	146	7.5	37.5	normal		E1	C604	HCC1395	0.25	16	120	1024	1024	object preserved	[1024]
2	E2_HeLa_WT_C-604_0.25uM_01.tif	HeLa	0.25	12	84	89	7.5	37.5	normal		E1	C604	HCC1395	0.25	16	120	3072	3072	object preserved	[3072]
2	E2_HeLa_WT_C-604_0.25uM_01.tif	HeLa	0.25	13	120	125	7.5	37.5	normal		E1	C604	HCC1395	0.25	16	120	5120	5120	object preserved	[5120]
2	E2_HeLa_WT_C-604_0.25uM_01.tif	HeLa	0.25	14	145	150	7.5	37.5	normal		E1	C604	HCC1395	0.25	16	120	7168	7168	object preserved	[7168]
2	E2_HeLa_WT_C-604_0.25uM_02.tif	HeLa	0.25	1	17	23	7.5	45	normal		E1	C604	HCC1395	0.25	16	120	9216	9216	object preserved	[9216]
2	E2_HeLa_WT_C-604_0.25uM_02.tif	HeLa	0.25	2	66	71	7.5	37.5	normal		E1	C604	HCC1395	0.25	16	120	11264	11264	object preserved	[11264]
2	E2_HeLa_WT_C-604_0.25uM_02.tif	HeLa	0.25	3	69	76	7.5	52.5	normal		E1	C604	HCC1395	0.25	16	120	13312	13312	object preserved	[13312]
2	E2_HeLa_WT_C-604_0.25uM_02.tif	HeLa	0.25	4	46	51	7.5	37.5	normal		E1	C604	HCC1395	0.25	16	120	15360	15360	object preserved	[15360]
2	E2_HeLa_WT_C-604_0.25uM_02.tif	HeLa	0.25	5	53	58	7.5	37.5	normal		E1	C604	HCC1395	0.25	16	120	17408	17408	object preserved	[17408]
2	E2_HeLa_WT_C-604_0.25uM_02.tif	HeLa	0.25	6	46	51	7.5	37.5	normal		E1	C604	HCC1395	0.25	16	120	19456	19456	object preserved	[19456]
2	E2_HeLa_WT_C-604_0.25uM_02.tif	HeLa	0.25	7	93	98	7.5	37.5	normal		E1	C604	HCC1395	0.25	17	127.5	1024	1024	object preserved	[1024]
2	E2_HeLa_WT_C-604_0.25uM_02.tif	HeLa	0.25	8	117	121	7.5	30	normal		E1	C604	HCC1395	0.25	17	127.5	3072	3072	object preserved	[3072]
2	E2_HeLa_WT_C-604_0.25uM_02.tif	HeLa	0.25	9	22	27	7.5	37.5	normal		E1	C604	HCC1395	0.25	17	127.5	5120	5120	object preserved	[5120]
2	E2_HeLa_WT_C-604_0.25uM_02.tif	HeLa	0.25	10	6	14	7.5	60	normal		E1	C604	HCC1395	0.25	17	127.5	7168	7168	object preserved	[7168]
2	E2_HeLa_WT_C-604_0.25uM_02.tif	HeLa	0.25	11	35	40	7.5	37.5	normal		E1	C604	HCC1395	0.25	17	127.5	9216	9216	object preserved	[9216]
3	E3_HeLa_WT_C-604_0.25uM_01.tif	HeLa	0.25	1	57	64	7.5	52.5	normal		E1	C604	HCC1395	0.25	17	127.5	11264	11264	object preserved	[11264]
3	E3_HeLa_WT_C-604_0.25uM_01.tif	HeLa	0.25	2	72	78	7.5	45	normal		E1	C604	HCC1395	0.25	17	127.5	13312	13312	object preserved	[13312]
3	E3_HeLa_WT_C-604_0.25uM_01.tif	HeLa	0.25	3	59	65	7.5	45	normal		E1	C604	HCC1395	0.25	17	127.5	15360	15360	object preserved	[15360]
3	E3_HeLa_WT_C-604_0.25uM_01.tif	HeLa	0.25	4	65	69	7.5	30	normal		E1	C604	HCC1395	0.25	17	127.5	17408	17408	object preserved	[17408]
3	E3_HeLa_WT_C-604_0.25uM_01.tif	HeLa	0.25	5	90	96	7.5	45	normal		E1	C604	HCC1395	0.25	17	127.5	19456	19456	object preserved	[19456]
3	E3_HeLa_WT_C-604_0.25uM_01.tif	HeLa	0.25	6	91	96	7.5	37.5	normal		E1	C604	HCC1395	0.25	18	135	1024	1024	object preserved	[1024]
3	E3_HeLa_WT_C-604_0.25uM_01.tif	HeLa	0.25	7	8	13	7.5	37.5	normal		E1	C604	HCC1395	0.25	18	135	3072	3072	object preserved	[3072]
3	E3_HeLa_WT_C-604_0.25uM_01.tif	HeLa	0.25	8	115	120	7.5	37.5	normal		E1	C604	HCC1395	0.25	18	135	5120	5120	object preserved	[5120]
3	E3_HeLa_WT_C-604_0.25uM_01.tif	HeLa	0.25	9	121	128	7.5	52.5	normal		E1	C604	HCC1395	0.25	18	135	7168	7168	object preserved	[7168]
3	E3_HeLa_WT_C-604_0.25uM_01.tif	HeLa	0.25	10	63	68	7.5	37.5	normal		E1	C604	HCC1395	0.25	18	135	9216	9216	object preserved	[9216]
3	E3_HeLa_WT_C-604_0.25uM_01.tif	HeLa	0.25	11	151	156	7.5	37.5	normal		E1	C604	HCC1395	0.25	18	135	11264	11264	object preserved	[11264]
3	E3_HeLa_WT_C-604_0.25uM_01.tif	HeLa	0.25	12	159	164	7.5	37.5	normal		E1	C604	HCC1395	0.25	18	135	13312	13312	object preserved	[13312]
3	E3_HeLa_WT_C-604_0.25uM_01.tif	HeLa	0.25	13	100	105	7.5	37.5	normal		E1	C604	HCC1395	0.25	18	135	15360	15360	object preserved	[15360]
3	E3_HeLa_WT_C-604_0.25uM_02.tif	HeLa	0.25	1	19	27	7.5	60	defect		E1	C604	HCC1395	0.25	18	135	17408	17408	object preserved	[17408]
3	E3_HeLa_WT_C-604_0.25uM_02.tif	HeLa	0.25	2	46	51	7.5	37.5	normal		E1	C604	HCC1395	0.25	18	135	19456	19456	object preserved	[19456]
3	E3_HeLa_WT_C-604_0.25uM_02.tif	HeLa	0.25	3	77	82	7.5	37.5	normal		E1	C604	HCC1395	0.25	19	142.5	1024	1024	object preserved	[1024]
3	E3_HeLa_WT_C-604_0.25uM_02.tif	HeLa	0.25	4	132	137	7.5	37.5	normal		E1	C604	HCC1395	0.25	19	142.5	3072	3072	object preserved	[3072]
3	E3_HeLa_WT_C-604_0.25uM_02.tif	HeLa	0.25	5	91	97	7.5	45	normal		E1	C604	HCC1395	0.25	19	142.5	5120	5120	object preserved	[5120]
3	E3_HeLa_WT_C-604_0.25uM_02.tif	HeLa	0.25	6	133	138	7.5	37.5	normal		E1	C604	HCC1395	0.25	19	142.5	7168	7168	object preserved	[7168]
3	E3_HeLa_WT_C-604_0.25uM_02.tif	HeLa	0.25	7	137	143	7.5	45	normal		E1	C604	HCC1395	0.25	19	142.5	9216	9216	object preserved	[9216]
3	E3_HeLa_WT_C-604_0.25uM_02.tif	HeLa	0.25	8	81	89	7.5	60	normal		E1	C604	HCC1395	0.25	19	142.5	11264	11264	object preserved	[11264]
3	E3_HeLa_WT_C-604_0.25uM_02.tif	HeLa	0.25	9	10	15	7.5	37.5	normal		E1	C604	HCC1395	0.25	19	142.5	13312	13312	object preserved	[13312]
3	E3_HeLa_WT_C-604_0.25uM_02.tif	HeLa	0.25	10	37	43	7.5	45	normal		E1	C604	HCC1395	0.25	19	142.5	15360	15360	object preserved	[15360]
3	E3_HeLa_WT_C-604_0.25uM_02.tif	HeLa	0.25	11	23	28	7.5	37.5	normal		E1	C604	HCC1395	0.25	19	142.5	17408	17408	object preserved	[17408]
3	E3_HeLa_WT_C-604_0.25uM_02.tif	HeLa	0.25	12	144	167	7.5	172.5	defect		E1	C604	HCC1395	0.25	19	142.5	19456	19456	object preserved	[19456]
1	HeLa_0.5uM.tif	HeLa	0.5	1	2	8	10	60	normal		E1	C604	HCC1395	0.25	20	150	1024	1024	object preserved	[1024]
1	HeLa_0.5uM.tif	HeLa	0.5	2	3	7	10	40	normal		E1	C604	HCC1395	0.25	20	150	3072	3072	object preserved	[3072]
1	HeLa_0.5uM.tif	HeLa	0.5	3	14	18	10	40	normal		E1	C604	HCC1395	0.25	20	150	5120	5120	object preserved	[5120]
1	HeLa_0.5uM.tif	HeLa	0.5	4	15	20	10	50	normal		E1	C604	HCC1395	0.25	20	150	7168	7168	object preserved	[7168]
1	HeLa_0.5uM.tif	HeLa	0.5	5	15	20	10	50	normal		E1	C604	HCC1395	0.25	20	150	9216	9216	object preserved	[9216]
1	HeLa_0.5uM.tif	HeLa	0.5	6	21	29	10	80	normal		E1	C604	HCC1395	0.25	20	150	11264	11264	object preserved	[11264]
1	HeLa_0.5uM.tif	HeLa	0.5	7	65	70	10	50	normal		E1	C604	HCC1395	0.25	20	150	13312	13312	object preserved	[13312]
1	HeLa_0.5uM.tif	HeLa	0.5	8	65	69	10	40	normal		E1	C604	HCC1395	0.25	20	150	15360	15360	object preserved	[15360]
1	HeLa_0.5uM.tif	HeLa	0.5	9	66	70	10	40	normal		E1	C604	HCC1395	0.25	20	150	17408	17408	object preserved	[17408]
1	HeLa_0.5uM.tif	HeLa	0.5	10	76	81	10	50	defect		E1	C604	HCC1395	0.25	20	150	19456	19456	object preserved	[19456]
1	HeLa_0.5uM.tif	HeLa	0.5	11	41	45	10	40	normal		E1	C604	HCC1395	0.25	21	157.5	1024	1024	object preserved	[1024]
1	HeLa_0.5uM.tif	HeLa	0.5	12	43	48	10	50	normal		E1	C604	HCC1395	0.25	21	157.5	3072	3072	object preserved	[3072]
1	HeLa_0.5uM.tif	HeLa	0.5	13	49	53	10	40	normal		E1	C604	HCC1395	0.25	21	157.5	5120	5120	object preserved	[5120]
1	HeLa_0.5uM.tif	HeLa	0.5	14	51	56	10	50	normal		E1	C604	HCC1395	0.25	21	157.5	7168	7168	object preserved	[7168]
1	HeLa_0.5uM.tif	HeLa	0.5	15	52	56	10	40	normal		E1	C604	HCC1395	0.25	21	157.5	9216	9216	object preserved	[9216]
1	HeLa_0.5uM.tif	HeLa	0.5	16	57	61	10	40	normal		E1	C604	HCC1395	0.25	21	157.5	11264	11264	object preserved	[11264]
1	HeLa_0.5uM.tif	HeLa	0.5	17	55	60	10	50	normal		E1	C604	HCC1395	0.25	21	157.5	13312	13312	object preserved	[13312]
1	HeLa_0.5uM.tif	HeLa	0.5	18	58	63	10	50	normal		E1	C604	HCC1395	0.25	21	157.5	15360	15360	object preserved	[15360]
1	HeLa_0.5uM.tif	HeLa	0.5	19	47	51	10	40	normal		E1	C604	HCC1395	0.25	21	157.5	17408	17408	object preserved	[17408]
1	HeLa_0.5uM.tif	HeLa	0.5	20	49	54	10	50	normal		E1	C604	HCC1395	0.25	21	157.5	19456	19456	object preserved	[19456]
1	HeLa_0.5uM.tif	HeLa	0.5	21	60	65	10	50	defect		E1	C604	HCC1395	0.25	22	165	1024	1024	object preserved	[1024]
1	HeLa_0.5uM.tif	HeLa	0.5	22	61	66	10	50	normal		E1	C604	HCC1395	0.25	22	165	3072	3072	object preserved	[3072]
1	HeLa_0.5uM.tif	HeLa	0.5	23	66	76	10	100	normal		E1	C604	HCC1395	0.25	22	165	5120	5120	object preserved	[5120]
1	HeLa_0.5uM.tif	HeLa	0.5	24	7	11	10	40	normal		E1	C604	HCC1395	0.25	22	165	7168	7168	object preserved	[7168]
1	HeLa_0.5uM.tif	HeLa	0.5	25	65	70	10	50	normal		E1	C604	HCC1395	0.25	22	165	9216	9216	object preserved	[9216]
1	HeLa_0.5uM.tif	HeLa	0.5	26	76	80	10	40	normal		E1	C604	HCC1395	0.25	22	165	11264	11264	object preserved	[11264]
1	HeLa_0.5uM.tif	HeLa	0.5	27	87	93	10	60	normal		E1	C604	HCC1395	0.25	22	165	13312	13312	object preserved	[13312]
1	HeLa_0.5uM.tif	HeLa	0.5	28	88	93	10	50	normal		E1	C604	HCC1395	0.25	22	165	15360	15360	object preserved	[15360]
1	HeLa_0.5uM.tif	HeLa	0.5	29	92	97	10	50	normal		E1	C604	HCC1395	0.25	22	165	17408	17408	object preserved	[17408]
1	HeLa_0.5uM.tif	HeLa	0.5	30	11	20	10	90	normal		E1	C604	HCC1395	0.25	22	165	19456	19456	object preserved	[19456]
1	HeLa_0.5uM.tif	HeLa	0.5	31	18	25	10	70	normal		E1	C604	HCC1395	0.25	23	172.5	1024	1024	object preserved	[1024]
1	HeLa_0.5uM.tif	HeLa	0.5	32	44	49	10	50	normal		E1	C604	HCC1395	0.25	23	172.5	3072	3072	object preserved	[3072]
1	HeLa_0.5uM.tif	HeLa	0.5	33	45	49	10	40	normal		E1	C604	HCC1395	0.25	23	172.5	5120	5120	object preserved	[5120]
1	HeLa_0.5uM.tif	HeLa	0.5	34	124	129	10	50	defect		E1	C604	HCC1395	0.25	23	172.5	7168	7168	object preserved	[7168]
1	HeLa_0.5uM.tif	HeLa	0.5	35	33	37	10	40	normal		E1	C604	HCC1395	0.25	23	172.5	9216	9216	object preserved	[9216]
1	HeLa_0.5uM.tif	HeLa	0.5	36	36	40	10	40	normal		E1	C604	HCC1395	0.25	23	172.5	11264	11264	object preserved	[11264]
1	HeLa_0.5uM.tif	HeLa	0.5	37	35	40	10	50	normal		E1	C604	HCC1395	0.25	23	172.5	13312	13312	object preserved	[13312]
1	HeLa_0.5uM.tif	HeLa	0.5	38	36	40	10	40	normal		E1	C604	HCC1395	0.25	23	172.5	15360	15360	object preserved	[15360]
1	HeLa_0.5uM.tif	HeLa	0.5	39	37	42	10	50	normal		E1	C604	HCC1395	0.25	23	172.5	17408	17408	object preserved	[17408]
1	HeLa_0.5uM.tif	HeLa	0.5	40	40	45	10	50	normal		E1	C604	HCC1395	0.25	23	172.5	19456	19456	object preserved	[19456]
1	HeLa_0.5uM.tif	HeLa	0.5	41	76	81	10	50	defect		E1	C604	HCC1395	0.25	24	180	1024	1024	object preserved	[1024]
1	HeLa_0.5uM.tif	HeLa	0.5	42	75	80	10	50	normal		E1	C604	HCC1395	0.25	24	180	3072	3072	object preserved	[3072]
1	HeLa_0.5uM.tif	HeLa	0.5	43	69	73	10	40	normal		E1	C604	HCC1395	0.25	24	180	5120	5120	object preserved	[5120]
1	HeLa_0.5uM.tif	HeLa	0.5	44	72	76	10	40	normal		E1	C604	HCC1395	0.25	24	180	7168	7168	object preserved	[7168]
1	HeLa_0.5uM.tif	HeLa	0.5	45	88	92	10	40	normal		E1	C604	HCC1395	0.25	24	180	9216	9216	object preserved	[9216]
1	HeLa_0.5uM.tif	HeLa	0.5	46	93	97	10	40	normal		E1	C604	HCC1395	0.25	24	180	11264	11264	object preserved	[11264]
1	HeLa_0.5uM.tif	HeLa	0.5	47	68	73	10	50	normal		E1	C604	HCC1395	0.25	24	180	13312	13312	object preserved	[13312]
1	HeLa_0.5uM.tif	HeLa	0.5	48	69	76	10	70	normal		E1	C604	HCC1395	0.25	24	180	15360	15360	object preserved	[15360]
1	HeLa_0.5uM.tif	HeLa	0.5	49	74	78	10	40	normal		E1	C604	HCC1395	0.25	24	180	17408	17408	object preserved	[17408]
1	HeLa_0.5uM.tif	HeLa	0.5	50	75	81	10	60	defect		E1	C604	HCC1395	0.25	24	180	19456	19456	object preserved	[19456]
2	E2_HeLa_WT_C-604_0.5uM_01.tif	HeLa	0.5	1	88	93	7.5	37.5	normal		E1	C604	HCC1395	0.25	25	187.5	1024	1024	object preserved	[1024]
2	E2_HeLa_WT_C-604_0.5uM_01.tif	HeLa	0.5	2	102	108	7.5	45	normal		E1	C604	HCC1395	0.25	25	187.5	3072	3072	object preserved	[3072]
2	E2_HeLa_WT_C-604_0.5uM_01.tif	HeLa	0.5	3	49	53	7.5	30	normal		E1	C604	HCC1395	0.25	25	187.5	5120	5120	object preserved	[5120]
2	E2_HeLa_WT_C-604_0.5uM_01.tif	HeLa	0.5	4	36	42	7.5	45	normal		E1	C604	HCC1395	0.25	25	187.5	7168	7168	object preserved	[7168]
2	E2_HeLa_WT_C-604_0.5uM_01.tif	HeLa	0.5	5	65	70	7.5	37.5	normal		E1	C604	HCC1395	0.25	25	187.5	9216	9216	object preserved	[9216]
2	E2_HeLa_WT_C-604_0.5uM_01.tif	HeLa	0.5	6	137	142	7.5	37.5	normal		E1	C604	HCC1395	0.25	25	187.5	11264	11264	object preserved	[11264]
2	E2_HeLa_WT_C-604_0.5uM_01.tif	HeLa	0.5	7	146	151	7.5	37.5	normal		E1	C604	HCC1395	0.25	25	187.5	13312	13312	object preserved	[13312]
2	E2_HeLa_WT_C-604_0.5uM_01.tif	HeLa	0.5	8	31	37	7.5	45	normal		E1	C604	HCC1395	0.25	25	187.5	15360	15360	object preserved	[15360]
2	E2_HeLa_WT_C-604_0.5uM_01.tif	HeLa	0.5	9	45	50	7.5	37.5	normal		E1	C604	HCC1395	0.25	25	187.5	17408	17408	object preserved	[17408]
2	E2_HeLa_WT_C-604_0.5uM_02.tif	HeLa	0.5	1	37	42	7.5	37.5	normal		E1	C604	HCC1395	0.25	25	187.5	19456	19456	object preserved	[19456]
2	E2_HeLa_WT_C-604_0.5uM_02.tif	HeLa	0.5	2	9	15	7.5	45	normal		E1	C604	HCC1395	0.25	26	195	1024	1024	object preserved	[1024]
2	E2_HeLa_WT_C-604_0.5uM_02.tif	HeLa	0.5	3	43	52	7.5	67.5	normal		E1	C604	HCC1395	0.25	26	195	3072	3072	object preserved	[3072]
2	E2_HeLa_WT_C-604_0.5uM_02.tif	HeLa	0.5	4	9	15	7.5	45	normal		E1	C604	HCC1395	0.25	26	195	5120	5120	object preserved	[5120]
2	E2_HeLa_WT_C-604_0.5uM_02.tif	HeLa	0.5	5	24	31	7.5	52.5	normal		E1	C604	HCC1395	0.25	26	195	7168	7168	object preserved	[7168]
2	E2_HeLa_WT_C-604_0.5uM_02.tif	HeLa	0.5	6	62	67	7.5	37.5	normal		E1	C604	HCC1395	0.25	26	195	9216	9216	object preserved	[9216]
2	E2_HeLa_WT_C-604_0.5uM_02.tif	HeLa	0.5	7	81	95	7.5	105	defect		E1	C604	HCC1395	0.25	26	195	11264	11264	object preserved	[11264]
2	E2_HeLa_WT_C-604_0.5uM_02.tif	HeLa	0.5	8	83	88	7.5	37.5	normal		E1	C604	HCC1395	0.25	26	195	13312	13312	object preserved	[13312]
2	E2_HeLa_WT_C-604_0.5uM_02.tif	HeLa	0.5	9	108	118	7.5	75	defect		E1	C604	HCC1395	0.25	26	195	15360	15360	object preserved	[15360]
2	E2_HeLa_WT_C-604_0.5uM_02.tif	HeLa	0.5	10	82	87	7.5	37.5	normal		E1	C604	HCC1395	0.25	26	195	17408	17408	object preserved	[17408]
2	E2_HeLa_WT_C-604_0.5uM_02.tif	HeLa	0.5	11	172	177	7.5	37.5	normal		E1	C604	HCC1395	0.25	26	195	19456	19456	object preserved	[19456]
2	E2_HeLa_WT_C-604_0.5uM_02.tif	HeLa	0.5	12	184	189	7.5	37.5	normal		E1	C604	HCC1395	0.25	27	202.5	1024	1024	object preserved	[1024]
2	E2_HeLa_WT_C-604_0.5uM_02.tif	HeLa	0.5	13	127	135	7.5	60	defect		E1	C604	HCC1395	0.25	27	202.5	3072	3072	object preserved	[3072]
2	E2_HeLa_WT_C-604_0.5uM_02.tif	HeLa	0.5	14	143	152	7.5	67.5	defect		E1	C604	HCC1395	0.25	27	202.5	5120	5120	object preserved	[5120]
2	E2_HeLa_WT_C-604_0.5uM_02.tif	HeLa	0.5	15	146	151	7.5	37.5	normal		E1	C604	HCC1395	0.25	27	202.5	7168	7168	object preserved	[7168]
2	E2_HeLa_WT_C-604_0.5uM_02.tif	HeLa	0.5	16	162	168	7.5	45	normal		E1	C604	HCC1395	0.25	27	202.5	9216	9216	object preserved	[9216]
3	E3_HeLa_WT_C-604_0.5uM_01.tif	HeLa	0.5	1	15	23	7.5	60	normal		E1	C604	HCC1395	0.25	27	202.5	11264	11264	object preserved	[11264]
3	E3_HeLa_WT_C-604_0.5uM_01.tif	HeLa	0.5	2	30	37	7.5	52.5	normal		E1	C604	HCC1395	0.25	27	202.5	13312	13312	object preserved	[13312]
3	E3_HeLa_WT_C-604_0.5uM_01.tif	HeLa	0.5	3	30	38	7.5	60	defect		E1	C604	HCC1395	0.25	27	202.5	15360	15360	object preserved	[15360]
3	E3_HeLa_WT_C-604_0.5uM_01.tif	HeLa	0.5	4	34	59	7.5	187.5	defect		E1	C604	HCC1395	0.25	27	202.5	17408	17408	object preserved	[17408]
3	E3_HeLa_WT_C-604_0.5uM_01.tif	HeLa	0.5	5	58	63	7.5	37.5	normal		E1	C604	HCC1395	0.25	27	202.5	19456	19456	object preserved	[19456]
3	E3_HeLa_WT_C-604_0.5uM_01.tif	HeLa	0.5	6	26	35	7.5	67.5	normal		E1	C604	HCC1395	0.25	28	210	1024	1024	object preserved	[1024]
3	E3_HeLa_WT_C-604_0.5uM_01.tif	HeLa	0.5	7	99	105	7.5	45	normal		E1	C604	HCC1395	0.25	28	210	3072	3072	object preserved	[3072]
3	E3_HeLa_WT_C-604_0.5uM_01.tif	HeLa	0.5	8	107	114	7.5	52.5	normal		E1	C604	HCC1395	0.25	28	210	5120	5120	object preserved	[5120]
3	E3_HeLa_WT_C-604_0.5uM_01.tif	HeLa	0.5	9	92	99	7.5	52.5	normal		E1	C604	HCC1395	0.25	28	210	7168	7168	object preserved	[7168]
3	E3_HeLa_WT_C-604_0.5uM_01.tif	HeLa	0.5	10	81	87	7.5	45	normal		E1	C604	HCC1395	0.25	28	210	9216	9216	object preserved	[9216]
3	E3_HeLa_WT_C-604_0.5uM_01.tif	HeLa	0.5	11	93	101	7.5	60	normal		E1	C604	HCC1395	0.25	28	210	11264	11264	object preserved	[11264]
3	E3_HeLa_WT_C-604_0.5uM_01.tif	HeLa	0.5	12	69	74	7.5	37.5	normal		E1	C604	HCC1395	0.25	28	210	13312	13312	object preserved	[13312]
3	E3_HeLa_WT_C-604_0.5uM_02.tif	HeLa	0.5	1	53	59	7.5	45	defect		E1	C604	HCC1395	0.25	28	210	15360	15360	object preserved	[15360]
3	E3_HeLa_WT_C-604_0.5uM_02.tif	HeLa	0.5	2	9	14	7.5	37.5	defect		E1	C604	HCC1395	0.25	28	210	17408	17408	object preserved	[17408]
3	E3_HeLa_WT_C-604_0.5uM_02.tif	HeLa	0.5	3	60	65	7.5	37.5	normal		E1	C604	HCC1395	0.25	28	210	19456	19456	object preserved	[19456]
3	E3_HeLa_WT_C-604_0.5uM_02.tif	HeLa	0.5	4	63	68	7.5	37.5	normal		E1	C604	HCC1395	0.25	29	217.5	1024	1024	object preserved	[1024]
3	E3_HeLa_WT_C-604_0.5uM_02.tif	HeLa	0.5	5	38	47	7.5	67.5	normal		E1	C604	HCC1395	0.25	29	217.5	3072	3072	object preserved	[3072]
3	E3_HeLa_WT_C-604_0.5uM_02.tif	HeLa	0.5	6	53	60	7.5	52.5	normal		E1	C604	HCC1395	0.25	29	217.5	5120	5120	object preserved	[5120]
3	E3_HeLa_WT_C-604_0.5uM_02.tif	HeLa	0.5	7	37	43	7.5	45	normal		E1	C604	HCC1395	0.25	29	217.5	7168	7168	object preserved	[7168]
3	E3_HeLa_WT_C-604_0.5uM_02.tif	HeLa	0.5	8	52	58	7.5	45	normal		E1	C604	HCC1395	0.25	29	217.5	9216	9216	object preserved	[9216]
3	E3_HeLa_WT_C-604_0.5uM_02.tif	HeLa	0.5	9	56	65	7.5	67.5	normal		E1	C604	HCC1395	0.25	29	217.5	11264	11264	object preserved	[11264]
3	E3_HeLa_WT_C-604_0.5uM_02.tif	HeLa	0.5	10	85	92	7.5	52.5	normal		E1	C604	HCC1395	0.25	29	217.5	13312	13312	object preserved	[13312]
3	E3_HeLa_WT_C-604_0.5uM_02.tif	HeLa	0.5	11	29	35	7.5	45	normal		E1	C604	HCC1395	0.25	29	217.5	15360	15360	object preserved	[15360]
3	E3_HeLa_WT_C-604_0.5uM_02.tif	HeLa	0.5	12	75	81	7.5	45	normal		E1	C604	HCC1395	0.25	29	217.5	17408	17408	object preserved	[17408]
3	E3_HeLa_WT_C-604_0.5uM_02.tif	HeLa	0.5	13	75	82	7.5	52.5	normal		E1	C604	HCC1395	0.25	29	217.5	19456	19456	object preserved	[19456]
1	HeLa_1uM.tif	HeLa	1	1	5	10	10	50	normal		E1	C604	HCC1395	0.25	30	225	1024	1024	object preserved	[1024]
1	HeLa_1uM.tif	HeLa	1	2	33	37	10	40	normal		E1	C604	HCC1395	0.25	30	225	3072	3072	object preserved	[3072]
1	HeLa_1uM.tif	HeLa	1	3	56	61	10	50	defect		E1	C604	HCC1395	0.25	30	225	5120	5120	object preserved	[5120]
1	HeLa_1uM.tif	HeLa	1	4	33	48	10	150	defect		E1	C604	HCC1395	0.25	30	225	7168	7168	object preserved	[7168]
1	HeLa_1uM.tif	HeLa	1	5	80	84	10	40	defect		E1	C604	HCC1395	0.25	30	225	9216	9216	object preserved	[9216]
1	HeLa_1uM.tif	HeLa	1	6	84	88	10	40	normal		E1	C604	HCC1395	0.25	30	225	11264	11264	object preserved	[11264]
1	HeLa_1uM.tif	HeLa	1	7	84	88	10	40	normal		E1	C604	HCC1395	0.25	30	225	13312	13312	object preserved	[13312]
1	HeLa_1uM.tif	HeLa	1	8	89	93	10	40	normal		E1	C604	HCC1395	0.25	30	225	15360	15360	object preserved	[15360]
1	HeLa_1uM.tif	HeLa	1	9	43	50	10	70	normal		E1	C604	HCC1395	0.25	30	225	17408	17408	object preserved	[17408]
1	HeLa_1uM.tif	HeLa	1	10	53	58	10	50	normal		E1	C604	HCC1395	0.25	30	225	19456	19456	object preserved	[19456]
1	HeLa_1uM.tif	HeLa	1	11	58	62	10	40	normal		E1	C604	HCC1395	0.25	31	232.5	1024	1024	object preserved	[1024]
1	HeLa_1uM.tif	HeLa	1	12	64	69	10	50	normal		E1	C604	HCC1395	0.25	31	232.5	3072	3072	object preserved	[3072]
1	HeLa_1uM.tif	HeLa	1	13	64	69	10	50	defect		E1	C604	HCC1395	0.25	31	232.5	5120	5120	object preserved	[5120]
1	HeLa_1uM.tif	HeLa	1	14	65	70	10	50	defect		E1	C604	HCC1395	0.25	31	232.5	7168	7168	object preserved	[7168]
1	HeLa_1uM.tif	HeLa	1	15	66	71	10	50	defect		E1	C604	HCC1395	0.25	31	232.5	9216	9216	object preserved	[9216]
1	HeLa_1uM.tif	HeLa	1	16	67	72	10	50	defect		E1	C604	HCC1395	0.25	31	232.5	11264	11264	object preserved	[11264]
1	HeLa_1uM.tif	HeLa	1	17	28	34	10	60	normal		E1	C604	HCC1395	0.25	31	232.5	13312	13312	object preserved	[13312]
1	HeLa_1uM.tif	HeLa	1	18	35	59	10	240	defect		E1	C604	HCC1395	0.25	31	232.5	15360	15360	object preserved	[15360]
1	HeLa_1uM.tif	HeLa	1	19	39	45	10	60	normal		E1	C604	HCC1395	0.25	31	232.5	17408	17408	object preserved	[17408]
1	HeLa_1uM.tif	HeLa	1	20	39	58	10	190	defect		E1	C604	HCC1395	0.25	31	232.5	19456	19456	object preserved	[19456]
1	HeLa_1uM.tif	HeLa	1	21	55	59	10	40	normal		E1	C604	HCC1395	0.25	32	240	1024	1024	object preserved	[1024]
1	HeLa_1uM.tif	HeLa	1	22	64	68	10	40	normal		E1	C604	HCC1395	0.25	32	240	3072	3072	object preserved	[3072]
1	HeLa_1uM.tif	HeLa	1	23	71	77	10	60	normal		E1	C604	HCC1395	0.25	32	240	5120	5120	object preserved	[5120]
1	HeLa_1uM.tif	HeLa	1	24	74	79	10	50	defect		E1	C604	HCC1395	0.25	32	240	7168	7168	object preserved	[7168]
1	HeLa_1uM.tif	HeLa	1	25	44	49	10	50	defect		E1	C604	HCC1395	0.25	32	240	9216	9216	object preserved	[9216]
1	HeLa_1uM.tif	HeLa	1	26	44	49	10	50	normal		E1	C604	HCC1395	0.25	32	240	11264	11264	object preserved	[11264]
1	HeLa_1uM.tif	HeLa	1	27	47	51	10	40	normal		E1	C604	HCC1395	0.25	32	240	13312	13312	object preserved	[13312]
1	HeLa_1uM.tif	HeLa	1	28	50	54	10	40	normal		E1	C604	HCC1395	0.25	32	240	15360	15360	object preserved	[15360]
1	HeLa_1uM.tif	HeLa	1	29	60	65	10	50	defect		E1	C604	HCC1395	0.25	32	240	17408	17408	object preserved	[17408]
1	HeLa_1uM.tif	HeLa	1	30	74	78	10	40	normal		E1	C604	HCC1395	0.25	32	240	19456	19456	object preserved	[19456]
1	HeLa_1uM.tif	HeLa	1	31	81	87	10	60	defect		E1	C604	HCC1395	0.25	33	247.5	1024	1024	object preserved	[1024]
1	HeLa_1uM.tif	HeLa	1	32	86	91	10	50	defect		E1	C604	HCC1395	0.25	33	247.5	3072	3072	object preserved	[3072]
1	HeLa_1uM.tif	HeLa	1	33	70	74	10	40	defect		E1	C604	HCC1395	0.25	33	247.5	5120	5120	object preserved	[5120]
1	HeLa_1uM.tif	HeLa	1	34	68	73	10	50	defect		E1	C604	HCC1395	0.25	33	247.5	7168	7168	object preserved	[7168]
1	HeLa_1uM.tif	HeLa	1	35	69	83	10	140	defect		E1	C604	HCC1395	0.25	33	247.5	9216	9216	object preserved	[9216]
1	HeLa_1uM.tif	HeLa	1	36	75	80	10	50	normal		E1	C604	HCC1395	0.25	33	247.5	11264	11264	object preserved	[11264]
1	HeLa_1uM.tif	HeLa	1	37	79	84	10	50	normal		E1	C604	HCC1395	0.25	33	247.5	13312	13312	object preserved	[13312]
1	HeLa_1uM.tif	HeLa	1	38	29	34	10	50	normal		E1	C604	HCC1395	0.25	33	247.5	15360	15360	object preserved	[15360]
1	HeLa_1uM.tif	HeLa	1	39	30	34	10	40	normal		E1	C604	HCC1395	0.25	33	247.5	17408	17408	object preserved	[17408]
1	HeLa_1uM.tif	HeLa	1	40	34	38	10	40	normal		E1	C604	HCC1395	0.25	33	247.5	19456	19456	object preserved	[19456]
1	HeLa_1uM.tif	HeLa	1	41	43	48	10	50	normal		E1	C604	HCC1395	0.25	34	255	1024	1024	object preserved	[1024]
1	HeLa_1uM.tif	HeLa	1	42	32	46	10	140	normal		E1	C604	HCC1395	0.25	34	255	3072	3072	object preserved	[3072]
1	HeLa_1uM.tif	HeLa	1	43	46	51	10	50	defect		E1	C604	HCC1395	0.25	34	255	5120	5120	object preserved	[5120]
1	HeLa_1uM.tif	HeLa	1	44	46	52	10	60	defect		E1	C604	HCC1395	0.25	34	255	7168	7168	object preserved	[7168]
1	HeLa_1uM.tif	HeLa	1	45	21	25	10	40	normal		E1	C604	HCC1395	0.25	34	255	9216	9216	object preserved	[9216]
1	HeLa_1uM.tif	HeLa	1	46	18	23	10	50	normal		E1	C604	HCC1395	0.25	34	255	11264	11264	object preserved	[11264]
1	HeLa_1uM.tif	HeLa	1	47	20	24	10	40	normal		E1	C604	HCC1395	0.25	34	255	13312	13312	object preserved	[13312]
1	HeLa_1uM.tif	HeLa	1	48	4	9	10	50	normal		E1	C604	HCC1395	0.25	34	255	15360	15360	object preserved	[15360]
1	HeLa_1uM.tif	HeLa	1	49	11	15	10	40	normal		E1	C604	HCC1395	0.25	34	255	17408	17408	object preserved	[17408]
1	HeLa_1uM.tif	HeLa	1	50	10	14	10	40	normal		E1	C604	HCC1395	0.25	34	255	19456	19456	object preserved	[19456]
2	E2_HeLa_WT_C-604_1uM_01.tif	HeLa	1	1	36	73	7.5	277.5	defect		E1	C604	HCC1395	0.25	35	262.5	1024	1024	object preserved	[1024]
2	E2_HeLa_WT_C-604_1uM_01.tif	HeLa	1	2	42	50	7.5	60	normal		E1	C604	HCC1395	0.25	35	262.5	3072	3072	object preserved	[3072]
2	E2_HeLa_WT_C-604_1uM_01.tif	HeLa	1	3	55	61	7.5	45	defect		E1	C604	HCC1395	0.25	35	262.5	5120	5120	object preserved	[5120]
2	E2_HeLa_WT_C-604_1uM_01.tif	HeLa	1	4	56	62	7.5	45	normal		E1	C604	HCC1395	0.25	35	262.5	7168	7168	object preserved	[7168]
2	E2_HeLa_WT_C-604_1uM_01.tif	HeLa	1	5	26	30	7.5	30	normal		E1	C604	HCC1395	0.25	35	262.5	9216	9216	object preserved	[9216]
2	E2_HeLa_WT_C-604_1uM_01.tif	HeLa	1	6	108	114	7.5	45	normal		E1	C604	HCC1395	0.25	35	262.5	11264	11264	object preserved	[11264]
2	E2_HeLa_WT_C-604_1uM_01.tif	HeLa	1	7	112	117	7.5	37.5	normal		E1	C604	HCC1395	0.25	35	262.5	13312	13312	object divided	[12800 13824]
2	E2_HeLa_WT_C-604_1uM_01.tif	HeLa	1	8	16	31	7.5	112.5	defect		E1	C604	HCC1395	0.25	35	262.5	15360	15360	object preserved	[15360]
2	E2_HeLa_WT_C-604_1uM_01.tif	HeLa	1	9	88	93	7.5	37.5	defect		E1	C604	HCC1395	0.25	35	262.5	17408	17408	object preserved	[17408]
2	E2_HeLa_WT_C-604_1uM_01.tif	HeLa	1	10	102	109	7.5	52.5	defect		E1	C604	HCC1395	0.25	35	262.5	19456	19456	object preserved	[19456]
2	E2_HeLa_WT_C-604_1uM_01.tif	HeLa	1	11	55	62	7.5	52.5	defect		E1	C604	HCC1395	0.25	36	270	1024	1024	object preserved	[1024]
2	E2_HeLa_WT_C-604_1uM_01.tif	HeLa	1	12	70	76	7.5	45	normal		E1	C604	HCC1395	0.25	36	270	3072	3072	object preserved	[3072]
2	E2_HeLa_WT_C-604_1uM_01.tif	HeLa	1	13	128	135	7.5	52.5	defect		E1	C604	HCC1395	0.25	36	270	5120	5120	object preserved	[5120]
2	E2_HeLa_WT_C-604_1uM_02.tif	HeLa	1	1	6	20	7.5	105	defect		E1	C604	HCC1395	0.25	36	270	7168	7168	object preserved	[7168]
2	E2_HeLa_WT_C-604_1uM_02.tif	HeLa	1	2	102	108	7.5	45	normal		E1	C604	HCC1395	0.25	36	270	9216	9216	object preserved	[9216]
2	E2_HeLa_WT_C-604_1uM_02.tif	HeLa	1	3	107	112	7.5	37.5	normal		E1	C604	HCC1395	0.25	36	270	11264	11264	object preserved	[11264]
2	E2_HeLa_WT_C-604_1uM_02.tif	HeLa	1	4	70	75	7.5	37.5	normal		E1	C604	HCC1395	0.25	36	270	13312	12800	object preserved	[12800]
2	E2_HeLa_WT_C-604_1uM_02.tif	HeLa	1	5	107	113	7.5	45	normal		E1	C604	HCC1395	0.25	36	270	13312	13824	object preserved	[13824]
2	E2_HeLa_WT_C-604_1uM_02.tif	HeLa	1	6	56	62	7.5	45	defect		E1	C604	HCC1395	0.25	36	270	15360	15360	object preserved	[15360]
2	E2_HeLa_WT_C-604_1uM_02.tif	HeLa	1	7	111	118	7.5	52.5	defect		E1	C604	HCC1395	0.25	36	270	17408	17408	object preserved	[17408]
2	E2_HeLa_WT_C-604_1uM_02.tif	HeLa	1	8	46	52	7.5	45	normal		E1	C604	HCC1395	0.25	36	270	19456	19456	object preserved	[19456]
2	E2_HeLa_WT_C-604_1uM_02.tif	HeLa	1	9	85	90	7.5	37.5	normal		E1	C604	HCC1395	0.25	37	277.5	1024	1024	object preserved	[1024]
2	E2_HeLa_WT_C-604_1uM_02.tif	HeLa	1	10	105	109	7.5	30	defect		E1	C604	HCC1395	0.25	37	277.5	3072	3072	object preserved	[3072]
2	E2_HeLa_WT_C-604_1uM_02.tif	HeLa	1	11	87	92	7.5	37.5	normal		E1	C604	HCC1395	0.25	37	277.5	5120	5120	object preserved	[5120]
2	E2_HeLa_WT_C-604_1uM_02.tif	HeLa	1	12	99	105	7.5	45	normal		E1	C604	HCC1395	0.25	37	277.5	7168	7168	object preserved	[7168]
3	E3_HeLa_WT_C-604_1uM_01.tif	HeLa	1	1	86	97	7.5	82.5	defect		E1	C604	HCC1395	0.25	37	277.5	9216	9216	object preserved	[9216]
3	E3_HeLa_WT_C-604_1uM_01.tif	HeLa	1	2	91	97	7.5	45	defect		E1	C604	HCC1395	0.25	37	277.5	11264	11264	object preserved	[11264]
3	E3_HeLa_WT_C-604_1uM_01.tif	HeLa	1	3	51	57	7.5	45	defect		E1	C604	HCC1395	0.25	37	277.5	13312	12800	object preserved	[12800]
3	E3_HeLa_WT_C-604_1uM_01.tif	HeLa	1	4	27	32	7.5	37.5	normal		E1	C604	HCC1395	0.25	37	277.5	13312	13824	object preserved	[13824]
3	E3_HeLa_WT_C-604_1uM_01.tif	HeLa	1	5	19	36	7.5	127.5	normal		E1	C604	HCC1395	0.25	37	277.5	15360	15360	object preserved	[15360]
3	E3_HeLa_WT_C-604_1uM_01.tif	HeLa	1	6	100	106	7.5	45	defect		E1	C604	HCC1395	0.25	37	277.5	17408	17408	object preserved	[17408]
3	E3_HeLa_WT_C-604_1uM_01.tif	HeLa	1	7	115	122	7.5	52.5	defect		E1	C604	HCC1395	0.25	37	277.5	19456	19456	object preserved	[19456]
3	E3_HeLa_WT_C-604_1uM_01.tif	HeLa	1	8	118	125	7.5	52.5	defect		E1	C604	HCC1395	0.25	38	285	1024	1024	object preserved	[1024]
3	E3_HeLa_WT_C-604_1uM_01.tif	HeLa	1	9	121	129	7.5	60	defect		E1	C604	HCC1395	0.25	38	285	3072	3072	object preserved	[3072]
3	E3_HeLa_WT_C-604_1uM_01.tif	HeLa	1	10	32	38	7.5	45	normal		E1	C604	HCC1395	0.25	38	285	5120	5120	object preserved	[5120]
3	E3_HeLa_WT_C-604_1uM_01.tif	HeLa	1	11	92	97	7.5	37.5	defect		E1	C604	HCC1395	0.25	38	285	7168	7168	object preserved	[7168]
3	E3_HeLa_WT_C-604_1uM_01.tif	HeLa	1	12	67	78	7.5	82.5	defect		E1	C604	HCC1395	0.25	38	285	9216	9216	object preserved	[9216]
3	E3_HeLa_WT_C-604_1uM_01.tif	HeLa	1	13	106	134	7.5	210	defect		E1	C604	HCC1395	0.25	38	285	11264	11264	object preserved	[11264]
3	E3_HeLa_WT_C-604_1uM_01.tif	HeLa	1	14	78	97	7.5	142.5	defect		E1	C604	HCC1395	0.25	38	285	13312	12800	object preserved	[12800]
3	E3_HeLa_WT_C-604_1uM_01.tif	HeLa	1	15	82	87	7.5	37.5	normal		E1	C604	HCC1395	0.25	38	285	13312	13824	object preserved	[13824]
3	E3_HeLa_WT_C-604_1uM_02.tif	HeLa	1	1	105	111	7.5	45	defect		E1	C604	HCC1395	0.25	38	285	15360	15360	object preserved	[15360]
3	E3_HeLa_WT_C-604_1uM_02.tif	HeLa	1	2	114	122	7.5	60	normal		E1	C604	HCC1395	0.25	38	285	17408	17408	object preserved	[17408]
3	E3_HeLa_WT_C-604_1uM_02.tif	HeLa	1	3	24	29	7.5	37.5	normal		E1	C604	HCC1395	0.25	38	285	19456	19456	object preserved	[19456]
3	E3_HeLa_WT_C-604_1uM_02.tif	HeLa	1	4	48	58	7.5	75	defect		E1	C604	HCC1395	0.25	39	292.5	1024	1024	object preserved	[1024]
3	E3_HeLa_WT_C-604_1uM_02.tif	HeLa	1	5	51	57	7.5	45	defect		E1	C604	HCC1395	0.25	39	292.5	3072	3072	object preserved	[3072]
3	E3_HeLa_WT_C-604_1uM_02.tif	HeLa	1	6	42	52	7.5	75	defect		E1	C604	HCC1395	0.25	39	292.5	5120	5120	object preserved	[5120]
3	E3_HeLa_WT_C-604_1uM_02.tif	HeLa	1	7	115	121	7.5	45	normal		E1	C604	HCC1395	0.25	39	292.5	7168	7168	object preserved	[7168]
3	E3_HeLa_WT_C-604_1uM_02.tif	HeLa	1	8	115	121	7.5	45	normal		E1	C604	HCC1395	0.25	39	292.5	9216	9216	object preserved	[9216]
3	E3_HeLa_WT_C-604_1uM_02.tif	HeLa	1	9	6	13	7.5	52.5	defect		E1	C604	HCC1395	0.25	39	292.5	11264	11264	object preserved	[11264]
3	E3_HeLa_WT_C-604_1uM_02.tif	HeLa	1	10	32	37	7.5	37.5	defect		E1	C604	HCC1395	0.25	39	292.5	13312	12800	object preserved	[12800]
1	HeLa_2uM.tif	HeLa	2	1	89	102	10	130	defect		E1	C604	HCC1395	0.25	39	292.5	13312	13824	object preserved	[13824]
1	HeLa_2uM.tif	HeLa	2	2	91	105	10	140	defect		E1	C604	HCC1395	0.25	39	292.5	15360	15360	object preserved	[15360]
1	HeLa_2uM.tif	HeLa	2	3	92	106	10	140	defect		E1	C604	HCC1395	0.25	39	292.5	17408	17408	object preserved	[17408]
1	HeLa_2uM.tif	HeLa	2	4	105	117	10	120	defect		E1	C604	HCC1395	0.25	39	292.5	19456	19456	object preserved	[19456]
1	HeLa_2uM.tif	HeLa	2	5	35	40	10	50	defect		E1	C604	HCC1395	0.25	40	300	1024	1024	object preserved	[1024]
1	HeLa_2uM.tif	HeLa	2	6	42	49	10	70	normal		E1	C604	HCC1395	0.25	40	300	3072	3072	object preserved	[3072]
1	HeLa_2uM.tif	HeLa	2	7	42	47	10	50	normal		E1	C604	HCC1395	0.25	40	300	5120	5120	object preserved	[5120]
1	HeLa_2uM.tif	HeLa	2	8	51	57	10	60	normal		E1	C604	HCC1395	0.25	40	300	7168	7168	object preserved	[7168]
1	HeLa_2uM.tif	HeLa	2	9	53	57	10	40	normal		E1	C604	HCC1395	0.25	40	300	9216	9216	object preserved	[9216]
1	HeLa_2uM.tif	HeLa	2	10	61	68	10	70	defect		E1	C604	HCC1395	0.25	40	300	11264	11264	object preserved	[11264]
1	HeLa_2uM.tif	HeLa	2	11	59	63	10	40	defect		E1	C604	HCC1395	0.25	40	300	13312	12800	object preserved	[12800]
1	HeLa_2uM.tif	HeLa	2	12	63	68	10	50	defect		E1	C604	HCC1395	0.25	40	300	13312	13824	object preserved	[13824]
1	HeLa_2uM.tif	HeLa	2	13	75	80	10	50	defect		E1	C604	HCC1395	0.25	40	300	15360	15360	object preserved	[15360]
1	HeLa_2uM.tif	HeLa	2	14	73	79	10	60	defect		E1	C604	HCC1395	0.25	40	300	17408	17408	object preserved	[17408]
1	HeLa_2uM.tif	HeLa	2	15	31	40	10	90	normal		E1	C604	HCC1395	0.25	40	300	19456	19456	object preserved	[19456]
1	HeLa_2uM.tif	HeLa	2	16	43	61	10	180	defect		E1	C604	HCC1395	0.25	41	307.5	1024	1024	object preserved	[1024]
1	HeLa_2uM.tif	HeLa	2	17	44	49	10	50	defect		E1	C604	HCC1395	0.25	41	307.5	3072	3072	object preserved	[3072]
1	HeLa_2uM.tif	HeLa	2	18	54	58	10	40	defect		E1	C604	HCC1395	0.25	41	307.5	5120	5120	object preserved	[5120]
1	HeLa_2uM.tif	HeLa	2	19	66	71	10	50	defect		E1	C604	HCC1395	0.25	41	307.5	7168	7168	object preserved	[7168]
1	HeLa_2uM.tif	HeLa	2	20	63	74	10	110	defect		E1	C604	HCC1395	0.25	41	307.5	9216	9216	object preserved	[9216]
1	HeLa_2uM.tif	HeLa	2	21	48	56	10	80	defect		E1	C604	HCC1395	0.25	41	307.5	11264	11264	object preserved	[11264]
1	HeLa_2uM.tif	HeLa	2	22	28	37	10	90	defect		E1	C604	HCC1395	0.25	41	307.5	13312	12800	object preserved	[12800]
1	HeLa_2uM.tif	HeLa	2	23	33	42	10	90	defect		E1	C604	HCC1395	0.25	41	307.5	13312	13824	object preserved	[13824]
1	HeLa_2uM.tif	HeLa	2	24	29	35	10	60	normal		E1	C604	HCC1395	0.25	41	307.5	15360	15360	object preserved	[15360]
1	HeLa_2uM.tif	HeLa	2	25	43	48	10	50	normal		E1	C604	HCC1395	0.25	41	307.5	17408	17408	object preserved	[17408]
1	HeLa_2uM.tif	HeLa	2	26	52	59	10	70	defect		E1	C604	HCC1395	0.25	41	307.5	19456	19456	object preserved	[19456]
1	HeLa_2uM.tif	HeLa	2	27	71	98	10	270	defect		E1	C604	HCC1395	0.25	42	315	1024	1024	object preserved	[1024]
1	HeLa_2uM.tif	HeLa	2	28	79	86	10	70	normal		E1	C604	HCC1395	0.25	42	315	3072	3072	object preserved	[3072]
1	HeLa_2uM.tif	HeLa	2	29	82	87	10	50	defect		E1	C604	HCC1395	0.25	42	315	5120	5120	object preserved	[5120]
1	HeLa_2uM.tif	HeLa	2	30	91	96	10	50	defect		E1	C604	HCC1395	0.25	42	315	7168	7168	object preserved	[7168]
1	HeLa_2uM.tif	HeLa	2	31	93	106	10	130	defect		E1	C604	HCC1395	0.25	42	315	9216	9216	object preserved	[9216]
1	HeLa_2uM.tif	HeLa	2	32	5	9	10	40	normal		E1	C604	HCC1395	0.25	42	315	11264	11264	object preserved	[11264]
1	HeLa_2uM.tif	HeLa	2	33	87	92	10	50	normal		E1	C604	HCC1395	0.25	42	315	13312	12800	object preserved	[12800]
1	HeLa_2uM.tif	HeLa	2	34	101	105	10	40	normal		E1	C604	HCC1395	0.25	42	315	13312	13824	object preserved	[13824]
1	HeLa_2uM.tif	HeLa	2	35	28	33	10	50	defect		E1	C604	HCC1395	0.25	42	315	15360	15360	object preserved	[15360]
1	HeLa_2uM.tif	HeLa	2	36	41	46	10	50	defect		E1	C604	HCC1395	0.25	42	315	17408	17408	object preserved	[17408]
1	HeLa_2uM.tif	HeLa	2	37	4	10	10	60	defect		E1	C604	HCC1395	0.25	42	315	19456	19456	object preserved	[19456]
1	HeLa_2uM.tif	HeLa	2	38	9	14	10	50	normal		E1	C604	HCC1395	0.25	43	322.5	1024	1024	object preserved	[1024]
1	HeLa_2uM.tif	HeLa	2	39	45	49	10	40	normal		E1	C604	HCC1395	0.25	43	322.5	3072	3072	object preserved	[3072]
1	HeLa_2uM.tif	HeLa	2	40	46	51	10	50	normal		E1	C604	HCC1395	0.25	43	322.5	5120	5120	object preserved	[5120]
1	HeLa_2uM.tif	HeLa	2	41	53	56	10	30	normal		E1	C604	HCC1395	0.25	43	322.5	7168	7168	object preserved	[7168]
1	HeLa_2uM.tif	HeLa	2	42	90	96	10	60	defect		E1	C604	HCC1395	0.25	43	322.5	9216	9216	object preserved	[9216]
1	HeLa_2uM.tif	HeLa	2	43	94	100	10	60	defect		E1	C604	HCC1395	0.25	43	322.5	11264	11264	object preserved	[11264]
1	HeLa_2uM.tif	HeLa	2	44	100	110	10	100	defect		E1	C604	HCC1395	0.25	43	322.5	13312	12800	object preserved	[12800]
1	HeLa_2uM.tif	HeLa	2	45	104	109	10	50	defect		E1	C604	HCC1395	0.25	43	322.5	13312	13824	object preserved	[13824]
1	HeLa_2uM.tif	HeLa	2	46	79	86	10	70	defect		E1	C604	HCC1395	0.25	43	322.5	15360	15360	object preserved	[15360]
1	HeLa_2uM.tif	HeLa	2	47	79	89	10	100	defect		E1	C604	HCC1395	0.25	43	322.5	17408	17408	object preserved	[17408]
1	HeLa_2uM.tif	HeLa	2	48	95	107	10	120	defect		E1	C604	HCC1395	0.25	43	322.5	19456	19456	object preserved	[19456]
1	HeLa_2uM.tif	HeLa	2	49	99	105	10	60	defect		E1	C604	HCC1395	0.25	44	330	1024	1024	object preserved	[1024]
1	HeLa_2uM.tif	HeLa	2	50	12	18	10	60	defect		E1	C604	HCC1395	0.25	44	330	3072	3072	object preserved	[3072]
2	E2_HeLa_WT_C-604_2uM_01.tif	HeLa	2	1	99	111	7.5	90	defect		E1	C604	HCC1395	0.25	44	330	5120	5120	object preserved	[5120]
2	E2_HeLa_WT_C-604_2uM_01.tif	HeLa	2	2	131	141	7.5	75	defect		E1	C604	HCC1395	0.25	44	330	7168	7168	object preserved	[7168]
2	E2_HeLa_WT_C-604_2uM_01.tif	HeLa	2	3	120	125	7.5	37.5	normal		E1	C604	HCC1395	0.25	44	330	9216	9216	object preserved	[9216]
2	E2_HeLa_WT_C-604_2uM_01.tif	HeLa	2	4	121	127	7.5	45	defect		E1	C604	HCC1395	0.25	44	330	11264	11264	object preserved	[11264]
2	E2_HeLa_WT_C-604_2uM_01.tif	HeLa	2	5	32	39	7.5	52.5	defect		E1	C604	HCC1395	0.25	44	330	13312	12800	object preserved	[12800]
2	E2_HeLa_WT_C-604_2uM_01.tif	HeLa	2	6	74	81	7.5	52.5	defect		E1	C604	HCC1395	0.25	44	330	13312	13824	object preserved	[13824]
2	E2_HeLa_WT_C-604_2uM_01.tif	HeLa	2	7	23	33	7.5	75	defect		E1	C604	HCC1395	0.25	44	330	15360	15360	object preserved	[15360]
2	E2_HeLa_WT_C-604_2uM_01.tif	HeLa	2	8	39	48	7.5	67.5	defect		E1	C604	HCC1395	0.25	44	330	17408	17408	object preserved	[17408]
2	E2_HeLa_WT_C-604_2uM_01.tif	HeLa	2	9	18	27	7.5	67.5	normal		E1	C604	HCC1395	0.25	44	330	19456	19456	object preserved	[19456]
2	E2_HeLa_WT_C-604_2uM_01.tif	HeLa	2	10	55	59	7.5	30	defect		E1	C604	HCC1395	0.25	45	337.5	1024	1024	object preserved	[1024]
2	E2_HeLa_WT_C-604_2uM_01.tif	HeLa	2	11	67	73	7.5	45	defect		E1	C604	HCC1395	0.25	45	337.5	3072	3072	object preserved	[3072]
2	E2_HeLa_WT_C-604_2uM_01.tif	HeLa	2	12	14	20	7.5	45	defect		E1	C604	HCC1395	0.25	45	337.5	5120	5120	object preserved	[5120]
2	E2_HeLa_WT_C-604_2uM_02.tif	HeLa	2	1	64	70	7.5	45	normal		E1	C604	HCC1395	0.25	45	337.5	7168	7168	object preserved	[7168]
2	E2_HeLa_WT_C-604_2uM_02.tif	HeLa	2	2	88	108	7.5	150	defect		E1	C604	HCC1395	0.25	45	337.5	9216	9216	object preserved	[9216]
2	E2_HeLa_WT_C-604_2uM_02.tif	HeLa	2	3	72	77	7.5	37.5	defect		E1	C604	HCC1395	0.25	45	337.5	11264	11264	object preserved	[11264]
2	E2_HeLa_WT_C-604_2uM_02.tif	HeLa	2	4	84	92	7.5	60	defect		E1	C604	HCC1395	0.25	45	337.5	13312	12800	object preserved	[12800]
2	E2_HeLa_WT_C-604_2uM_02.tif	HeLa	2	5	30	39	7.5	67.5	defect		E1	C604	HCC1395	0.25	45	337.5	13312	13824	object preserved	[13824]
2	E2_HeLa_WT_C-604_2uM_02.tif	HeLa	2	6	56	64	7.5	60	defect		E1	C604	HCC1395	0.25	45	337.5	15360	15360	object preserved	[15360]
2	E2_HeLa_WT_C-604_2uM_02.tif	HeLa	2	7	12	19	7.5	52.5	defect		E1	C604	HCC1395	0.25	45	337.5	17408	17408	object preserved	[17408]
2	E2_HeLa_WT_C-604_2uM_02.tif	HeLa	2	8	14	25	7.5	82.5	defect		E1	C604	HCC1395	0.25	45	337.5	19456	19456	object preserved	[19456]
2	E2_HeLa_WT_C-604_2uM_02.tif	HeLa	2	9	62	71	7.5	67.5	defect		E1	C604	HCC1395	0.25	46	345	1024	1024	object preserved	[1024]
2	E2_HeLa_WT_C-604_2uM_02.tif	HeLa	2	10	107	112	7.5	37.5	defect		E1	C604	HCC1395	0.25	46	345	3072	3072	object preserved	[3072]
2	E2_HeLa_WT_C-604_2uM_02.tif	HeLa	2	11	35	59	7.5	180	defect		E1	C604	HCC1395	0.25	46	345	5120	5120	object preserved	[5120]
2	E2_HeLa_WT_C-604_2uM_02.tif	HeLa	2	12	44	50	7.5	45	defect		E1	C604	HCC1395	0.25	46	345	7168	7168	object preserved	[7168]
2	E2_HeLa_WT_C-604_2uM_02.tif	HeLa	2	13	110	116	7.5	45	defect		E1	C604	HCC1395	0.25	46	345	9216	9216	object preserved	[9216]
3	E3_HeLa_WT_C-604_2uM_01.tif	HeLa	2	1	88	96	7.5	60	defect		E1	C604	HCC1395	0.25	46	345	11264	11264	object preserved	[11264]
3	E3_HeLa_WT_C-604_2uM_01.tif	HeLa	2	2	114	128	7.5	105	defect		E1	C604	HCC1395	0.25	46	345	13312	12800	object preserved	[12800]
3	E3_HeLa_WT_C-604_2uM_01.tif	HeLa	2	3	97	107	7.5	75	defect		E1	C604	HCC1395	0.25	46	345	13312	13824	object preserved	[13824]
3	E3_HeLa_WT_C-604_2uM_01.tif	HeLa	2	4	133	143	7.5	75	defect		E1	C604	HCC1395	0.25	46	345	15360	15360	object preserved	[15360]
3	E3_HeLa_WT_C-604_2uM_01.tif	HeLa	2	5	119	137	7.5	135	defect		E1	C604	HCC1395	0.25	46	345	17408	17408	object preserved	[17408]
3	E3_HeLa_WT_C-604_2uM_01.tif	HeLa	2	6	132	147	7.5	112.5	defect		E1	C604	HCC1395	0.25	46	345	19456	19456	object preserved	[19456]
3	E3_HeLa_WT_C-604_2uM_01.tif	HeLa	2	7	157	169	7.5	90	defect		E1	C604	HCC1395	0.25	47	352.5	1024	1024	object preserved	[1024]
3	E3_HeLa_WT_C-604_2uM_01.tif	HeLa	2	8	195	224	7.5	217.5	defect		E1	C604	HCC1395	0.25	47	352.5	3072	3072	object preserved	[3072]
3	E3_HeLa_WT_C-604_2uM_01.tif	HeLa	2	9	28	35	7.5	52.5	defect		E1	C604	HCC1395	0.25	47	352.5	5120	5120	object preserved	[5120]
3	E3_HeLa_WT_C-604_2uM_01.tif	HeLa	2	10	67	75	7.5	60	defect		E1	C604	HCC1395	0.25	47	352.5	7168	7168	object preserved	[7168]
3	E3_HeLa_WT_C-604_2uM_01.tif	HeLa	2	11	28	42	7.5	105	defect		E1	C604	HCC1395	0.25	47	352.5	9216	9216	object preserved	[9216]
3	E3_HeLa_WT_C-604_2uM_01.tif	HeLa	2	12	26	49	7.5	172.5	defect		E1	C604	HCC1395	0.25	47	352.5	11264	11264	object preserved	[11264]
3	E3_HeLa_WT_C-604_2uM_02.tif	HeLa	2	1	121	147	7.5	195	defect		E1	C604	HCC1395	0.25	47	352.5	13312	12800	object preserved	[12800]
3	E3_HeLa_WT_C-604_2uM_02.tif	HeLa	2	2	139	165	7.5	195	defect		E1	C604	HCC1395	0.25	47	352.5	13312	13824	object preserved	[13824]
3	E3_HeLa_WT_C-604_2uM_02.tif	HeLa	2	3	15	75	7.5	450	defect		E1	C604	HCC1395	0.25	47	352.5	15360	15360	object preserved	[15360]
3	E3_HeLa_WT_C-604_2uM_02.tif	HeLa	2	4	20	40	7.5	150	defect		E1	C604	HCC1395	0.25	47	352.5	17408	17408	object preserved	[17408]
3	E3_HeLa_WT_C-604_2uM_02.tif	HeLa	2	5	29	34	7.5	37.5	defect		E1	C604	HCC1395	0.25	47	352.5	19456	19456	object preserved	[19456]
3	E3_HeLa_WT_C-604_2uM_02.tif	HeLa	2	6	131	154	7.5	172.5	defect		E1	C604	HCC1395	0.25	48	360	1024	1024	object preserved	[1024]
3	E3_HeLa_WT_C-604_2uM_02.tif	HeLa	2	7	157	167	7.5	75	defect		E1	C604	HCC1395	0.25	48	360	3072	3072	object preserved	[3072]
3	E3_HeLa_WT_C-604_2uM_02.tif	HeLa	2	8	145	163	7.5	135	defect		E1	C604	HCC1395	0.25	48	360	5120	5120	object preserved	[5120]
3	E3_HeLa_WT_C-604_2uM_02.tif	HeLa	2	9	150	174	7.5	180	defect		E1	C604	HCC1395	0.25	48	360	7168	7168	object preserved	[7168]
3	E3_HeLa_WT_C-604_2uM_02.tif	HeLa	2	10	197	206	7.5	67.5	defect		E1	C604	HCC1395	0.25	48	360	9216	9216	object preserved	[9216]
3	E3_HeLa_WT_C-604_2uM_02.tif	HeLa	2	11	202	218	7.5	120	defect		E1	C604	HCC1395	0.25	48	360	11264	11264	object preserved	[11264]
3	E3_HeLa_WT_C-604_2uM_02.tif	HeLa	2	12	54	87	7.5	247.5	defect		E1	C604	HCC1395	0.25	48	360	13312	12800	object preserved	[12800]
3	E3_HeLa_WT_C-604_2uM_02.tif	HeLa	2	13	61	71	7.5	75	defect		E1	C604	HCC1395	0.25	48	360	13312	13824	object preserved	[13824]
1	U2OS_0uM.tif	U2OS	0	1	29	33	10	40	normal		E1	C604	HCC1395	0.25	48	360	15360	15360	object preserved	[15360]
1	U2OS_0uM.tif	U2OS	0	2	22	26	10	40	normal		E1	C604	HCC1395	0.25	48	360	17408	17408	object preserved	[17408]
1	U2OS_0uM.tif	U2OS	0	3	26	31	10	50	normal		E1	C604	HCC1395	0.25	48	360	19456	19456	object preserved	[19456]
1	U2OS_0uM.tif	U2OS	0	4	47	56	10	90	normal		E1	C604	HCC1395	0.25	49	367.5	1024	1024	object preserved	[1024]
1	U2OS_0uM.tif	U2OS	0	5	53	57	10	40	normal		E1	C604	HCC1395	0.25	49	367.5	3072	3072	object preserved	[3072]
1	U2OS_0uM.tif	U2OS	0	6	47	53	10	60	normal		E1	C604	HCC1395	0.25	49	367.5	5120	5120	object preserved	[5120]
1	U2OS_0uM.tif	U2OS	0	7	89	97	10	80	normal		E1	C604	HCC1395	0.25	49	367.5	7168	7168	object preserved	[7168]
1	U2OS_0uM.tif	U2OS	0	8	98	109	10	110	normal		E1	C604	HCC1395	0.25	49	367.5	9216	9216	object preserved	[9216]
1	U2OS_0uM.tif	U2OS	0	9	116	123	10	70	normal		E1	C604	HCC1395	0.25	49	367.5	11264	11264	object preserved	[11264]
1	U2OS_0uM.tif	U2OS	0	10	111	116	10	50	normal		E1	C604	HCC1395	0.25	49	367.5	13312	12800	object preserved	[12800]
1	U2OS_0uM.tif	U2OS	0	11	25	28	10	30	normal		E1	C604	HCC1395	0.25	49	367.5	13312	13824	object preserved	[13824]
1	U2OS_0uM.tif	U2OS	0	12	90	97	10	70	normal		E1	C604	HCC1395	0.25	49	367.5	15360	15360	object preserved	[15360]
1	U2OS_0uM.tif	U2OS	0	13	93	99	10	60	normal		E1	C604	HCC1395	0.25	49	367.5	17408	17408	object preserved	[17408]
1	U2OS_0uM.tif	U2OS	0	14	5	9	10	40	normal		E1	C604	HCC1395	0.25	49	367.5	19456	19456	object preserved	[19456]
1	U2OS_0uM.tif	U2OS	0	15	5	9	10	40	normal		E1	C604	HCC1395	0.25	50	375	1024	1024	object preserved	[1024]
1	U2OS_0uM.tif	U2OS	0	16	48	58	10	100	normal		E1	C604	HCC1395	0.25	50	375	3072	3072	object preserved	[3072]
1	U2OS_0uM.tif	U2OS	0	17	85	90	10	50	normal		E1	C604	HCC1395	0.25	50	375	5120	5120	object preserved	[5120]
1	U2OS_0uM.tif	U2OS	0	18	19	23	10	40	normal		E1	C604	HCC1395	0.25	50	375	7168	7168	object preserved	[7168]
1	U2OS_0uM.tif	U2OS	0	19	27	31	10	40	normal		E1	C604	HCC1395	0.25	50	375	9216	9216	object preserved	[9216]
1	U2OS_0uM.tif	U2OS	0	20	88	92	10	40	normal		E1	C604	HCC1395	0.25	50	375	11264	11264	object preserved	[11264]
1	U2OS_0uM.tif	U2OS	0	21	68	73	10	50	normal		E1	C604	HCC1395	0.25	50	375	13312	12800	object preserved	[12800]
1	U2OS_0uM.tif	U2OS	0	22	103	112	10	90	normal		E1	C604	HCC1395	0.25	50	375	13312	13824	object preserved	[13824]
1	U2OS_0uM.tif	U2OS	0	23	101	108	10	70	normal		E1	C604	HCC1395	0.25	50	375	15360	15360	object preserved	[15360]
1	U2OS_0uM.tif	U2OS	0	24	118	123	10	50	normal		E1	C604	HCC1395	0.25	50	375	17408	17408	object preserved	[17408]
1	U2OS_0uM.tif	U2OS	0	25	41	49	10	80	normal		E1	C604	HCC1395	0.25	50	375	19456	19456	object preserved	[19456]
1	U2OS_0uM.tif	U2OS	0	26	57	60	10	30	normal		E1	C604	HCC1395	0.25	51	382.5	1024	1024	object preserved	[1024]
1	U2OS_0uM.tif	U2OS	0	27	39	42	10	30	normal		E1	C604	HCC1395	0.25	51	382.5	3072	3072	object preserved	[3072]
1	U2OS_0uM.tif	U2OS	0	28	56	60	10	40	normal		E1	C604	HCC1395	0.25	51	382.5	5120	5120	object preserved	[5120]
1	U2OS_0uM.tif	U2OS	0	29	81	87	10	60	normal		E1	C604	HCC1395	0.25	51	382.5	7168	7168	object preserved	[7168]
1	U2OS_0uM.tif	U2OS	0	30	89	95	10	60	normal		E1	C604	HCC1395	0.25	51	382.5	9216	9216	object preserved	[9216]
1	U2OS_0uM.tif	U2OS	0	31	62	66	10	40	normal		E1	C604	HCC1395	0.25	51	382.5	11264	11264	object preserved	[11264]
1	U2OS_0uM.tif	U2OS	0	32	88	92	10	40	normal		E1	C604	HCC1395	0.25	51	382.5	13312	12800	object preserved	[12800]
1	U2OS_0uM.tif	U2OS	0	33	1	12	10	110	normal		E1	C604	HCC1395	0.25	51	382.5	13312	13824	object preserved	[13824]
1	U2OS_0uM.tif	U2OS	0	34	24	29	10	50	normal		E1	C604	HCC1395	0.25	51	382.5	15360	15360	object preserved	[15360]
1	U2OS_0uM.tif	U2OS	0	35	74	82	10	80	normal		E1	C604	HCC1395	0.25	51	382.5	17408	17408	object preserved	[17408]
1	U2OS_0uM.tif	U2OS	0	36	104	108	10	40	normal		E1	C604	HCC1395	0.25	51	382.5	19456	19456	object preserved	[19456]
1	U2OS_0uM.tif	U2OS	0	37	109	114	10	50	normal		E1	C604	HCC1395	0.25	52	390	1024	1024	object divided	[ 512 1536]
1	U2OS_0uM.tif	U2OS	0	38	109	115	10	60	normal		E1	C604	HCC1395	0.25	52	390	3072	3072	object preserved	[3072]
1	U2OS_0uM.tif	U2OS	0	39	140	143	10	30	normal		E1	C604	HCC1395	0.25	52	390	5120	5120	object divided	[4608 5632]
1	U2OS_0uM.tif	U2OS	0	40	14	19	10	50	normal		E1	C604	HCC1395	0.25	52	390	7168	7168	object preserved	[7168]
1	U2OS_0uM.tif	U2OS	0	41	24	29	10	50	normal		E1	C604	HCC1395	0.25	52	390	9216	9216	object preserved	[9216]
1	U2OS_0uM.tif	U2OS	0	42	26	29	10	30	normal		E1	C604	HCC1395	0.25	52	390	11264	11264	object preserved	[11264]
1	U2OS_0uM.tif	U2OS	0	43	77	82	10	50	normal		E1	C604	HCC1395	0.25	52	390	13312	12800	object preserved	[12800]
1	U2OS_0uM.tif	U2OS	0	44	71	77	10	60	normal		E1	C604	HCC1395	0.25	52	390	13312	13824	object preserved	[13824]
1	U2OS_0uM.tif	U2OS	0	45	103	107	10	40	normal		E1	C604	HCC1395	0.25	52	390	15360	15360	object preserved	[15360]
1	U2OS_0uM.tif	U2OS	0	46	97	104	10	70	normal		E1	C604	HCC1395	0.25	52	390	17408	17408	object preserved	[17408]
1	U2OS_0uM.tif	U2OS	0	47	151	157	10	60	normal		E1	C604	HCC1395	0.25	52	390	19456	19456	object preserved	[19456]
1	U2OS_0uM.tif	U2OS	0	48	155	162	10	70	normal		E1	C604	HCC1395	0.25	53	397.5	1024	512	object preserved	[512]
1	U2OS_0uM.tif	U2OS	0	49	70	74	10	40	normal		E1	C604	HCC1395	0.25	53	397.5	1024	1536	object preserved	[1536]
1	U2OS_0uM.tif	U2OS	0	50	73	77	10	40	normal		E1	C604	HCC1395	0.25	53	397.5	3072	3072	object preserved	[3072]
2	E2_U2OS_WT_C-604_0uM_01.tif	U2OS	0	1	53	62	7.5	67.5	normal		E1	C604	HCC1395	0.25	53	397.5	5120	4608	object preserved	[4608]
2	E2_U2OS_WT_C-604_0uM_01.tif	U2OS	0	2	126	137	7.5	82.5	normal		E1	C604	HCC1395	0.25	53	397.5	5120	5632	object preserved	[5632]
2	E2_U2OS_WT_C-604_0uM_01.tif	U2OS	0	3	248	271	7.5	172.5	defect		E1	C604	HCC1395	0.25	53	397.5	7168	7168	object preserved	[7168]
2	E2_U2OS_WT_C-604_0uM_01.tif	U2OS	0	4	84	89	7.5	37.5	normal		E1	C604	HCC1395	0.25	53	397.5	9216	9216	object preserved	[9216]
2	E2_U2OS_WT_C-604_0uM_01.tif	U2OS	0	5	194	200	7.5	45	normal		E1	C604	HCC1395	0.25	53	397.5	11264	11264	object preserved	[11264]
2	E2_U2OS_WT_C-604_0uM_01.tif	U2OS	0	6	220	234	7.5	105	normal		E1	C604	HCC1395	0.25	53	397.5	13312	12800	object preserved	[12800]
2	E2_U2OS_WT_C-604_0uM_01.tif	U2OS	0	7	157	163	7.5	45	normal		E1	C604	HCC1395	0.25	53	397.5	13312	13824	object preserved	[13824]
2	E2_U2OS_WT_C-604_0uM_01.tif	U2OS	0	8	303	313	7.5	75	normal		E1	C604	HCC1395	0.25	53	397.5	15360	15360	object preserved	[15360]
2	E2_U2OS_WT_C-604_0uM_01.tif	U2OS	0	9	187	193	7.5	45	normal		E1	C604	HCC1395	0.25	53	397.5	17408	17408	object preserved	[17408]
2	E2_U2OS_WT_C-604_0uM_01.tif	U2OS	0	10	312	317	7.5	37.5	normal		E1	C604	HCC1395	0.25	53	397.5	19456	19456	object divided	[18944 19968]
2	E2_U2OS_WT_C-604_0uM_01.tif	U2OS	0	11	238	245	7.5	52.5	normal		E1	C604	HCC1395	0.25	54	405	1024	512	object preserved	[512]
2	E2_U2OS_WT_C-604_0uM_01.tif	U2OS	0	12	104	111	7.5	52.5	normal		E1	C604	HCC1395	0.25	54	405	1024	1536	object preserved	[1536]
2	E2_U2OS_WT_C-604_0uM_01.tif	U2OS	0	13	158	163	7.5	37.5	normal		E1	C604	HCC1395	0.25	54	405	3072	3072	object preserved	[3072]
2	E2_U2OS_WT_C-604_0uM_01.tif	U2OS	0	14	181	188	7.5	52.5	normal		E1	C604	HCC1395	0.25	54	405	5120	4608	object preserved	[4608]
2	E2_U2OS_WT_C-604_0uM_02.tif	U2OS	0	1	117	125	7.5	60	normal		E1	C604	HCC1395	0.25	54	405	5120	5632	object preserved	[5632]
2	E2_U2OS_WT_C-604_0uM_02.tif	U2OS	0	2	197	204	7.5	52.5	normal		E1	C604	HCC1395	0.25	54	405	7168	7168	object preserved	[7168]
2	E2_U2OS_WT_C-604_0uM_02.tif	U2OS	0	3	227	232	7.5	37.5	normal		E1	C604	HCC1395	0.25	54	405	9216	9216	object preserved	[9216]
2	E2_U2OS_WT_C-604_0uM_02.tif	U2OS	0	4	109	114	7.5	37.5	normal		E1	C604	HCC1395	0.25	54	405	11264	11264	object preserved	[11264]
2	E2_U2OS_WT_C-604_0uM_02.tif	U2OS	0	5	45	51	7.5	45	normal		E1	C604	HCC1395	0.25	54	405	13312	12800	object preserved	[12800]
2	E2_U2OS_WT_C-604_0uM_02.tif	U2OS	0	6	96	101	7.5	37.5	normal		E1	C604	HCC1395	0.25	54	405	13312	13824	object preserved	[13824]
2	E2_U2OS_WT_C-604_0uM_02.tif	U2OS	0	7	170	180	7.5	75	normal		E1	C604	HCC1395	0.25	54	405	15360	15360	object preserved	[15360]
2	E2_U2OS_WT_C-604_0uM_02.tif	U2OS	0	8	22	26	7.5	30	normal		E1	C604	HCC1395	0.25	54	405	17408	17408	object preserved	[17408]
2	E2_U2OS_WT_C-604_0uM_02.tif	U2OS	0	9	180	188	7.5	60	normal		E1	C604	HCC1395	0.25	54	405	19456	18944	object preserved	[18944]
2	E2_U2OS_WT_C-604_0uM_02.tif	U2OS	0	10	90	96	7.5	45	normal		E1	C604	HCC1395	0.25	54	405	19456	19968	object preserved	[19968]
2	E2_U2OS_WT_C-604_0uM_02.tif	U2OS	0	11	122	126	7.5	30	normal		E1	C604	HCC1395	0.25	55	412.5	1024	512	object preserved	[512]
3	E3_U2OS_WT_C-604_0uM_01.tif	U2OS	0	1	49	59	7.5	75	normal		E1	C604	HCC1395	0.25	55	412.5	1024	1536	object preserved	[1536]
3	E3_U2OS_WT_C-604_0uM_01.tif	U2OS	0	2	171	179	7.5	60	normal		E1	C604	HCC1395	0.25	55	412.5	3072	3072	object preserved	[3072]
3	E3_U2OS_WT_C-604_0uM_01.tif	U2OS	0	3	174	186	7.5	90	normal		E1	C604	HCC1395	0.25	55	412.5	5120	4608	object preserved	[4608]
3	E3_U2OS_WT_C-604_0uM_01.tif	U2OS	0	4	19	25	7.5	45	normal		E1	C604	HCC1395	0.25	55	412.5	5120	5632	object preserved	[5632]
3	E3_U2OS_WT_C-604_0uM_01.tif	U2OS	0	5	154	161	7.5	52.5	normal		E1	C604	HCC1395	0.25	55	412.5	7168	7168	object preserved	[7168]
3	E3_U2OS_WT_C-604_0uM_01.tif	U2OS	0	6	210	216	7.5	45	normal		E1	C604	HCC1395	0.25	55	412.5	9216	9216	object preserved	[9216]
3	E3_U2OS_WT_C-604_0uM_01.tif	U2OS	0	7	230	238	7.5	60	normal		E1	C604	HCC1395	0.25	55	412.5	11264	11264	object preserved	[11264]
3	E3_U2OS_WT_C-604_0uM_01.tif	U2OS	0	8	127	136	7.5	67.5	normal		E1	C604	HCC1395	0.25	55	412.5	13312	12800	object preserved	[12800]
3	E3_U2OS_WT_C-604_0uM_01.tif	U2OS	0	9	165	178	7.5	97.5	normal		E1	C604	HCC1395	0.25	55	412.5	13312	13824	object preserved	[13824]
3	E3_U2OS_WT_C-604_0uM_01.tif	U2OS	0	10	53	58	7.5	37.5	normal		E1	C604	HCC1395	0.25	55	412.5	15360	15360	object preserved	[15360]
3	E3_U2OS_WT_C-604_0uM_01.tif	U2OS	0	11	64	72	7.5	60	normal		E1	C604	HCC1395	0.25	55	412.5	17408	17408	object preserved	[17408]
3	E3_U2OS_WT_C-604_0uM_01.tif	U2OS	0	12	195	213	7.5	135	normal		E1	C604	HCC1395	0.25	55	412.5	19456	18944	object preserved	[18944]
3	E3_U2OS_WT_C-604_0uM_01.tif	U2OS	0	13	201	212	7.5	82.5	normal		E1	C604	HCC1395	0.25	55	412.5	19456	19968	object preserved	[19968]
3	E3_U2OS_WT_C-604_0uM_01.tif	U2OS	0	14	236	250	7.5	105	normal		E1	C604	HCC1395	0.25	56	420	1024	512	object preserved	[512]
3	E3_U2OS_WT_C-604_0uM_01.tif	U2OS	0	15	268	277	7.5	67.5	defect		E1	C604	HCC1395	0.25	56	420	1024	1536	object preserved	[1536]
3	E3_U2OS_WT_C-604_0uM_02.tif	U2OS	0	1	123	129	7.5	45	normal		E1	C604	HCC1395	0.25	56	420	3072	3072	object preserved	[3072]
3	E3_U2OS_WT_C-604_0uM_02.tif	U2OS	0	2	172	178	7.5	45	normal		E1	C604	HCC1395	0.25	56	420	5120	4608	object preserved	[4608]
3	E3_U2OS_WT_C-604_0uM_02.tif	U2OS	0	3	17	23	7.5	45	normal		E1	C604	HCC1395	0.25	56	420	5120	5632	object preserved	[5632]
3	E3_U2OS_WT_C-604_0uM_02.tif	U2OS	0	4	163	170	7.5	52.5	normal		E1	C604	HCC1395	0.25	56	420	7168	7168	object preserved	[7168]
3	E3_U2OS_WT_C-604_0uM_02.tif	U2OS	0	5	47	54	7.5	52.5	normal		E1	C604	HCC1395	0.25	56	420	9216	9216	object preserved	[9216]
3	E3_U2OS_WT_C-604_0uM_02.tif	U2OS	0	6	17	23	7.5	45	normal		E1	C604	HCC1395	0.25	56	420	11264	11264	object preserved	[11264]
3	E3_U2OS_WT_C-604_0uM_02.tif	U2OS	0	7	39	45	7.5	45	normal		E1	C604	HCC1395	0.25	56	420	13312	12800	object preserved	[12800]
3	E3_U2OS_WT_C-604_0uM_02.tif	U2OS	0	8	53	59	7.5	45	normal		E1	C604	HCC1395	0.25	56	420	13312	13824	object preserved	[13824]
3	E3_U2OS_WT_C-604_0uM_02.tif	U2OS	0	9	211	218	7.5	52.5	normal		E1	C604	HCC1395	0.25	56	420	15360	15360	object preserved	[15360]
3	E3_U2OS_WT_C-604_0uM_02.tif	U2OS	0	10	8	13	7.5	37.5	normal		E1	C604	HCC1395	0.25	56	420	17408	17408	object preserved	[17408]
1	U2OS_0.25uM.tif	U2OS	0.25	1	12	17	10	50	normal		E1	C604	HCC1395	0.25	56	420	19456	18944	object preserved	[18944]
1	U2OS_0.25uM.tif	U2OS	0.25	2	52	58	10	60	normal		E1	C604	HCC1395	0.25	56	420	19456	19968	object preserved	[19968]
1	U2OS_0.25uM.tif	U2OS	0.25	3	69	74	10	50	normal		E1	C604	HCC1395	0.25	57	427.5	1024	512	object preserved	[512]
1	U2OS_0.25uM.tif	U2OS	0.25	4	15	20	10	50	normal		E1	C604	HCC1395	0.25	57	427.5	1024	1536	object preserved	[1536]
1	U2OS_0.25uM.tif	U2OS	0.25	5	14	20	10	60	normal		E1	C604	HCC1395	0.25	57	427.5	3072	3072	object preserved	[3072]
1	U2OS_0.25uM.tif	U2OS	0.25	6	1	8	10	70	normal		E1	C604	HCC1395	0.25	57	427.5	5120	4608	object preserved	[4608]
1	U2OS_0.25uM.tif	U2OS	0.25	7	4	14	10	100	normal		E1	C604	HCC1395	0.25	57	427.5	5120	5632	object preserved	[5632]
1	U2OS_0.25uM.tif	U2OS	0.25	8	40	48	10	80	normal		E1	C604	HCC1395	0.25	57	427.5	7168	7168	object preserved	[7168]
1	U2OS_0.25uM.tif	U2OS	0.25	9	43	53	10	100	normal		E1	C604	HCC1395	0.25	57	427.5	9216	9216	object preserved	[9216]
1	U2OS_0.25uM.tif	U2OS	0.25	10	56	64	10	80	normal		E1	C604	HCC1395	0.25	57	427.5	11264	11264	object preserved	[11264]
1	U2OS_0.25uM.tif	U2OS	0.25	11	74	78	10	40	normal		E1	C604	HCC1395	0.25	57	427.5	13312	12800	object preserved	[12800]
1	U2OS_0.25uM.tif	U2OS	0.25	12	85	89	10	40	normal		E1	C604	HCC1395	0.25	57	427.5	13312	13824	object preserved	[13824]
1	U2OS_0.25uM.tif	U2OS	0.25	13	112	118	10	60	normal		E1	C604	HCC1395	0.25	57	427.5	15360	15360	object preserved	[15360]
1	U2OS_0.25uM.tif	U2OS	0.25	14	122	131	10	90	normal		E1	C604	HCC1395	0.25	57	427.5	17408	17408	object preserved	[17408]
1	U2OS_0.25uM.tif	U2OS	0.25	15	20	24	10	40	normal		E1	C604	HCC1395	0.25	57	427.5	19456	18944	object preserved	[18944]
1	U2OS_0.25uM.tif	U2OS	0.25	16	12	20	10	80	normal		E1	C604	HCC1395	0.25	57	427.5	19456	19968	object preserved	[19968]
1	U2OS_0.25uM.tif	U2OS	0.25	17	28	33	10	50	normal		E1	C604	HCC1395	0.25	58	435	1024	512	object preserved	[512]
1	U2OS_0.25uM.tif	U2OS	0.25	18	65	70	10	50	normal		E1	C604	HCC1395	0.25	58	435	1024	1536	object preserved	[1536]
1	U2OS_0.25uM.tif	U2OS	0.25	19	77	81	10	40	normal		E1	C604	HCC1395	0.25	58	435	3072	3072	object preserved	[3072]
1	U2OS_0.25uM.tif	U2OS	0.25	20	106	111	10	50	normal		E1	C604	HCC1395	0.25	58	435	5120	4608	object preserved	[4608]
1	U2OS_0.25uM.tif	U2OS	0.25	21	109	113	10	40	normal		E1	C604	HCC1395	0.25	58	435	5120	5632	object preserved	[5632]
1	U2OS_0.25uM.tif	U2OS	0.25	22	33	40	10	70	normal		E1	C604	HCC1395	0.25	58	435	7168	7168	object preserved	[7168]
1	U2OS_0.25uM.tif	U2OS	0.25	23	28	32	10	40	normal		E1	C604	HCC1395	0.25	58	435	9216	9216	object preserved	[9216]
1	U2OS_0.25uM.tif	U2OS	0.25	24	43	48	10	50	normal		E1	C604	HCC1395	0.25	58	435	11264	11264	object preserved	[11264]
1	U2OS_0.25uM.tif	U2OS	0.25	25	45	50	10	50	normal		E1	C604	HCC1395	0.25	58	435	13312	12800	object preserved	[12800]
1	U2OS_0.25uM.tif	U2OS	0.25	26	128	139	10	110	normal		E1	C604	HCC1395	0.25	58	435	13312	13824	object preserved	[13824]
1	U2OS_0.25uM.tif	U2OS	0.25	27	131	137	10	60	normal		E1	C604	HCC1395	0.25	58	435	15360	15360	object preserved	[15360]
1	U2OS_0.25uM.tif	U2OS	0.25	28	105	110	10	50	normal		E1	C604	HCC1395	0.25	58	435	17408	17408	object preserved	[17408]
1	U2OS_0.25uM.tif	U2OS	0.25	29	103	107	10	40	normal		E1	C604	HCC1395	0.25	58	435	19456	18944	object preserved	[18944]
1	U2OS_0.25uM.tif	U2OS	0.25	30	92	97	10	50	normal		E1	C604	HCC1395	0.25	58	435	19456	19968	object preserved	[19968]
1	U2OS_0.25uM.tif	U2OS	0.25	31	94	99	10	50	normal		E1	C604	HCC1395	0.25	59	442.5	1024	512	object preserved	[512]
1	U2OS_0.25uM.tif	U2OS	0.25	32	27	33	10	60	normal		E1	C604	HCC1395	0.25	59	442.5	1024	1536	object preserved	[1536]
1	U2OS_0.25uM.tif	U2OS	0.25	33	27	32	10	50	normal		E1	C604	HCC1395	0.25	59	442.5	3072	3072	object preserved	[3072]
1	U2OS_0.25uM.tif	U2OS	0.25	34	36	42	10	60	normal		E1	C604	HCC1395	0.25	59	442.5	5120	4608	object preserved	[4608]
1	U2OS_0.25uM.tif	U2OS	0.25	35	56	61	10	50	normal		E1	C604	HCC1395	0.25	59	442.5	5120	5632	object preserved	[5632]
1	U2OS_0.25uM.tif	U2OS	0.25	36	70	84	10	140	normal		E1	C604	HCC1395	0.25	59	442.5	7168	7168	object preserved	[7168]
1	U2OS_0.25uM.tif	U2OS	0.25	37	86	90	10	40	normal		E1	C604	HCC1395	0.25	59	442.5	9216	9216	object preserved	[9216]
1	U2OS_0.25uM.tif	U2OS	0.25	38	94	98	10	40	normal		E1	C604	HCC1395	0.25	59	442.5	11264	11264	object preserved	[11264]
1	U2OS_0.25uM.tif	U2OS	0.25	39	112	122	10	100	defect		E1	C604	HCC1395	0.25	59	442.5	13312	12800	object preserved	[12800]
1	U2OS_0.25uM.tif	U2OS	0.25	40	114	120	10	60	normal		E1	C604	HCC1395	0.25	59	442.5	13312	13824	object preserved	[13824]
1	U2OS_0.25uM.tif	U2OS	0.25	41	57	63	10	60	normal		E1	C604	HCC1395	0.25	59	442.5	15360	15360	object preserved	[15360]
1	U2OS_0.25uM.tif	U2OS	0.25	42	52	56	10	40	normal		E1	C604	HCC1395	0.25	59	442.5	17408	17408	object preserved	[17408]
1	U2OS_0.25uM.tif	U2OS	0.25	43	113	124	10	110	normal		E1	C604	HCC1395	0.25	59	442.5	19456	18944	object preserved	[18944]
1	U2OS_0.25uM.tif	U2OS	0.25	44	92	97	10	50	normal		E1	C604	HCC1395	0.25	59	442.5	19456	19968	object preserved	[19968]
1	U2OS_0.25uM.tif	U2OS	0.25	45	82	86	10	40	normal		E1	C604	HCC1395	0.25	60	450	1024	512	object preserved	[512]
1	U2OS_0.25uM.tif	U2OS	0.25	46	133	139	10	60	normal		E1	C604	HCC1395	0.25	60	450	1024	1536	object preserved	[1536]
1	U2OS_0.25uM.tif	U2OS	0.25	47	138	145	10	70	normal		E1	C604	HCC1395	0.25	60	450	3072	3072	object preserved	[3072]
1	U2OS_0.25uM.tif	U2OS	0.25	48	12	18	10	60	normal		E1	C604	HCC1395	0.25	60	450	5120	4608	object preserved	[4608]
1	U2OS_0.25uM.tif	U2OS	0.25	49	66	70	10	40	normal		E1	C604	HCC1395	0.25	60	450	5120	5632	object preserved	[5632]
1	U2OS_0.25uM.tif	U2OS	0.25	50	65	74	10	90	normal		E1	C604	HCC1395	0.25	60	450	7168	7168	object preserved	[7168]
2	E2_U2OS_WT_C-604_0.25uM_01.tif	U2OS	0.25	1	94	99	7.5	37.5	normal		E1	C604	HCC1395	0.25	60	450	9216	9216	object preserved	[9216]
2	E2_U2OS_WT_C-604_0.25uM_01.tif	U2OS	0.25	2	72	79	7.5	52.5	normal		E1	C604	HCC1395	0.25	60	450	11264	11264	object preserved	[11264]
2	E2_U2OS_WT_C-604_0.25uM_01.tif	U2OS	0.25	3	189	194	7.5	37.5	normal		E1	C604	HCC1395	0.25	60	450	13312	12800	object preserved	[12800]
2	E2_U2OS_WT_C-604_0.25uM_01.tif	U2OS	0.25	4	129	137	7.5	60	normal		E1	C604	HCC1395	0.25	60	450	13312	13824	object preserved	[13824]
2	E2_U2OS_WT_C-604_0.25uM_01.tif	U2OS	0.25	5	218	226	7.5	60	normal		E1	C604	HCC1395	0.25	60	450	15360	15360	object preserved	[15360]
2	E2_U2OS_WT_C-604_0.25uM_01.tif	U2OS	0.25	6	112	122	7.5	75	normal		E1	C604	HCC1395	0.25	60	450	17408	17408	object preserved	[17408]
2	E2_U2OS_WT_C-604_0.25uM_01.tif	U2OS	0.25	7	194	199	7.5	37.5	normal		E1	C604	HCC1395	0.25	60	450	19456	18944	object preserved	[18944]
2	E2_U2OS_WT_C-604_0.25uM_01.tif	U2OS	0.25	8	83	90	7.5	52.5	normal		E1	C604	HCC1395	0.25	60	450	19456	19968	object preserved	[19968]
2	E2_U2OS_WT_C-604_0.25uM_01.tif	U2OS	0.25	9	103	109	7.5	45	normal		E1	C604	HCC1395	0.25	61	457.5	1024	512	object preserved	[512]
2	E2_U2OS_WT_C-604_0.25uM_01.tif	U2OS	0.25	10	90	96	7.5	45	normal		E1	C604	HCC1395	0.25	61	457.5	1024	1536	object preserved	[1536]
2	E2_U2OS_WT_C-604_0.25uM_01.tif	U2OS	0.25	11	36	43	7.5	52.5	normal		E1	C604	HCC1395	0.25	61	457.5	3072	3072	object preserved	[3072]
2	E2_U2OS_WT_C-604_0.25uM_01.tif	U2OS	0.25	12	143	154	7.5	82.5	normal		E1	C604	HCC1395	0.25	61	457.5	5120	4608	object preserved	[4608]
2	E2_U2OS_WT_C-604_0.25uM_01.tif	U2OS	0.25	13	150	159	7.5	67.5	normal		E1	C604	HCC1395	0.25	61	457.5	5120	5632	object preserved	[5632]
2	E2_U2OS_WT_C-604_0.25uM_01.tif	U2OS	0.25	14	132	137	7.5	37.5	normal		E1	C604	HCC1395	0.25	61	457.5	7168	7168	object preserved	[7168]
2	E2_U2OS_WT_C-604_0.25uM_01.tif	U2OS	0.25	15	134	139	7.5	37.5	normal		E1	C604	HCC1395	0.25	61	457.5	9216	9216	object preserved	[9216]
2	E2_U2OS_WT_C-604_0.25uM_02.tif	U2OS	0.25	1	187	192	7.5	37.5	normal		E1	C604	HCC1395	0.25	61	457.5	11264	11264	object preserved	[11264]
2	E2_U2OS_WT_C-604_0.25uM_02.tif	U2OS	0.25	2	198	202	7.5	30	normal		E1	C604	HCC1395	0.25	61	457.5	13312	12800	object preserved	[12800]
2	E2_U2OS_WT_C-604_0.25uM_02.tif	U2OS	0.25	3	34	39	7.5	37.5	normal		E1	C604	HCC1395	0.25	61	457.5	13312	13824	object preserved	[13824]
2	E2_U2OS_WT_C-604_0.25uM_02.tif	U2OS	0.25	4	122	130	7.5	60	normal		E1	C604	HCC1395	0.25	61	457.5	15360	15360	object preserved	[15360]
2	E2_U2OS_WT_C-604_0.25uM_02.tif	U2OS	0.25	5	121	126	7.5	37.5	normal		E1	C604	HCC1395	0.25	61	457.5	17408	17408	object preserved	[17408]
2	E2_U2OS_WT_C-604_0.25uM_02.tif	U2OS	0.25	6	158	164	7.5	45	normal		E1	C604	HCC1395	0.25	61	457.5	19456	18944	object preserved	[18944]
2	E2_U2OS_WT_C-604_0.25uM_02.tif	U2OS	0.25	7	86	93	7.5	52.5	normal		E1	C604	HCC1395	0.25	61	457.5	19456	19968	object preserved	[19968]
2	E2_U2OS_WT_C-604_0.25uM_02.tif	U2OS	0.25	8	14	20	7.5	45	normal		E1	C604	HCC1395	0.25	62	465	1024	512	object preserved	[512]
2	E2_U2OS_WT_C-604_0.25uM_02.tif	U2OS	0.25	9	40	46	7.5	45	normal		E1	C604	HCC1395	0.25	62	465	1024	1536	object preserved	[1536]
2	E2_U2OS_WT_C-604_0.25uM_02.tif	U2OS	0.25	10	129	139	7.5	75	normal		E1	C604	HCC1395	0.25	62	465	3072	3072	object preserved	[3072]
3	E3_U2OS_WT_C-604_0.25uM_01.tif	U2OS	0.25	1	230	236	7.5	45	normal		E1	C604	HCC1395	0.25	62	465	5120	4608	object preserved	[4608]
3	E3_U2OS_WT_C-604_0.25uM_01.tif	U2OS	0.25	2	232	242	7.5	75	normal		E1	C604	HCC1395	0.25	62	465	5120	5632	object preserved	[5632]
3	E3_U2OS_WT_C-604_0.25uM_01.tif	U2OS	0.25	3	203	211	7.5	60	normal		E1	C604	HCC1395	0.25	62	465	7168	7168	object preserved	[7168]
3	E3_U2OS_WT_C-604_0.25uM_01.tif	U2OS	0.25	4	219	226	7.5	52.5	normal		E1	C604	HCC1395	0.25	62	465	9216	9216	object preserved	[9216]
3	E3_U2OS_WT_C-604_0.25uM_01.tif	U2OS	0.25	5	193	200	7.5	52.5	normal		E1	C604	HCC1395	0.25	62	465	11264	11264	object preserved	[11264]
3	E3_U2OS_WT_C-604_0.25uM_01.tif	U2OS	0.25	6	206	211	7.5	37.5	normal		E1	C604	HCC1395	0.25	62	465	13312	12800	object preserved	[12800]
3	E3_U2OS_WT_C-604_0.25uM_01.tif	U2OS	0.25	7	75	81	7.5	45	normal		E1	C604	HCC1395	0.25	62	465	13312	13824	object preserved	[13824]
3	E3_U2OS_WT_C-604_0.25uM_01.tif	U2OS	0.25	8	115	125	7.5	75	normal		E1	C604	HCC1395	0.25	62	465	15360	15360	object preserved	[15360]
3	E3_U2OS_WT_C-604_0.25uM_01.tif	U2OS	0.25	9	167	173	7.5	45	normal		E1	C604	HCC1395	0.25	62	465	17408	17408	object preserved	[17408]
3	E3_U2OS_WT_C-604_0.25uM_01.tif	U2OS	0.25	10	128	134	7.5	45	normal		E1	C604	HCC1395	0.25	62	465	19456	18944	object preserved	[18944]
3	E3_U2OS_WT_C-604_0.25uM_01.tif	U2OS	0.25	11	100	109	7.5	67.5	normal		E1	C604	HCC1395	0.25	62	465	19456	19968	object preserved	[19968]
3	E3_U2OS_WT_C-604_0.25uM_01.tif	U2OS	0.25	12	25	30	7.5	37.5	normal		E1	C604	HCC1395	0.25	63	472.5	1024	512	object preserved	[512]
3	E3_U2OS_WT_C-604_0.25uM_01.tif	U2OS	0.25	13	58	63	7.5	37.5	normal		E1	C604	HCC1395	0.25	63	472.5	1024	1536	object preserved	[1536]
3	E3_U2OS_WT_C-604_0.25uM_01.tif	U2OS	0.25	14	115	124	7.5	67.5	normal		E1	C604	HCC1395	0.25	63	472.5	3072	3072	object preserved	[3072]
3	E3_U2OS_WT_C-604_0.25uM_01.tif	U2OS	0.25	15	127	134	7.5	52.5	normal		E1	C604	HCC1395	0.25	63	472.5	5120	4608	object preserved	[4608]
3	E3_U2OS_WT_C-604_0.25uM_02.tif	U2OS	0.25	1	41	78	7.5	277.5	normal		E1	C604	HCC1395	0.25	63	472.5	5120	5632	object preserved	[5632]
3	E3_U2OS_WT_C-604_0.25uM_02.tif	U2OS	0.25	2	21	32	7.5	82.5	normal		E1	C604	HCC1395	0.25	63	472.5	7168	7168	object preserved	[7168]
3	E3_U2OS_WT_C-604_0.25uM_02.tif	U2OS	0.25	3	176	227	7.5	382.5	normal		E1	C604	HCC1395	0.25	63	472.5	9216	9216	object preserved	[9216]
3	E3_U2OS_WT_C-604_0.25uM_02.tif	U2OS	0.25	4	43	49	7.5	45	normal		E1	C604	HCC1395	0.25	63	472.5	11264	11264	object preserved	[11264]
3	E3_U2OS_WT_C-604_0.25uM_02.tif	U2OS	0.25	5	137	146	7.5	67.5	normal		E1	C604	HCC1395	0.25	63	472.5	13312	12800	object preserved	[12800]
3	E3_U2OS_WT_C-604_0.25uM_02.tif	U2OS	0.25	6	158	163	7.5	37.5	normal		E1	C604	HCC1395	0.25	63	472.5	13312	13824	object preserved	[13824]
3	E3_U2OS_WT_C-604_0.25uM_02.tif	U2OS	0.25	7	135	142	7.5	52.5	normal		E1	C604	HCC1395	0.25	63	472.5	15360	15360	object preserved	[15360]
3	E3_U2OS_WT_C-604_0.25uM_02.tif	U2OS	0.25	8	245	265	7.5	150	normal		E1	C604	HCC1395	0.25	63	472.5	17408	17408	object preserved	[17408]
3	E3_U2OS_WT_C-604_0.25uM_02.tif	U2OS	0.25	9	61	66	7.5	37.5	normal		E1	C604	HCC1395	0.25	63	472.5	19456	18944	object preserved	[18944]
3	E3_U2OS_WT_C-604_0.25uM_02.tif	U2OS	0.25	10	152	158	7.5	45	normal		E1	C604	HCC1395	0.25	63	472.5	19456	19968	object preserved	[19968]
1	U2OS_0.5uM.tif	U2OS	0.5	1	2	7	10	50	normal		E1	C604	HCC1395	0.25	64	480	1024	512	object preserved	[512]
1	U2OS_0.5uM.tif	U2OS	0.5	2	4	8	10	40	normal		E1	C604	HCC1395	0.25	64	480	1024	1536	object preserved	[1536]
1	U2OS_0.5uM.tif	U2OS	0.5	3	72	76	10	40	normal		E1	C604	HCC1395	0.25	64	480	3072	3072	object divided	[2560 3584]
1	U2OS_0.5uM.tif	U2OS	0.5	4	100	105	10	50	normal		E1	C604	HCC1395	0.25	64	480	5120	4608	object preserved	[4608]
1	U2OS_0.5uM.tif	U2OS	0.5	5	91	96	10	50	normal		E1	C604	HCC1395	0.25	64	480	5120	5632	object preserved	[5632]
1	U2OS_0.5uM.tif	U2OS	0.5	6	70	74	10	40	normal		E1	C604	HCC1395	0.25	64	480	7168	7168	object preserved	[7168]
1	U2OS_0.5uM.tif	U2OS	0.5	7	79	85	10	60	normal		E1	C604	HCC1395	0.25	64	480	9216	9216	object preserved	[9216]
1	U2OS_0.5uM.tif	U2OS	0.5	8	96	100	10	40	normal		E1	C604	HCC1395	0.25	64	480	11264	11264	object preserved	[11264]
1	U2OS_0.5uM.tif	U2OS	0.5	9	26	30	10	40	normal		E1	C604	HCC1395	0.25	64	480	13312	12800	object preserved	[12800]
1	U2OS_0.5uM.tif	U2OS	0.5	10	33	44	10	110	normal		E1	C604	HCC1395	0.25	64	480	13312	13824	object preserved	[13824]
1	U2OS_0.5uM.tif	U2OS	0.5	11	61	67	10	60	normal		E1	C604	HCC1395	0.25	64	480	15360	15360	object preserved	[15360]
1	U2OS_0.5uM.tif	U2OS	0.5	12	63	67	10	40	normal		E1	C604	HCC1395	0.25	64	480	17408	17408	object preserved	[17408]
1	U2OS_0.5uM.tif	U2OS	0.5	13	63	68	10	50	normal		E1	C604	HCC1395	0.25	64	480	19456	18944	object preserved	[18944]
1	U2OS_0.5uM.tif	U2OS	0.5	14	74	80	10	60	normal		E1	C604	HCC1395	0.25	64	480	19456	19968	object preserved	[19968]
1	U2OS_0.5uM.tif	U2OS	0.5	15	55	61	10	60	normal		E1	C604	HCC1395	0.25	65	487.5	1024	512	object preserved	[512]
1	U2OS_0.5uM.tif	U2OS	0.5	16	61	67	10	60	normal		E1	C604	HCC1395	0.25	65	487.5	1024	1536	object preserved	[1536]
1	U2OS_0.5uM.tif	U2OS	0.5	17	69	74	10	50	normal		E1	C604	HCC1395	0.25	65	487.5	3072	2560	object preserved	[2560]
1	U2OS_0.5uM.tif	U2OS	0.5	18	69	75	10	60	normal		E1	C604	HCC1395	0.25	65	487.5	3072	3584	object preserved	[3584]
1	U2OS_0.5uM.tif	U2OS	0.5	19	74	79	10	50	normal		E1	C604	HCC1395	0.25	65	487.5	5120	4608	object preserved	[4608]
1	U2OS_0.5uM.tif	U2OS	0.5	20	76	82	10	60	normal		E1	C604	HCC1395	0.25	65	487.5	5120	5632	object preserved	[5632]
1	U2OS_0.5uM.tif	U2OS	0.5	21	44	48	10	40	normal		E1	C604	HCC1395	0.25	65	487.5	7168	7168	object preserved	[7168]
1	U2OS_0.5uM.tif	U2OS	0.5	22	46	51	10	50	normal		E1	C604	HCC1395	0.25	65	487.5	9216	9216	object preserved	[9216]
1	U2OS_0.5uM.tif	U2OS	0.5	23	98	104	10	60	normal		E1	C604	HCC1395	0.25	65	487.5	11264	11264	object preserved	[11264]
1	U2OS_0.5uM.tif	U2OS	0.5	24	151	159	10	80	normal		E1	C604	HCC1395	0.25	65	487.5	13312	12800	object preserved	[12800]
1	U2OS_0.5uM.tif	U2OS	0.5	25	168	176	10	80	normal		E1	C604	HCC1395	0.25	65	487.5	13312	13824	object preserved	[13824]
1	U2OS_0.5uM.tif	U2OS	0.5	26	168	174	10	60	normal		E1	C604	HCC1395	0.25	65	487.5	15360	15360	object preserved	[15360]
1	U2OS_0.5uM.tif	U2OS	0.5	27	198	217	10	190	normal		E1	C604	HCC1395	0.25	65	487.5	17408	17408	object preserved	[17408]
1	U2OS_0.5uM.tif	U2OS	0.5	28	230	238	10	80	normal		E1	C604	HCC1395	0.25	65	487.5	19456	18944	object preserved	[18944]
1	U2OS_0.5uM.tif	U2OS	0.5	29	61	69	10	80	defect		E1	C604	HCC1395	0.25	65	487.5	19456	19968	object preserved	[19968]
1	U2OS_0.5uM.tif	U2OS	0.5	30	64	69	10	50	normal		E1	C604	HCC1395	0.25	66	495	1024	512	object preserved	[512]
1	U2OS_0.5uM.tif	U2OS	0.5	31	90	94	10	40	normal		E1	C604	HCC1395	0.25	66	495	1024	1536	object preserved	[1536]
1	U2OS_0.5uM.tif	U2OS	0.5	32	101	106	10	50	normal		E1	C604	HCC1395	0.25	66	495	3072	2560	object preserved	[2560]
1	U2OS_0.5uM.tif	U2OS	0.5	33	103	108	10	50	normal		E1	C604	HCC1395	0.25	66	495	3072	3584	object preserved	[3584]
1	U2OS_0.5uM.tif	U2OS	0.5	34	36	40	10	40	normal		E1	C604	HCC1395	0.25	66	495	5120	4608	object preserved	[4608]
1	U2OS_0.5uM.tif	U2OS	0.5	35	3	8	10	50	normal		E1	C604	HCC1395	0.25	66	495	5120	5632	object preserved	[5632]
1	U2OS_0.5uM.tif	U2OS	0.5	36	52	60	10	80	normal		E1	C604	HCC1395	0.25	66	495	7168	7168	object preserved	[7168]
1	U2OS_0.5uM.tif	U2OS	0.5	37	63	68	10	50	normal		E1	C604	HCC1395	0.25	66	495	9216	9216	object preserved	[9216]
1	U2OS_0.5uM.tif	U2OS	0.5	38	77	82	10	50	normal		E1	C604	HCC1395	0.25	66	495	11264	11264	object preserved	[11264]
1	U2OS_0.5uM.tif	U2OS	0.5	39	35	39	10	40	normal		E1	C604	HCC1395	0.25	66	495	13312	12800	object preserved	[12800]
1	U2OS_0.5uM.tif	U2OS	0.5	40	37	41	10	40	normal		E1	C604	HCC1395	0.25	66	495	13312	13824	object preserved	[13824]
1	U2OS_0.5uM.tif	U2OS	0.5	41	14	19	10	50	normal		E1	C604	HCC1395	0.25	66	495	15360	15360	object preserved	[15360]
1	U2OS_0.5uM.tif	U2OS	0.5	42	26	32	10	60	normal		E1	C604	HCC1395	0.25	66	495	17408	17408	object preserved	[17408]
1	U2OS_0.5uM.tif	U2OS	0.5	43	35	39	10	40	normal		E1	C604	HCC1395	0.25	66	495	19456	18944	object preserved	[18944]
1	U2OS_0.5uM.tif	U2OS	0.5	44	39	44	10	50	defect		E1	C604	HCC1395	0.25	66	495	19456	19968	object preserved	[19968]
1	U2OS_0.5uM.tif	U2OS	0.5	45	67	71	10	40	normal		E1	C604	HCC1395	0.25	67	502.5	1024	512	object preserved	[512]
1	U2OS_0.5uM.tif	U2OS	0.5	46	73	78	10	50	normal		E1	C604	HCC1395	0.25	67	502.5	1024	1536	object preserved	[1536]
1	U2OS_0.5uM.tif	U2OS	0.5	47	75	79	10	40	normal		E1	C604	HCC1395	0.25	67	502.5	3072	2560	object preserved	[2560]
1	U2OS_0.5uM.tif	U2OS	0.5	48	81	85	10	40	normal		E1	C604	HCC1395	0.25	67	502.5	3072	3584	object preserved	[3584]
1	U2OS_0.5uM.tif	U2OS	0.5	49	117	123	10	60	normal		E1	C604	HCC1395	0.25	67	502.5	5120	4608	object preserved	[4608]
1	U2OS_0.5uM.tif	U2OS	0.5	50	111	117	10	60	normal		E1	C604	HCC1395	0.25	67	502.5	5120	5632	object preserved	[5632]
2	E2_U2OS_WT_C-604_0.5uM_01.tif	U2OS	0.5	1	11	16	7.5	37.5	normal		E1	C604	HCC1395	0.25	67	502.5	7168	7168	object preserved	[7168]
2	E2_U2OS_WT_C-604_0.5uM_01.tif	U2OS	0.5	2	35	42	7.5	52.5	normal		E1	C604	HCC1395	0.25	67	502.5	9216	9216	object preserved	[9216]
2	E2_U2OS_WT_C-604_0.5uM_01.tif	U2OS	0.5	3	160	167	7.5	52.5	normal		E1	C604	HCC1395	0.25	67	502.5	11264	11264	object preserved	[11264]
2	E2_U2OS_WT_C-604_0.5uM_01.tif	U2OS	0.5	4	166	173	7.5	52.5	normal		E1	C604	HCC1395	0.25	67	502.5	13312	12800	object preserved	[12800]
2	E2_U2OS_WT_C-604_0.5uM_01.tif	U2OS	0.5	5	164	169	7.5	37.5	normal		E1	C604	HCC1395	0.25	67	502.5	13312	13824	object preserved	[13824]
2	E2_U2OS_WT_C-604_0.5uM_01.tif	U2OS	0.5	6	166	171	7.5	37.5	normal		E1	C604	HCC1395	0.25	67	502.5	15360	15360	object preserved	[15360]
2	E2_U2OS_WT_C-604_0.5uM_01.tif	U2OS	0.5	7	63	69	7.5	45	normal		E1	C604	HCC1395	0.25	67	502.5	17408	17408	object preserved	[17408]
2	E2_U2OS_WT_C-604_0.5uM_01.tif	U2OS	0.5	8	110	118	7.5	60	normal		E1	C604	HCC1395	0.25	67	502.5	19456	18944	object preserved	[18944]
2	E2_U2OS_WT_C-604_0.5uM_01.tif	U2OS	0.5	9	143	147	7.5	30	normal		E1	C604	HCC1395	0.25	67	502.5	19456	19968	object preserved	[19968]
2	E2_U2OS_WT_C-604_0.5uM_01.tif	U2OS	0.5	10	173	177	7.5	30	normal		E1	C604	HCC1395	0.25	68	510	1024	512	object preserved	[512]
2	E2_U2OS_WT_C-604_0.5uM_01.tif	U2OS	0.5	11	108	114	7.5	45	normal		E1	C604	HCC1395	0.25	68	510	1024	1536	object preserved	[1536]
2	E2_U2OS_WT_C-604_0.5uM_01.tif	U2OS	0.5	12	113	119	7.5	45	normal		E1	C604	HCC1395	0.25	68	510	3072	2560	object preserved	[2560]
2	E2_U2OS_WT_C-604_0.5uM_01.tif	U2OS	0.5	13	114	119	7.5	37.5	normal		E1	C604	HCC1395	0.25	68	510	3072	3584	object preserved	[3584]
2	E2_U2OS_WT_C-604_0.5uM_01.tif	U2OS	0.5	14	144	152	7.5	60	normal		E1	C604	HCC1395	0.25	68	510	5120	4608	object preserved	[4608]
2	E2_U2OS_WT_C-604_0.5uM_02.tif	U2OS	0.5	1	154	166	7.5	90	normal		E1	C604	HCC1395	0.25	68	510	5120	5632	object preserved	[5632]
2	E2_U2OS_WT_C-604_0.5uM_02.tif	U2OS	0.5	2	168	176	7.5	60	normal		E1	C604	HCC1395	0.25	68	510	7168	7168	object preserved	[7168]
2	E2_U2OS_WT_C-604_0.5uM_02.tif	U2OS	0.5	3	136	143	7.5	52.5	normal		E1	C604	HCC1395	0.25	68	510	9216	9216	object preserved	[9216]
2	E2_U2OS_WT_C-604_0.5uM_02.tif	U2OS	0.5	4	48	68	7.5	150	normal		E1	C604	HCC1395	0.25	68	510	11264	11264	object preserved	[11264]
2	E2_U2OS_WT_C-604_0.5uM_02.tif	U2OS	0.5	5	123	128	7.5	37.5	normal		E1	C604	HCC1395	0.25	68	510	13312	12800	object preserved	[12800]
2	E2_U2OS_WT_C-604_0.5uM_02.tif	U2OS	0.5	6	209	215	7.5	45	normal		E1	C604	HCC1395	0.25	68	510	13312	13824	object preserved	[13824]
2	E2_U2OS_WT_C-604_0.5uM_02.tif	U2OS	0.5	7	225	231	7.5	45	normal		E1	C604	HCC1395	0.25	68	510	15360	15360	object preserved	[15360]
2	E2_U2OS_WT_C-604_0.5uM_02.tif	U2OS	0.5	8	230	244	7.5	105	normal		E1	C604	HCC1395	0.25	68	510	17408	17408	object preserved	[17408]
2	E2_U2OS_WT_C-604_0.5uM_02.tif	U2OS	0.5	9	142	151	7.5	67.5	normal		E1	C604	HCC1395	0.25	68	510	19456	18944	object preserved	[18944]
2	E2_U2OS_WT_C-604_0.5uM_02.tif	U2OS	0.5	10	31	36	7.5	37.5	normal		E1	C604	HCC1395	0.25	68	510	19456	19968	object preserved	[19968]
2	E2_U2OS_WT_C-604_0.5uM_02.tif	U2OS	0.5	11	182	189	7.5	52.5	normal		E1	C604	HCC1395	0.25	69	517.5	1024	512	object preserved	[512]
3	E3_U2OS_WT_C-604_0.5uM_01.tif	U2OS	0.5	1	43	48	7.5	37.5	normal		E1	C604	HCC1395	0.25	69	517.5	1024	1536	object preserved	[1536]
3	E3_U2OS_WT_C-604_0.5uM_01.tif	U2OS	0.5	2	122	128	7.5	45	normal		E1	C604	HCC1395	0.25	69	517.5	3072	2560	object preserved	[2560]
3	E3_U2OS_WT_C-604_0.5uM_01.tif	U2OS	0.5	3	99	105	7.5	45	defect		E1	C604	HCC1395	0.25	69	517.5	3072	3584	object preserved	[3584]
3	E3_U2OS_WT_C-604_0.5uM_01.tif	U2OS	0.5	4	231	238	7.5	52.5	normal		E1	C604	HCC1395	0.25	69	517.5	5120	4608	object preserved	[4608]
3	E3_U2OS_WT_C-604_0.5uM_01.tif	U2OS	0.5	5	153	159	7.5	45	normal		E1	C604	HCC1395	0.25	69	517.5	5120	5632	object preserved	[5632]
3	E3_U2OS_WT_C-604_0.5uM_01.tif	U2OS	0.5	6	158	164	7.5	45	normal		E1	C604	HCC1395	0.25	69	517.5	7168	7168	object preserved	[7168]
3	E3_U2OS_WT_C-604_0.5uM_01.tif	U2OS	0.5	7	76	80	7.5	30	normal		E1	C604	HCC1395	0.25	69	517.5	9216	9216	object preserved	[9216]
3	E3_U2OS_WT_C-604_0.5uM_01.tif	U2OS	0.5	8	83	91	7.5	60	normal		E1	C604	HCC1395	0.25	69	517.5	11264	11264	object preserved	[11264]
3	E3_U2OS_WT_C-604_0.5uM_01.tif	U2OS	0.5	9	81	86	7.5	37.5	normal		E1	C604	HCC1395	0.25	69	517.5	13312	12800	object preserved	[12800]
3	E3_U2OS_WT_C-604_0.5uM_01.tif	U2OS	0.5	10	189	201	7.5	90	normal		E1	C604	HCC1395	0.25	69	517.5	13312	13824	object preserved	[13824]
3	E3_U2OS_WT_C-604_0.5uM_01.tif	U2OS	0.5	11	245	252	7.5	52.5	normal		E1	C604	HCC1395	0.25	69	517.5	15360	15360	object preserved	[15360]
3	E3_U2OS_WT_C-604_0.5uM_01.tif	U2OS	0.5	12	253	261	7.5	60	normal		E1	C604	HCC1395	0.25	69	517.5	17408	17408	object preserved	[17408]
3	E3_U2OS_WT_C-604_0.5uM_01.tif	U2OS	0.5	13	23	30	7.5	52.5	normal		E1	C604	HCC1395	0.25	69	517.5	19456	18944	object preserved	[18944]
3	E3_U2OS_WT_C-604_0.5uM_01.tif	U2OS	0.5	14	33	42	7.5	67.5	normal		E1	C604	HCC1395	0.25	69	517.5	19456	19968	object preserved	[19968]
3	E3_U2OS_WT_C-604_0.5uM_02.tif	U2OS	0.5	1	93	101	7.5	60	normal		E1	C604	HCC1395	0.25	70	525	1024	512	object preserved	[512]
3	E3_U2OS_WT_C-604_0.5uM_02.tif	U2OS	0.5	2	81	89	7.5	60	normal		E1	C604	HCC1395	0.25	70	525	1024	1536	object preserved	[1536]
3	E3_U2OS_WT_C-604_0.5uM_02.tif	U2OS	0.5	3	42	47	7.5	37.5	normal		E1	C604	HCC1395	0.25	70	525	3072	2560	object preserved	[2560]
3	E3_U2OS_WT_C-604_0.5uM_02.tif	U2OS	0.5	4	101	109	7.5	60	normal		E1	C604	HCC1395	0.25	70	525	3072	3584	object preserved	[3584]
3	E3_U2OS_WT_C-604_0.5uM_02.tif	U2OS	0.5	5	244	281	7.5	277.5	defect		E1	C604	HCC1395	0.25	70	525	5120	4608	object preserved	[4608]
3	E3_U2OS_WT_C-604_0.5uM_02.tif	U2OS	0.5	6	148	158	7.5	75	normal		E1	C604	HCC1395	0.25	70	525	5120	5632	object preserved	[5632]
3	E3_U2OS_WT_C-604_0.5uM_02.tif	U2OS	0.5	7	74	84	7.5	75	normal		E1	C604	HCC1395	0.25	70	525	7168	7168	object preserved	[7168]
3	E3_U2OS_WT_C-604_0.5uM_02.tif	U2OS	0.5	8	113	137	7.5	180	normal		E1	C604	HCC1395	0.25	70	525	9216	9216	object preserved	[9216]
3	E3_U2OS_WT_C-604_0.5uM_02.tif	U2OS	0.5	9	130	144	7.5	105	normal		E1	C604	HCC1395	0.25	70	525	11264	11264	object preserved	[11264]
3	E3_U2OS_WT_C-604_0.5uM_02.tif	U2OS	0.5	10	105	118	7.5	97.5	normal		E1	C604	HCC1395	0.25	70	525	13312	12800	object preserved	[12800]
3	E3_U2OS_WT_C-604_0.5uM_02.tif	U2OS	0.5	11	101	106	7.5	37.5	normal		E1	C604	HCC1395	0.25	70	525	13312	13824	object preserved	[13824]
1	U2OS_1uM.tif	U2OS	1	1	54	63	10	90	normal		E1	C604	HCC1395	0.25	70	525	15360	15360	object preserved	[15360]
1	U2OS_1uM.tif	U2OS	1	2	56	61	10	50	normal		E1	C604	HCC1395	0.25	70	525	17408	17408	object preserved	[17408]
1	U2OS_1uM.tif	U2OS	1	3	81	86	10	50	normal		E1	C604	HCC1395	0.25	70	525	19456	18944	object preserved	[18944]
1	U2OS_1uM.tif	U2OS	1	4	79	86	10	70	normal		E1	C604	HCC1395	0.25	70	525	19456	19968	object preserved	[19968]
1	U2OS_1uM.tif	U2OS	1	5	92	96	10	40	normal		E1	C604	HCC1395	0.25	71	532.5	1024	512	object preserved	[512]
1	U2OS_1uM.tif	U2OS	1	6	102	112	10	100	defect		E1	C604	HCC1395	0.25	71	532.5	1024	1536	object preserved	[1536]
1	U2OS_1uM.tif	U2OS	1	7	110	115	10	50	normal		E1	C604	HCC1395	0.25	71	532.5	3072	2560	object preserved	[2560]
1	U2OS_1uM.tif	U2OS	1	8	110	117	10	70	normal		E1	C604	HCC1395	0.25	71	532.5	3072	3584	object preserved	[3584]
1	U2OS_1uM.tif	U2OS	1	9	113	118	10	50	normal		E1	C604	HCC1395	0.25	71	532.5	5120	4608	object preserved	[4608]
1	U2OS_1uM.tif	U2OS	1	10	85	92	10	70	normal		E1	C604	HCC1395	0.25	71	532.5	5120	5632	object preserved	[5632]
1	U2OS_1uM.tif	U2OS	1	11	3	11	10	80	normal		E1	C604	HCC1395	0.25	71	532.5	7168	7168	object preserved	[7168]
1	U2OS_1uM.tif	U2OS	1	12	70	77	10	70	normal		E1	C604	HCC1395	0.25	71	532.5	9216	9216	object preserved	[9216]
1	U2OS_1uM.tif	U2OS	1	13	75	81	10	60	normal		E1	C604	HCC1395	0.25	71	532.5	11264	11264	object preserved	[11264]
1	U2OS_1uM.tif	U2OS	1	14	93	105	10	120	normal		E1	C604	HCC1395	0.25	71	532.5	13312	12800	object preserved	[12800]
1	U2OS_1uM.tif	U2OS	1	15	103	113	10	100	normal		E1	C604	HCC1395	0.25	71	532.5	13312	13824	object preserved	[13824]
1	U2OS_1uM.tif	U2OS	1	16	72	85	10	130	defect		E1	C604	HCC1395	0.25	71	532.5	15360	15360	object preserved	[15360]
1	U2OS_1uM.tif	U2OS	1	17	119	128	10	90	defect		E1	C604	HCC1395	0.25	71	532.5	17408	17408	object preserved	[17408]
1	U2OS_1uM.tif	U2OS	1	18	38	45	10	70	normal		E1	C604	HCC1395	0.25	71	532.5	19456	18944	object preserved	[18944]
1	U2OS_1uM.tif	U2OS	1	19	41	48	10	70	normal		E1	C604	HCC1395	0.25	71	532.5	19456	19968	object preserved	[19968]
1	U2OS_1uM.tif	U2OS	1	20	41	47	10	60	normal		E1	C604	HCC1395	0.25	72	540	1024	512	object preserved	[512]
1	U2OS_1uM.tif	U2OS	1	21	49	58	10	90	normal		E1	C604	HCC1395	0.25	72	540	1024	1536	object preserved	[1536]
1	U2OS_1uM.tif	U2OS	1	22	62	68	10	60	normal		E1	C604	HCC1395	0.25	72	540	3072	2560	object preserved	[2560]
1	U2OS_1uM.tif	U2OS	1	23	133	144	10	110	defect		E1	C604	HCC1395	0.25	72	540	3072	3584	object preserved	[3584]
1	U2OS_1uM.tif	U2OS	1	24	124	129	10	50	defect		E1	C604	HCC1395	0.25	72	540	5120	4608	object preserved	[4608]
1	U2OS_1uM.tif	U2OS	1	25	129	135	10	60	normal		E1	C604	HCC1395	0.25	72	540	5120	5632	object preserved	[5632]
1	U2OS_1uM.tif	U2OS	1	26	152	164	10	120	normal		E1	C604	HCC1395	0.25	72	540	7168	7168	object preserved	[7168]
1	U2OS_1uM.tif	U2OS	1	27	5	8	10	30	normal		E1	C604	HCC1395	0.25	72	540	9216	9216	object preserved	[9216]
1	U2OS_1uM.tif	U2OS	1	28	14	18	10	40	normal		E1	C604	HCC1395	0.25	72	540	11264	11264	object preserved	[11264]
1	U2OS_1uM.tif	U2OS	1	29	40	52	10	120	normal		E1	C604	HCC1395	0.25	72	540	13312	12800	object preserved	[12800]
1	U2OS_1uM.tif	U2OS	1	30	33	41	10	80	normal		E1	C604	HCC1395	0.25	72	540	13312	13824	object preserved	[13824]
1	U2OS_1uM.tif	U2OS	1	31	57	62	10	50	normal		E1	C604	HCC1395	0.25	72	540	15360	15360	object preserved	[15360]
1	U2OS_1uM.tif	U2OS	1	32	58	66	10	80	normal		E1	C604	HCC1395	0.25	72	540	17408	17408	object preserved	[17408]
1	U2OS_1uM.tif	U2OS	1	33	133	139	10	60	normal		E1	C604	HCC1395	0.25	72	540	19456	18944	object preserved	[18944]
1	U2OS_1uM.tif	U2OS	1	34	128	134	10	60	normal		E1	C604	HCC1395	0.25	72	540	19456	19968	object preserved	[19968]
1	U2OS_1uM.tif	U2OS	1	35	109	121	10	120	normal		E1	C604	HCC1395	0.25	73	547.5	1024	512	object preserved	[512]
1	U2OS_1uM.tif	U2OS	1	36	121	139	10	180	defect		E1	C604	HCC1395	0.25	73	547.5	1024	1536	object preserved	[1536]
1	U2OS_1uM.tif	U2OS	1	37	109	114	10	50	normal		E1	C604	HCC1395	0.25	73	547.5	3072	2560	object preserved	[2560]
1	U2OS_1uM.tif	U2OS	1	38	116	125	10	90	normal		E1	C604	HCC1395	0.25	73	547.5	3072	3584	object preserved	[3584]
1	U2OS_1uM.tif	U2OS	1	39	143	149	10	60	normal		E1	C604	HCC1395	0.25	73	547.5	5120	4608	object preserved	[4608]
1	U2OS_1uM.tif	U2OS	1	40	149	160	10	110	normal		E1	C604	HCC1395	0.25	73	547.5	5120	5632	object preserved	[5632]
1	U2OS_1uM.tif	U2OS	1	41	111	116	10	50	normal		E1	C604	HCC1395	0.25	73	547.5	7168	7168	object preserved	[7168]
1	U2OS_1uM.tif	U2OS	1	42	111	119	10	80	normal		E1	C604	HCC1395	0.25	73	547.5	9216	9216	object preserved	[9216]
1	U2OS_1uM.tif	U2OS	1	43	126	132	10	60	normal		E1	C604	HCC1395	0.25	73	547.5	11264	11264	object preserved	[11264]
1	U2OS_1uM.tif	U2OS	1	44	116	121	10	50	normal		E1	C604	HCC1395	0.25	73	547.5	13312	12800	object preserved	[12800]
1	U2OS_1uM.tif	U2OS	1	45	31	38	10	70	normal		E1	C604	HCC1395	0.25	73	547.5	13312	13824	object preserved	[13824]
1	U2OS_1uM.tif	U2OS	1	46	29	41	10	120	normal		E1	C604	HCC1395	0.25	73	547.5	15360	15360	object preserved	[15360]
1	U2OS_1uM.tif	U2OS	1	47	79	91	10	120	defect		E1	C604	HCC1395	0.25	73	547.5	17408	17408	object preserved	[17408]
1	U2OS_1uM.tif	U2OS	1	48	104	120	10	160	defect		E1	C604	HCC1395	0.25	73	547.5	19456	18944	object preserved	[18944]
1	U2OS_1uM.tif	U2OS	1	49	108	122	10	140	defect		E1	C604	HCC1395	0.25	73	547.5	19456	19968	object preserved	[19968]
1	U2OS_1uM.tif	U2OS	1	50	87	92	10	50	normal		E1	C604	HCC1395	0.25	74	555	1024	512	object preserved	[512]
2	E2_U2OS_WT_C-604_1uM_01.tif	U2OS	1	1	67	77	7.5	75	defect		E1	C604	HCC1395	0.25	74	555	1024	1536	object preserved	[1536]
2	E2_U2OS_WT_C-604_1uM_01.tif	U2OS	1	2	64	71	7.5	52.5	normal		E1	C604	HCC1395	0.25	74	555	3072	2560	object preserved	[2560]
2	E2_U2OS_WT_C-604_1uM_01.tif	U2OS	1	3	188	194	7.5	45	defect		E1	C604	HCC1395	0.25	74	555	3072	3584	object preserved	[3584]
2	E2_U2OS_WT_C-604_1uM_01.tif	U2OS	1	4	192	220	7.5	210	normal		E1	C604	HCC1395	0.25	74	555	5120	4608	object preserved	[4608]
2	E2_U2OS_WT_C-604_1uM_01.tif	U2OS	1	5	274	311	7.5	277.5	defect		E1	C604	HCC1395	0.25	74	555	5120	5632	object preserved	[5632]
2	E2_U2OS_WT_C-604_1uM_01.tif	U2OS	1	6	75	84	7.5	67.5	normal		E1	C604	HCC1395	0.25	74	555	7168	7168	object preserved	[7168]
2	E2_U2OS_WT_C-604_1uM_01.tif	U2OS	1	7	185	203	7.5	135	defect		E1	C604	HCC1395	0.25	74	555	9216	9216	object preserved	[9216]
2	E2_U2OS_WT_C-604_1uM_01.tif	U2OS	1	8	193	199	7.5	45	normal		E1	C604	HCC1395	0.25	74	555	11264	11264	object preserved	[11264]
2	E2_U2OS_WT_C-604_1uM_01.tif	U2OS	1	9	94	106	7.5	90	defect		E1	C604	HCC1395	0.25	74	555	13312	12800	object preserved	[12800]
2	E2_U2OS_WT_C-604_1uM_01.tif	U2OS	1	10	19	24	7.5	37.5	defect		E1	C604	HCC1395	0.25	74	555	13312	13824	object preserved	[13824]
2	E2_U2OS_WT_C-604_1uM_02.tif	U2OS	1	1	177	185	7.5	60	defect		E1	C604	HCC1395	0.25	74	555	15360	15360	object preserved	[15360]
2	E2_U2OS_WT_C-604_1uM_02.tif	U2OS	1	2	78	87	7.5	67.5	normal		E1	C604	HCC1395	0.25	74	555	17408	17408	object preserved	[17408]
2	E2_U2OS_WT_C-604_1uM_02.tif	U2OS	1	3	175	194	7.5	142.5	defect		E1	C604	HCC1395	0.25	74	555	19456	18944	object preserved	[18944]
2	E2_U2OS_WT_C-604_1uM_02.tif	U2OS	1	4	145	154	7.5	67.5	normal		E1	C604	HCC1395	0.25	74	555	19456	19968	object preserved	[19968]
2	E2_U2OS_WT_C-604_1uM_02.tif	U2OS	1	5	170	177	7.5	52.5	normal		E1	C604	HCC1395	0.25	75	562.5	1024	512	object preserved	[512]
2	E2_U2OS_WT_C-604_1uM_02.tif	U2OS	1	6	31	38	7.5	52.5	normal		E1	C604	HCC1395	0.25	75	562.5	1024	1536	object preserved	[1536]
2	E2_U2OS_WT_C-604_1uM_02.tif	U2OS	1	7	71	78	7.5	52.5	normal		E1	C604	HCC1395	0.25	75	562.5	3072	2560	object preserved	[2560]
2	E2_U2OS_WT_C-604_1uM_02.tif	U2OS	1	8	87	101	7.5	105	normal		E1	C604	HCC1395	0.25	75	562.5	3072	3584	object preserved	[3584]
2	E2_U2OS_WT_C-604_1uM_02.tif	U2OS	1	9	112	121	7.5	67.5	defect		E1	C604	HCC1395	0.25	75	562.5	5120	4608	object preserved	[4608]
2	E2_U2OS_WT_C-604_1uM_02.tif	U2OS	1	10	151	170	7.5	142.5	defect		E1	C604	HCC1395	0.25	75	562.5	5120	5632	object preserved	[5632]
2	E2_U2OS_WT_C-604_1uM_02.tif	U2OS	1	11	49	57	7.5	60	normal		E1	C604	HCC1395	0.25	75	562.5	7168	7168	object preserved	[7168]
2	E2_U2OS_WT_C-604_1uM_02.tif	U2OS	1	12	60	68	7.5	60	normal		E1	C604	HCC1395	0.25	75	562.5	9216	9216	object preserved	[9216]
2	E2_U2OS_WT_C-604_1uM_02.tif	U2OS	1	13	85	91	7.5	45	defect		E1	C604	HCC1395	0.25	75	562.5	11264	11264	object preserved	[11264]
2	E2_U2OS_WT_C-604_1uM_02.tif	U2OS	1	14	146	151	7.5	37.5	normal		E1	C604	HCC1395	0.25	75	562.5	13312	12800	object preserved	[12800]
2	E2_U2OS_WT_C-604_1uM_02.tif	U2OS	1	15	159	163	7.5	30	normal		E1	C604	HCC1395	0.25	75	562.5	13312	13824	object preserved	[13824]
3	E3_U2OS_WT_C-604_1uM_01.tif	U2OS	1	1	193	208	7.5	112.5	defect		E1	C604	HCC1395	0.25	75	562.5	15360	15360	object preserved	[15360]
3	E3_U2OS_WT_C-604_1uM_01.tif	U2OS	1	2	145	155	7.5	75	normal		E1	C604	HCC1395	0.25	75	562.5	17408	17408	object divided	[16896 17920]
3	E3_U2OS_WT_C-604_1uM_01.tif	U2OS	1	3	71	79	7.5	60	normal		E1	C604	HCC1395	0.25	75	562.5	19456	18944	object preserved	[18944]
3	E3_U2OS_WT_C-604_1uM_01.tif	U2OS	1	4	69	75	7.5	45	normal		E1	C604	HCC1395	0.25	75	562.5	19456	19968	object preserved	[19968]
3	E3_U2OS_WT_C-604_1uM_01.tif	U2OS	1	5	61	67	7.5	45	normal		E1	C604	HCC1395	0.25	76	570	1024	512	object preserved	[512]
3	E3_U2OS_WT_C-604_1uM_01.tif	U2OS	1	6	68	82	7.5	105	normal		E1	C604	HCC1395	0.25	76	570	1024	1536	object preserved	[1536]
3	E3_U2OS_WT_C-604_1uM_01.tif	U2OS	1	7	205	220	7.5	112.5	defect		E1	C604	HCC1395	0.25	76	570	3072	2560	object preserved	[2560]
3	E3_U2OS_WT_C-604_1uM_01.tif	U2OS	1	8	45	74	7.5	217.5	defect		E1	C604	HCC1395	0.25	76	570	3072	3584	object preserved	[3584]
3	E3_U2OS_WT_C-604_1uM_01.tif	U2OS	1	9	67	86	7.5	142.5	defect		E1	C604	HCC1395	0.25	76	570	5120	4608	object preserved	[4608]
3	E3_U2OS_WT_C-604_1uM_01.tif	U2OS	1	10	30	44	7.5	105	normal		E1	C604	HCC1395	0.25	76	570	5120	5632	object preserved	[5632]
3	E3_U2OS_WT_C-604_1uM_01.tif	U2OS	1	11	217	223	7.5	45	normal		E1	C604	HCC1395	0.25	76	570	7168	7168	object preserved	[7168]
3	E3_U2OS_WT_C-604_1uM_01.tif	U2OS	1	12	233	251	7.5	135	defect		E1	C604	HCC1395	0.25	76	570	9216	9216	object preserved	[9216]
3	E3_U2OS_WT_C-604_1uM_01.tif	U2OS	1	13	19	26	7.5	52.5	normal		E1	C604	HCC1395	0.25	76	570	11264	11264	object preserved	[11264]
3	E3_U2OS_WT_C-604_1uM_01.tif	U2OS	1	14	120	140	7.5	150	normal		E1	C604	HCC1395	0.25	76	570	13312	12800	object preserved	[12800]
3	E3_U2OS_WT_C-604_1uM_02.tif	U2OS	1	1	70	78	7.5	60	normal		E1	C604	HCC1395	0.25	76	570	13312	13824	object preserved	[13824]
3	E3_U2OS_WT_C-604_1uM_02.tif	U2OS	1	2	138	148	7.5	75	normal		E1	C604	HCC1395	0.25	76	570	15360	15360	object preserved	[15360]
3	E3_U2OS_WT_C-604_1uM_02.tif	U2OS	1	3	146	176	7.5	225	defect		E1	C604	HCC1395	0.25	76	570	17408	16896	object preserved	[16896]
3	E3_U2OS_WT_C-604_1uM_02.tif	U2OS	1	4	224	234	7.5	75	normal		E1	C604	HCC1395	0.25	76	570	17408	17920	object preserved	[17920]
3	E3_U2OS_WT_C-604_1uM_02.tif	U2OS	1	5	264	280	7.5	120	normal		E1	C604	HCC1395	0.25	76	570	19456	18944	object preserved	[18944]
3	E3_U2OS_WT_C-604_1uM_02.tif	U2OS	1	6	133	143	7.5	75	normal		E1	C604	HCC1395	0.25	76	570	19456	19968	object preserved	[19968]
3	E3_U2OS_WT_C-604_1uM_02.tif	U2OS	1	7	152	158	7.5	45	normal		E1	C604	HCC1395	0.25	77	577.5	1024	512	object preserved	[512]
3	E3_U2OS_WT_C-604_1uM_02.tif	U2OS	1	8	208	219	7.5	82.5	normal		E1	C604	HCC1395	0.25	77	577.5	1024	1536	object preserved	[1536]
3	E3_U2OS_WT_C-604_1uM_02.tif	U2OS	1	9	282	289	7.5	52.5	normal		E1	C604	HCC1395	0.25	77	577.5	3072	2560	object preserved	[2560]
3	E3_U2OS_WT_C-604_1uM_02.tif	U2OS	1	10	96	102	7.5	45	normal		E1	C604	HCC1395	0.25	77	577.5	3072	3584	object preserved	[3584]
3	E3_U2OS_WT_C-604_1uM_02.tif	U2OS	1	11	143	155	7.5	90	normal		E1	C604	HCC1395	0.25	77	577.5	5120	4608	object preserved	[4608]
1	U2OS_2uM.tif	U2OS	2	1	8	26	10	180	defect		E1	C604	HCC1395	0.25	77	577.5	5120	5632	object preserved	[5632]
1	U2OS_2uM.tif	U2OS	2	2	9	30	10	210	defect		E1	C604	HCC1395	0.25	77	577.5	7168	7168	object preserved	[7168]
1	U2OS_2uM.tif	U2OS	2	3	66	89	10	230	defect		E1	C604	HCC1395	0.25	77	577.5	9216	9216	object preserved	[9216]
1	U2OS_2uM.tif	U2OS	2	4	108	124	10	160	defect		E1	C604	HCC1395	0.25	77	577.5	11264	11264	object preserved	[11264]
1	U2OS_2uM.tif	U2OS	2	5	7	27	10	200	defect		E1	C604	HCC1395	0.25	77	577.5	13312	12800	object preserved	[12800]
1	U2OS_2uM.tif	U2OS	2	6	18	33	10	150	defect		E1	C604	HCC1395	0.25	77	577.5	13312	13824	object preserved	[13824]
1	U2OS_2uM.tif	U2OS	2	7	46	59	10	130	defect		E1	C604	HCC1395	0.25	77	577.5	15360	15360	object preserved	[15360]
1	U2OS_2uM.tif	U2OS	2	8	80	104	10	240	defect		E1	C604	HCC1395	0.25	77	577.5	17408	16896	object preserved	[16896]
1	U2OS_2uM.tif	U2OS	2	9	105	121	10	160	defect		E1	C604	HCC1395	0.25	77	577.5	17408	17920	object preserved	[17920]
1	U2OS_2uM.tif	U2OS	2	10	41	49	10	80	defect		E1	C604	HCC1395	0.25	77	577.5	19456	18944	object preserved	[18944]
1	U2OS_2uM.tif	U2OS	2	11	72	83	10	110	defect		E1	C604	HCC1395	0.25	77	577.5	19456	19968	object preserved	[19968]
1	U2OS_2uM.tif	U2OS	2	12	65	94	10	290	defect		E1	C604	HCC1395	0.25	78	585	1024	512	object preserved	[512]
1	U2OS_2uM.tif	U2OS	2	13	74	91	10	170	defect		E1	C604	HCC1395	0.25	78	585	1024	1536	object preserved	[1536]
1	U2OS_2uM.tif	U2OS	2	14	83	104	10	210	defect		E1	C604	HCC1395	0.25	78	585	3072	2560	object preserved	[2560]
1	U2OS_2uM.tif	U2OS	2	15	110	122	10	120	defect		E1	C604	HCC1395	0.25	78	585	3072	3584	object preserved	[3584]
1	U2OS_2uM.tif	U2OS	2	16	122	138	10	160	defect		E1	C604	HCC1395	0.25	78	585	5120	4608	object preserved	[4608]
1	U2OS_2uM.tif	U2OS	2	17	94	115	10	210	defect		E1	C604	HCC1395	0.25	78	585	5120	5632	object preserved	[5632]
1	U2OS_2uM.tif	U2OS	2	18	154	178	10	240	defect		E1	C604	HCC1395	0.25	78	585	7168	7168	object preserved	[7168]
1	U2OS_2uM.tif	U2OS	2	19	163	181	10	180	defect		E1	C604	HCC1395	0.25	78	585	9216	9216	object preserved	[9216]
1	U2OS_2uM.tif	U2OS	2	20	197	212	10	150	defect		E1	C604	HCC1395	0.25	78	585	11264	11264	object preserved	[11264]
1	U2OS_2uM.tif	U2OS	2	21	14	21	10	70	normal		E1	C604	HCC1395	0.25	78	585	13312	12800	object preserved	[12800]
1	U2OS_2uM.tif	U2OS	2	22	22	38	10	160	defect		E1	C604	HCC1395	0.25	78	585	13312	13824	object preserved	[13824]
1	U2OS_2uM.tif	U2OS	2	23	47	52	10	50	normal		E1	C604	HCC1395	0.25	78	585	15360	15360	object preserved	[15360]
1	U2OS_2uM.tif	U2OS	2	24	40	59	10	190	defect		E1	C604	HCC1395	0.25	78	585	17408	16896	object preserved	[16896]
1	U2OS_2uM.tif	U2OS	2	25	95	107	10	120	defect		E1	C604	HCC1395	0.25	78	585	17408	17920	object preserved	[17920]
1	U2OS_2uM.tif	U2OS	2	26	72	79	10	70	normal		E1	C604	HCC1395	0.25	78	585	19456	18944	object preserved	[18944]
1	U2OS_2uM.tif	U2OS	2	27	67	76	10	90	normal		E1	C604	HCC1395	0.25	78	585	19456	19968	object preserved	[19968]
1	U2OS_2uM.tif	U2OS	2	28	164	176	10	120	defect		E1	C604	HCC1395	0.25	79	592.5	1024	512	object preserved	[512]
1	U2OS_2uM.tif	U2OS	2	29	164	180	10	160	normal		E1	C604	HCC1395	0.25	79	592.5	1024	1536	object preserved	[1536]
1	U2OS_2uM.tif	U2OS	2	30	62	75	10	130	defect		E1	C604	HCC1395	0.25	79	592.5	3072	2560	object preserved	[2560]
1	U2OS_2uM.tif	U2OS	2	31	79	91	10	120	defect		E1	C604	HCC1395	0.25	79	592.5	3072	3584	object preserved	[3584]
1	U2OS_2uM.tif	U2OS	2	32	113	125	10	120	defect		E1	C604	HCC1395	0.25	79	592.5	5120	4608	object preserved	[4608]
1	U2OS_2uM.tif	U2OS	2	33	59	71	10	120	defect		E1	C604	HCC1395	0.25	79	592.5	5120	5632	object preserved	[5632]
1	U2OS_2uM.tif	U2OS	2	34	74	93	10	190	defect		E1	C604	HCC1395	0.25	79	592.5	7168	7168	object preserved	[7168]
1	U2OS_2uM.tif	U2OS	2	35	77	83	10	60	normal		E1	C604	HCC1395	0.25	79	592.5	9216	9216	object preserved	[9216]
1	U2OS_2uM.tif	U2OS	2	36	82	92	10	100	defect		E1	C604	HCC1395	0.25	79	592.5	11264	11264	object preserved	[11264]
1	U2OS_2uM.tif	U2OS	2	37	99	105	10	60	defect		E1	C604	HCC1395	0.25	79	592.5	13312	12800	object preserved	[12800]
1	U2OS_2uM.tif	U2OS	2	38	104	110	10	60	defect		E1	C604	HCC1395	0.25	79	592.5	13312	13824	object preserved	[13824]
1	U2OS_2uM.tif	U2OS	2	39	76	93	10	170	defect		E1	C604	HCC1395	0.25	79	592.5	15360	15360	object preserved	[15360]
1	U2OS_2uM.tif	U2OS	2	40	80	102	10	220	defect		E1	C604	HCC1395	0.25	79	592.5	17408	16896	object preserved	[16896]
1	U2OS_2uM.tif	U2OS	2	41	2	8	10	60	normal		E1	C604	HCC1395	0.25	79	592.5	17408	17920	object preserved	[17920]
1	U2OS_2uM.tif	U2OS	2	42	148	173	10	250	defect		E1	C604	HCC1395	0.25	79	592.5	19456	18944	object preserved	[18944]
1	U2OS_2uM.tif	U2OS	2	43	167	174	10	70	normal		E1	C604	HCC1395	0.25	79	592.5	19456	19968	object preserved	[19968]
1	U2OS_2uM.tif	U2OS	2	44	171	191	10	200	defect		E1	C604	HCC1395	0.25	80	600	1024	512	object preserved	[512]
1	U2OS_2uM.tif	U2OS	2	45	124	137	10	130	defect		E1	C604	HCC1395	0.25	80	600	1024	1536	object preserved	[1536]
1	U2OS_2uM.tif	U2OS	2	46	89	106	10	170	defect		E1	C604	HCC1395	0.25	80	600	3072	2560	object preserved	[2560]
1	U2OS_2uM.tif	U2OS	2	47	107	120	10	130	defect		E1	C604	HCC1395	0.25	80	600	3072	3584	object preserved	[3584]
1	U2OS_2uM.tif	U2OS	2	48	128	136	10	80	defect		E1	C604	HCC1395	0.25	80	600	5120	4608	object preserved	[4608]
1	U2OS_2uM.tif	U2OS	2	49	133	146	10	130	defect		E1	C604	HCC1395	0.25	80	600	5120	5632	object preserved	[5632]
1	U2OS_2uM.tif	U2OS	2	50	184	201	10	170	defect		E1	C604	HCC1395	0.25	80	600	7168	7168	object preserved	[7168]
2	E2_U2OS_WT_C-604_2uM_01.tif	U2OS	2	1	47	72	7.5	187.5	defect		E1	C604	HCC1395	0.25	80	600	9216	9216	object preserved	[9216]
2	E2_U2OS_WT_C-604_2uM_01.tif	U2OS	2	2	113	132	7.5	142.5	defect		E1	C604	HCC1395	0.25	80	600	11264	11264	object preserved	[11264]
2	E2_U2OS_WT_C-604_2uM_01.tif	U2OS	2	3	159	167	7.5	60	defect		E1	C604	HCC1395	0.25	80	600	13312	12800	object preserved	[12800]
2	E2_U2OS_WT_C-604_2uM_01.tif	U2OS	2	4	190	219	7.5	217.5	defect		E1	C604	HCC1395	0.25	80	600	13312	13824	object preserved	[13824]
2	E2_U2OS_WT_C-604_2uM_01.tif	U2OS	2	5	116	133	7.5	127.5	defect		E1	C604	HCC1395	0.25	80	600	15360	15360	object preserved	[15360]
2	E2_U2OS_WT_C-604_2uM_01.tif	U2OS	2	6	166	174	7.5	60	defect		E1	C604	HCC1395	0.25	80	600	17408	16896	object preserved	[16896]
2	E2_U2OS_WT_C-604_2uM_01.tif	U2OS	2	7	31	37	7.5	45	normal		E1	C604	HCC1395	0.25	80	600	17408	17920	object preserved	[17920]
2	E2_U2OS_WT_C-604_2uM_01.tif	U2OS	2	8	158	186	7.5	210	defect		E1	C604	HCC1395	0.25	80	600	19456	18944	object preserved	[18944]
2	E2_U2OS_WT_C-604_2uM_01.tif	U2OS	2	9	97	108	7.5	82.5	defect		E1	C604	HCC1395	0.25	80	600	19456	19968	object preserved	[19968]
2	E2_U2OS_WT_C-604_2uM_01.tif	U2OS	2	10	128	141	7.5	97.5	defect		E1	C604	HCC1395	0.25	81	607.5	1024	512	object preserved	[512]
2	E2_U2OS_WT_C-604_2uM_01.tif	U2OS	2	11	17	36	7.5	142.5	defect		E1	C604	HCC1395	0.25	81	607.5	1024	1536	object preserved	[1536]
2	E2_U2OS_WT_C-604_2uM_02.tif	U2OS	2	1	32	41	7.5	67.5	normal		E1	C604	HCC1395	0.25	81	607.5	3072	2560	object preserved	[2560]
2	E2_U2OS_WT_C-604_2uM_02.tif	U2OS	2	2	152	165	7.5	97.5	defect		E1	C604	HCC1395	0.25	81	607.5	3072	3584	object preserved	[3584]
2	E2_U2OS_WT_C-604_2uM_02.tif	U2OS	2	3	72	102	7.5	225	defect		E1	C604	HCC1395	0.25	81	607.5	5120	4608	object preserved	[4608]
2	E2_U2OS_WT_C-604_2uM_02.tif	U2OS	2	4	29	64	7.5	262.5	defect		E1	C604	HCC1395	0.25	81	607.5	5120	5632	object preserved	[5632]
2	E2_U2OS_WT_C-604_2uM_02.tif	U2OS	2	5	35	69	7.5	255	defect		E1	C604	HCC1395	0.25	81	607.5	7168	7168	object preserved	[7168]
2	E2_U2OS_WT_C-604_2uM_02.tif	U2OS	2	6	42	55	7.5	97.5	normal		E1	C604	HCC1395	0.25	81	607.5	9216	9216	object preserved	[9216]
2	E2_U2OS_WT_C-604_2uM_02.tif	U2OS	2	7	173	197	7.5	180	defect		E1	C604	HCC1395	0.25	81	607.5	11264	11264	object preserved	[11264]
2	E2_U2OS_WT_C-604_2uM_02.tif	U2OS	2	8	104	137	7.5	247.5	defect		E1	C604	HCC1395	0.25	81	607.5	13312	12800	object preserved	[12800]
2	E2_U2OS_WT_C-604_2uM_02.tif	U2OS	2	9	43	53	7.5	75	normal		E1	C604	HCC1395	0.25	81	607.5	13312	13824	object preserved	[13824]
2	E2_U2OS_WT_C-604_2uM_02.tif	U2OS	2	10	105	111	7.5	45	defect		E1	C604	HCC1395	0.25	81	607.5	15360	15360	object preserved	[15360]
2	E2_U2OS_WT_C-604_2uM_02.tif	U2OS	2	11	134	141	7.5	52.5	defect		E1	C604	HCC1395	0.25	81	607.5	17408	16896	object preserved	[16896]
2	E2_U2OS_WT_C-604_2uM_02.tif	U2OS	2	12	58	70	7.5	90	normal		E1	C604	HCC1395	0.25	81	607.5	17408	17920	object preserved	[17920]
2	E2_U2OS_WT_C-604_2uM_02.tif	U2OS	2	13	159	172	7.5	97.5	defect		E1	C604	HCC1395	0.25	81	607.5	19456	18944	object preserved	[18944]
2	E2_U2OS_WT_C-604_2uM_02.tif	U2OS	2	14	170	179	7.5	67.5	normal		E1	C604	HCC1395	0.25	81	607.5	19456	19968	object preserved	[19968]
3	E3_U2OS_WT_C-604_2uM_01.tif	U2OS	2	1	232	247	7.5	112.5	defect		E1	C604	HCC1395	0.25	82	615	1024	512	object preserved	[512]
3	E3_U2OS_WT_C-604_2uM_01.tif	U2OS	2	2	24	56	7.5	240	defect		E1	C604	HCC1395	0.25	82	615	1024	1536	object preserved	[1536]
3	E3_U2OS_WT_C-604_2uM_01.tif	U2OS	2	3	22	50	7.5	210	defect		E1	C604	HCC1395	0.25	82	615	3072	2560	object preserved	[2560]
3	E3_U2OS_WT_C-604_2uM_01.tif	U2OS	2	4	7	26	7.5	142.5	defect		E1	C604	HCC1395	0.25	82	615	3072	3584	object preserved	[3584]
3	E3_U2OS_WT_C-604_2uM_01.tif	U2OS	2	5	62	73	7.5	82.5	defect		E1	C604	HCC1395	0.25	82	615	5120	4608	object preserved	[4608]
3	E3_U2OS_WT_C-604_2uM_01.tif	U2OS	2	6	199	219	7.5	150	defect		E1	C604	HCC1395	0.25	82	615	5120	5632	object preserved	[5632]
3	E3_U2OS_WT_C-604_2uM_01.tif	U2OS	2	7	49	76	7.5	202.5	defect		E1	C604	HCC1395	0.25	82	615	7168	7168	object preserved	[7168]
3	E3_U2OS_WT_C-604_2uM_01.tif	U2OS	2	8	99	110	7.5	82.5	defect		E1	C604	HCC1395	0.25	82	615	9216	9216	object preserved	[9216]
3	E3_U2OS_WT_C-604_2uM_01.tif	U2OS	2	9	188	210	7.5	165	defect		E1	C604	HCC1395	0.25	82	615	11264	11264	object preserved	[11264]
3	E3_U2OS_WT_C-604_2uM_01.tif	U2OS	2	10	52	65	7.5	97.5	defect		E1	C604	HCC1395	0.25	82	615	13312	12800	object preserved	[12800]
3	E3_U2OS_WT_C-604_2uM_01.tif	U2OS	2	11	310	340	7.5	225	defect		E1	C604	HCC1395	0.25	82	615	13312	13824	object preserved	[13824]
3	E3_U2OS_WT_C-604_2uM_01.tif	U2OS	2	12	122	139	7.5	127.5	defect		E1	C604	HCC1395	0.25	82	615	15360	15360	object preserved	[15360]
3	E3_U2OS_WT_C-604_2uM_01.tif	U2OS	2	13	12	43	7.5	232.5	defect		E1	C604	HCC1395	0.25	82	615	17408	16896	object preserved	[16896]
3	E3_U2OS_WT_C-604_2uM_02.tif	U2OS	2	1	26	46	7.5	150	defect		E1	C604	HCC1395	0.25	82	615	17408	17920	object preserved	[17920]
3	E3_U2OS_WT_C-604_2uM_02.tif	U2OS	2	2	38	45	7.5	52.5	defect		E1	C604	HCC1395	0.25	82	615	19456	18944	object preserved	[18944]
3	E3_U2OS_WT_C-604_2uM_02.tif	U2OS	2	3	132	149	7.5	127.5	defect		E1	C604	HCC1395	0.25	82	615	19456	19968	object preserved	[19968]
3	E3_U2OS_WT_C-604_2uM_02.tif	U2OS	2	4	210	231	7.5	157.5	defect		E1	C604	HCC1395	0.25	83	622.5	1024	512	object preserved	[512]
3	E3_U2OS_WT_C-604_2uM_02.tif	U2OS	2	5	128	151	7.5	172.5	defect		E1	C604	HCC1395	0.25	83	622.5	1024	1536	object preserved	[1536]
3	E3_U2OS_WT_C-604_2uM_02.tif	U2OS	2	6	224	257	7.5	247.5	defect		E1	C604	HCC1395	0.25	83	622.5	3072	2560	object preserved	[2560]
3	E3_U2OS_WT_C-604_2uM_02.tif	U2OS	2	7	30	49	7.5	142.5	defect		E1	C604	HCC1395	0.25	83	622.5	3072	3584	object preserved	[3584]
3	E3_U2OS_WT_C-604_2uM_02.tif	U2OS	2	8	63	75	7.5	90	defect		E1	C604	HCC1395	0.25	83	622.5	5120	4608	object preserved	[4608]
3	E3_U2OS_WT_C-604_2uM_02.tif	U2OS	2	9	81	117	7.5	270	defect		E1	C604	HCC1395	0.25	83	622.5	5120	5632	object preserved	[5632]
3	E3_U2OS_WT_C-604_2uM_02.tif	U2OS	2	10	69	99	7.5	225	defect		E1	C604	HCC1395	0.25	83	622.5	7168	7168	object preserved	[7168]
3	E3_U2OS_WT_C-604_2uM_02.tif	U2OS	2	11	88	96	7.5	60	normal		E1	C604	HCC1395	0.25	83	622.5	9216	9216	object preserved	[9216]
3	E3_U2OS_WT_C-604_2uM_02.tif	U2OS	2	12	33	50	7.5	127.5	defect		E1	C604	HCC1395	0.25	83	622.5	11264	11264	object preserved	[11264]
1	RPE-1_0uM.tif	RPE-1	0	1	29	33	10	40	normal		E1	C604	HCC1395	0.25	83	622.5	13312	12800	object preserved	[12800]
1	RPE-1_0uM.tif	RPE-1	0	2	40	55	10	150	defect		E1	C604	HCC1395	0.25	83	622.5	13312	13824	object preserved	[13824]
1	RPE-1_0uM.tif	RPE-1	0	3	45	50	10	50	normal		E1	C604	HCC1395	0.25	83	622.5	15360	15360	object preserved	[15360]
1	RPE-1_0uM.tif	RPE-1	0	4	41	46	10	50	normal		E1	C604	HCC1395	0.25	83	622.5	17408	16896	object preserved	[16896]
1	RPE-1_0uM.tif	RPE-1	0	5	42	46	10	40	normal		E1	C604	HCC1395	0.25	83	622.5	17408	17920	object preserved	[17920]
1	RPE-1_0uM.tif	RPE-1	0	6	38	43	10	50	normal		E1	C604	HCC1395	0.25	83	622.5	19456	18944	object preserved	[18944]
1	RPE-1_0uM.tif	RPE-1	0	7	40	44	10	40	normal		E1	C604	HCC1395	0.25	83	622.5	19456	19968	object preserved	[19968]
1	RPE-1_0uM.tif	RPE-1	0	8	65	68	10	30	normal		E1	C604	HCC1395	0.25	84	630	1024	512	object preserved	[512]
1	RPE-1_0uM.tif	RPE-1	0	9	23	27	10	40	normal		E1	C604	HCC1395	0.25	84	630	1024	1536	object preserved	[1536]
1	RPE-1_0uM.tif	RPE-1	0	10	20	24	10	40	normal		E1	C604	HCC1395	0.25	84	630	3072	2560	object preserved	[2560]
1	RPE-1_0uM.tif	RPE-1	0	11	24	29	10	50	normal		E1	C604	HCC1395	0.25	84	630	3072	3584	object preserved	[3584]
1	RPE-1_0uM.tif	RPE-1	0	12	30	34	10	40	normal		E1	C604	HCC1395	0.25	84	630	5120	4608	object preserved	[4608]
1	RPE-1_0uM.tif	RPE-1	0	13	33	37	10	40	normal		E1	C604	HCC1395	0.25	84	630	5120	5632	object preserved	[5632]
1	RPE-1_0uM.tif	RPE-1	0	14	26	31	10	50	normal		E1	C604	HCC1395	0.25	84	630	7168	7168	object preserved	[7168]
1	RPE-1_0uM.tif	RPE-1	0	15	57	62	10	50	normal		E1	C604	HCC1395	0.25	84	630	9216	9216	object preserved	[9216]
1	RPE-1_0uM.tif	RPE-1	0	16	59	63	10	40	normal		E1	C604	HCC1395	0.25	84	630	11264	11264	object preserved	[11264]
1	RPE-1_0uM.tif	RPE-1	0	17	65	69	10	40	normal		E1	C604	HCC1395	0.25	84	630	13312	12800	object preserved	[12800]
1	RPE-1_0uM.tif	RPE-1	0	18	50	53	10	30	normal		E1	C604	HCC1395	0.25	84	630	13312	13824	object preserved	[13824]
1	RPE-1_0uM.tif	RPE-1	0	19	16	19	10	30	normal		E1	C604	HCC1395	0.25	84	630	15360	15360	object preserved	[15360]
1	RPE-1_0uM.tif	RPE-1	0	20	91	95	10	40	normal		E1	C604	HCC1395	0.25	84	630	17408	16896	object preserved	[16896]
1	RPE-1_0uM.tif	RPE-1	0	21	90	94	10	40	normal		E1	C604	HCC1395	0.25	84	630	17408	17920	object preserved	[17920]
1	RPE-1_0uM.tif	RPE-1	0	22	96	99	10	30	normal		E1	C604	HCC1395	0.25	84	630	19456	18944	object preserved	[18944]
1	RPE-1_0uM.tif	RPE-1	0	23	52	56	10	40	normal		E1	C604	HCC1395	0.25	84	630	19456	19968	object preserved	[19968]
1	RPE-1_0uM.tif	RPE-1	0	24	53	58	10	50	normal		E1	C604	HCC1395	0.25	85	637.5	1024	512	object preserved	[512]
1	RPE-1_0uM.tif	RPE-1	0	25	60	64	10	40	normal		E1	C604	HCC1395	0.25	85	637.5	1024	1536	object preserved	[1536]
2	E2_RPE-1_WT_C-604_0uM_01.tif	RPE-1	0	1	11	16	7.5	37.5	normal		E1	C604	HCC1395	0.25	85	637.5	3072	2560	object preserved	[2560]
2	E2_RPE-1_WT_C-604_0uM_01.tif	RPE-1	0	2	19	27	7.5	60	normal		E1	C604	HCC1395	0.25	85	637.5	3072	3584	object preserved	[3584]
2	E2_RPE-1_WT_C-604_0uM_01.tif	RPE-1	0	3	45	51	7.5	45	normal		E1	C604	HCC1395	0.25	85	637.5	5120	4608	object preserved	[4608]
2	E2_RPE-1_WT_C-604_0uM_01.tif	RPE-1	0	4	38	44	7.5	45	normal		E1	C604	HCC1395	0.25	85	637.5	5120	5632	object preserved	[5632]
2	E2_RPE-1_WT_C-604_0uM_01.tif	RPE-1	0	5	89	96	7.5	52.5	normal		E1	C604	HCC1395	0.25	85	637.5	7168	7168	object divided	[6656 7680]
2	E2_RPE-1_WT_C-604_0uM_01.tif	RPE-1	0	6	111	116	7.5	37.5	normal		E1	C604	HCC1395	0.25	85	637.5	9216	9216	object preserved	[9216]
2	E2_RPE-1_WT_C-604_0uM_01.tif	RPE-1	0	7	124	132	7.5	60	normal		E1	C604	HCC1395	0.25	85	637.5	11264	11264	object preserved	[11264]
2	E2_RPE-1_WT_C-604_0uM_01.tif	RPE-1	0	8	185	197	7.5	90	normal		E1	C604	HCC1395	0.25	85	637.5	13312	12800	object preserved	[12800]
2	E2_RPE-1_WT_C-604_0uM_01.tif	RPE-1	0	9	124	130	7.5	45	normal		E1	C604	HCC1395	0.25	85	637.5	13312	13824	object preserved	[13824]
2	E2_RPE-1_WT_C-604_0uM_01.tif	RPE-1	0	10	130	135	7.5	37.5	normal		E1	C604	HCC1395	0.25	85	637.5	15360	15360	object preserved	[15360]
2	E2_RPE-1_WT_C-604_0uM_01.tif	RPE-1	0	11	137	144	7.5	52.5	normal		E1	C604	HCC1395	0.25	85	637.5	17408	16896	object preserved	[16896]
2	E2_RPE-1_WT_C-604_0uM_01.tif	RPE-1	0	12	145	151	7.5	45	normal		E1	C604	HCC1395	0.25	85	637.5	17408	17920	object preserved	[17920]
2	E2_RPE-1_WT_C-604_0uM_01.tif	RPE-1	0	13	141	146	7.5	37.5	normal		E1	C604	HCC1395	0.25	85	637.5	19456	18944	object preserved	[18944]
2	E2_RPE-1_WT_C-604_0uM_02.tif	RPE-1	0	1	25	32	7.5	52.5	normal		E1	C604	HCC1395	0.25	85	637.5	19456	19968	object preserved	[19968]
2	E2_RPE-1_WT_C-604_0uM_02.tif	RPE-1	0	2	28	34	7.5	45	normal		E1	C604	HCC1395	0.25	86	645	1024	512	object preserved	[512]
2	E2_RPE-1_WT_C-604_0uM_02.tif	RPE-1	0	3	42	47	7.5	37.5	normal		E1	C604	HCC1395	0.25	86	645	1024	1536	object preserved	[1536]
2	E2_RPE-1_WT_C-604_0uM_02.tif	RPE-1	0	4	40	47	7.5	52.5	normal		E1	C604	HCC1395	0.25	86	645	3072	2560	object preserved	[2560]
2	E2_RPE-1_WT_C-604_0uM_02.tif	RPE-1	0	5	78	82	7.5	30	normal		E1	C604	HCC1395	0.25	86	645	3072	3584	object preserved	[3584]
2	E2_RPE-1_WT_C-604_0uM_02.tif	RPE-1	0	6	85	90	7.5	37.5	normal		E1	C604	HCC1395	0.25	86	645	5120	4608	object preserved	[4608]
2	E2_RPE-1_WT_C-604_0uM_02.tif	RPE-1	0	7	117	127	7.5	75	normal		E1	C604	HCC1395	0.25	86	645	5120	5632	object preserved	[5632]
2	E2_RPE-1_WT_C-604_0uM_02.tif	RPE-1	0	8	122	130	7.5	60	normal		E1	C604	HCC1395	0.25	86	645	7168	6656	object preserved	[6656]
2	E2_RPE-1_WT_C-604_0uM_02.tif	RPE-1	0	9	46	56	7.5	75	normal		E1	C604	HCC1395	0.25	86	645	7168	7680	object preserved	[7680]
2	E2_RPE-1_WT_C-604_0uM_02.tif	RPE-1	0	10	26	31	7.5	37.5	normal		E1	C604	HCC1395	0.25	86	645	9216	9216	object preserved	[9216]
2	E2_RPE-1_WT_C-604_0uM_02.tif	RPE-1	0	11	102	109	7.5	52.5	normal		E1	C604	HCC1395	0.25	86	645	11264	11264	object preserved	[11264]
2	E2_RPE-1_WT_C-604_0uM_02.tif	RPE-1	0	12	106	112	7.5	45	normal		E1	C604	HCC1395	0.25	86	645	13312	12800	object preserved	[12800]
3	E3_RPE-1_WT_C-604_0uM_01.tif	RPE-1	0	1	4	8	7.5	30	normal		E1	C604	HCC1395	0.25	86	645	13312	13824	object preserved	[13824]
3	E3_RPE-1_WT_C-604_0uM_01.tif	RPE-1	0	2	7	12	7.5	37.5	normal		E1	C604	HCC1395	0.25	86	645	15360	15360	object preserved	[15360]
3	E3_RPE-1_WT_C-604_0uM_01.tif	RPE-1	0	3	17	22	7.5	37.5	normal		E1	C604	HCC1395	0.25	86	645	17408	16896	object preserved	[16896]
3	E3_RPE-1_WT_C-604_0uM_01.tif	RPE-1	0	4	12	18	7.5	45	normal		E1	C604	HCC1395	0.25	86	645	17408	17920	object preserved	[17920]
3	E3_RPE-1_WT_C-604_0uM_01.tif	RPE-1	0	5	87	94	7.5	52.5	normal		E1	C604	HCC1395	0.25	86	645	19456	18944	object preserved	[18944]
3	E3_RPE-1_WT_C-604_0uM_01.tif	RPE-1	0	6	70	76	7.5	45	normal		E1	C604	HCC1395	0.25	86	645	19456	19968	object preserved	[19968]
3	E3_RPE-1_WT_C-604_0uM_01.tif	RPE-1	0	7	47	51	7.5	30	normal		E1	C604	HCC1395	0.25	87	652.5	1024	512	object preserved	[512]
3	E3_RPE-1_WT_C-604_0uM_01.tif	RPE-1	0	8	4	10	7.5	45	normal		E1	C604	HCC1395	0.25	87	652.5	1024	1536	object preserved	[1536]
3	E3_RPE-1_WT_C-604_0uM_01.tif	RPE-1	0	9	9	14	7.5	37.5	normal		E1	C604	HCC1395	0.25	87	652.5	3072	2560	object preserved	[2560]
3	E3_RPE-1_WT_C-604_0uM_01.tif	RPE-1	0	10	92	97	7.5	37.5	normal		E1	C604	HCC1395	0.25	87	652.5	3072	3584	object preserved	[3584]
3	E3_RPE-1_WT_C-604_0uM_01.tif	RPE-1	0	11	170	178	7.5	60	normal		E1	C604	HCC1395	0.25	87	652.5	5120	4608	object preserved	[4608]
3	E3_RPE-1_WT_C-604_0uM_01.tif	RPE-1	0	12	4	9	7.5	37.5	normal		E1	C604	HCC1395	0.25	87	652.5	5120	5632	object preserved	[5632]
3	E3_RPE-1_WT_C-604_0uM_01.tif	RPE-1	0	13	34	39	7.5	37.5	normal		E1	C604	HCC1395	0.25	87	652.5	7168	6656	object preserved	[6656]
3	E3_RPE-1_WT_C-604_0uM_02.tif	RPE-1	0	1	65	72	7.5	52.5	normal		E1	C604	HCC1395	0.25	87	652.5	7168	7680	object preserved	[7680]
3	E3_RPE-1_WT_C-604_0uM_02.tif	RPE-1	0	2	50	55	7.5	37.5	normal		E1	C604	HCC1395	0.25	87	652.5	9216	9216	object preserved	[9216]
3	E3_RPE-1_WT_C-604_0uM_02.tif	RPE-1	0	3	42	51	7.5	67.5	defect		E1	C604	HCC1395	0.25	87	652.5	11264	11264	object preserved	[11264]
3	E3_RPE-1_WT_C-604_0uM_02.tif	RPE-1	0	4	57	63	7.5	45	normal		E1	C604	HCC1395	0.25	87	652.5	13312	12800	object preserved	[12800]
3	E3_RPE-1_WT_C-604_0uM_02.tif	RPE-1	0	5	14	19	7.5	37.5	normal		E1	C604	HCC1395	0.25	87	652.5	13312	13824	object preserved	[13824]
3	E3_RPE-1_WT_C-604_0uM_02.tif	RPE-1	0	6	126	135	7.5	67.5	normal		E1	C604	HCC1395	0.25	87	652.5	15360	15360	object preserved	[15360]
3	E3_RPE-1_WT_C-604_0uM_02.tif	RPE-1	0	7	197	203	7.5	45	normal		E1	C604	HCC1395	0.25	87	652.5	17408	16896	object preserved	[16896]
3	E3_RPE-1_WT_C-604_0uM_02.tif	RPE-1	0	8	27	33	7.5	45	normal		E1	C604	HCC1395	0.25	87	652.5	17408	17920	object preserved	[17920]
3	E3_RPE-1_WT_C-604_0uM_02.tif	RPE-1	0	9	100	107	7.5	52.5	normal		E1	C604	HCC1395	0.25	87	652.5	19456	18944	object preserved	[18944]
3	E3_RPE-1_WT_C-604_0uM_02.tif	RPE-1	0	10	81	87	7.5	45	normal		E1	C604	HCC1395	0.25	87	652.5	19456	19968	object preserved	[19968]
3	E3_RPE-1_WT_C-604_0uM_02.tif	RPE-1	0	11	101	107	7.5	45	normal		E1	C604	HCC1395	0.25	88	660	1024	512	object preserved	[512]
3	E3_RPE-1_WT_C-604_0uM_02.tif	RPE-1	0	12	164	170	7.5	45	normal		E1	C604	HCC1395	0.25	88	660	1024	1536	object preserved	[1536]
1	RPE-1_0.25uM.tif	RPE-1	0.25	1	51	67	10	160	normal		E1	C604	HCC1395	0.25	88	660	3072	2560	object preserved	[2560]
1	RPE-1_0.25uM.tif	RPE-1	0.25	2	47	53	10	60	normal		E1	C604	HCC1395	0.25	88	660	3072	3584	object preserved	[3584]
1	RPE-1_0.25uM.tif	RPE-1	0.25	3	43	47	10	40	normal		E1	C604	HCC1395	0.25	88	660	5120	4608	object preserved	[4608]
1	RPE-1_0.25uM.tif	RPE-1	0.25	4	64	67	10	30	normal		E1	C604	HCC1395	0.25	88	660	5120	5632	object preserved	[5632]
1	RPE-1_0.25uM.tif	RPE-1	0.25	5	66	70	10	40	normal		E1	C604	HCC1395	0.25	88	660	7168	6656	object preserved	[6656]
1	RPE-1_0.25uM.tif	RPE-1	0.25	6	7	11	10	40	normal		E1	C604	HCC1395	0.25	88	660	7168	7680	object preserved	[7680]
1	RPE-1_0.25uM.tif	RPE-1	0.25	7	54	58	10	40	normal		E1	C604	HCC1395	0.25	88	660	9216	9216	object preserved	[9216]
1	RPE-1_0.25uM.tif	RPE-1	0.25	8	42	46	10	40	normal		E1	C604	HCC1395	0.25	88	660	11264	11264	object preserved	[11264]
1	RPE-1_0.25uM.tif	RPE-1	0.25	9	19	24	10	50	normal		E1	C604	HCC1395	0.25	88	660	13312	12800	object preserved	[12800]
1	RPE-1_0.25uM.tif	RPE-1	0.25	10	20	25	10	50	normal		E1	C604	HCC1395	0.25	88	660	13312	13824	object preserved	[13824]
1	RPE-1_0.25uM.tif	RPE-1	0.25	11	42	48	10	60	normal		E1	C604	HCC1395	0.25	88	660	15360	15360	object preserved	[15360]
1	RPE-1_0.25uM.tif	RPE-1	0.25	12	36	39	10	30	normal		E1	C604	HCC1395	0.25	88	660	17408	16896	object preserved	[16896]
1	RPE-1_0.25uM.tif	RPE-1	0.25	13	40	43	10	30	normal		E1	C604	HCC1395	0.25	88	660	17408	17920	object preserved	[17920]
1	RPE-1_0.25uM.tif	RPE-1	0.25	14	110	114	10	40	normal		E1	C604	HCC1395	0.25	88	660	19456	18944	object preserved	[18944]
1	RPE-1_0.25uM.tif	RPE-1	0.25	15	15	18	10	30	normal		E1	C604	HCC1395	0.25	88	660	19456	19968	object preserved	[19968]
1	RPE-1_0.25uM.tif	RPE-1	0.25	16	32	36	10	40	defect		E1	C604	HCC1395	0.25	89	667.5	1024	512	object preserved	[512]
1	RPE-1_0.25uM.tif	RPE-1	0.25	17	31	36	10	50	normal		E1	C604	HCC1395	0.25	89	667.5	1024	1536	object preserved	[1536]
1	RPE-1_0.25uM.tif	RPE-1	0.25	18	50	54	10	40	normal		E1	C604	HCC1395	0.25	89	667.5	3072	2560	object preserved	[2560]
1	RPE-1_0.25uM.tif	RPE-1	0.25	19	73	76	10	30	normal		E1	C604	HCC1395	0.25	89	667.5	3072	3584	object preserved	[3584]
1	RPE-1_0.25uM.tif	RPE-1	0.25	20	30	38	10	80	normal		E1	C604	HCC1395	0.25	89	667.5	5120	4608	object preserved	[4608]
1	RPE-1_0.25uM.tif	RPE-1	0.25	21	32	36	10	40	normal		E1	C604	HCC1395	0.25	89	667.5	5120	5632	object preserved	[5632]
1	RPE-1_0.25uM.tif	RPE-1	0.25	22	40	44	10	40	normal		E1	C604	HCC1395	0.25	89	667.5	7168	6656	object preserved	[6656]
1	RPE-1_0.25uM.tif	RPE-1	0.25	23	37	42	10	50	normal		E1	C604	HCC1395	0.25	89	667.5	7168	7680	object preserved	[7680]
1	RPE-1_0.25uM.tif	RPE-1	0.25	24	52	56	10	40	normal		E1	C604	HCC1395	0.25	89	667.5	9216	9216	object preserved	[9216]
1	RPE-1_0.25uM.tif	RPE-1	0.25	25	66	70	10	40	normal		E1	C604	HCC1395	0.25	89	667.5	11264	11264	object preserved	[11264]
2	E2_RPE-1_WT_C-604_0.25uM_01.tif	RPE-1	0.25	1	62	80	7.5	135	normal		E1	C604	HCC1395	0.25	89	667.5	13312	12800	object preserved	[12800]
2	E2_RPE-1_WT_C-604_0.25uM_01.tif	RPE-1	0.25	2	67	71	7.5	30	normal		E1	C604	HCC1395	0.25	89	667.5	13312	13824	object preserved	[13824]
2	E2_RPE-1_WT_C-604_0.25uM_01.tif	RPE-1	0.25	3	103	108	7.5	37.5	normal		E1	C604	HCC1395	0.25	89	667.5	15360	15360	object preserved	[15360]
2	E2_RPE-1_WT_C-604_0.25uM_01.tif	RPE-1	0.25	4	129	135	7.5	45	normal		E1	C604	HCC1395	0.25	89	667.5	17408	16896	object preserved	[16896]
2	E2_RPE-1_WT_C-604_0.25uM_01.tif	RPE-1	0.25	5	143	152	7.5	67.5	normal		E1	C604	HCC1395	0.25	89	667.5	17408	17920	object preserved	[17920]
2	E2_RPE-1_WT_C-604_0.25uM_01.tif	RPE-1	0.25	6	175	182	7.5	52.5	normal		E1	C604	HCC1395	0.25	89	667.5	19456	18944	object preserved	[18944]
2	E2_RPE-1_WT_C-604_0.25uM_01.tif	RPE-1	0.25	7	138	142	7.5	30	normal		E1	C604	HCC1395	0.25	89	667.5	19456	19968	object preserved	[19968]
2	E2_RPE-1_WT_C-604_0.25uM_01.tif	RPE-1	0.25	8	16	22	7.5	45	normal		E1	C604	HCC1395	0.25	90	675	1024	512	object preserved	[512]
2	E2_RPE-1_WT_C-604_0.25uM_01.tif	RPE-1	0.25	9	55	60	7.5	37.5	normal		E1	C604	HCC1395	0.25	90	675	1024	1536	object preserved	[1536]
2	E2_RPE-1_WT_C-604_0.25uM_01.tif	RPE-1	0.25	10	122	126	7.5	30	normal		E1	C604	HCC1395	0.25	90	675	3072	2560	object preserved	[2560]
2	E2_RPE-1_WT_C-604_0.25uM_01.tif	RPE-1	0.25	11	170	174	7.5	30	normal		E1	C604	HCC1395	0.25	90	675	3072	3584	object preserved	[3584]
2	E2_RPE-1_WT_C-604_0.25uM_01.tif	RPE-1	0.25	12	10	21	7.5	82.5	normal		E1	C604	HCC1395	0.25	90	675	5120	4608	object preserved	[4608]
2	E2_RPE-1_WT_C-604_0.25uM_01.tif	RPE-1	0.25	13	202	207	7.5	37.5	normal		E1	C604	HCC1395	0.25	90	675	5120	5632	object preserved	[5632]
2	E2_RPE-1_WT_C-604_0.25uM_02.tif	RPE-1	0.25	1	31	38	7.5	52.5	normal		E1	C604	HCC1395	0.25	90	675	7168	6656	object preserved	[6656]
2	E2_RPE-1_WT_C-604_0.25uM_02.tif	RPE-1	0.25	2	22	27	7.5	37.5	normal		E1	C604	HCC1395	0.25	90	675	7168	7680	object preserved	[7680]
2	E2_RPE-1_WT_C-604_0.25uM_02.tif	RPE-1	0.25	3	50	59	7.5	67.5	normal		E1	C604	HCC1395	0.25	90	675	9216	9216	object preserved	[9216]
2	E2_RPE-1_WT_C-604_0.25uM_02.tif	RPE-1	0.25	4	31	35	7.5	30	normal		E1	C604	HCC1395	0.25	90	675	11264	11264	object preserved	[11264]
2	E2_RPE-1_WT_C-604_0.25uM_02.tif	RPE-1	0.25	5	64	69	7.5	37.5	normal		E1	C604	HCC1395	0.25	90	675	13312	12800	object preserved	[12800]
2	E2_RPE-1_WT_C-604_0.25uM_02.tif	RPE-1	0.25	6	95	100	7.5	37.5	normal		E1	C604	HCC1395	0.25	90	675	13312	13824	object preserved	[13824]
2	E2_RPE-1_WT_C-604_0.25uM_02.tif	RPE-1	0.25	7	91	95	7.5	30	normal		E1	C604	HCC1395	0.25	90	675	15360	15360	object preserved	[15360]
2	E2_RPE-1_WT_C-604_0.25uM_02.tif	RPE-1	0.25	8	111	117	7.5	45	normal		E1	C604	HCC1395	0.25	90	675	17408	16896	object preserved	[16896]
2	E2_RPE-1_WT_C-604_0.25uM_02.tif	RPE-1	0.25	9	116	120	7.5	30	normal		E1	C604	HCC1395	0.25	90	675	17408	17920	object preserved	[17920]
2	E2_RPE-1_WT_C-604_0.25uM_02.tif	RPE-1	0.25	10	60	64	7.5	30	normal		E1	C604	HCC1395	0.25	90	675	19456	18944	object preserved	[18944]
2	E2_RPE-1_WT_C-604_0.25uM_02.tif	RPE-1	0.25	11	28	33	7.5	37.5	normal		E1	C604	HCC1395	0.25	90	675	19456	19968	object preserved	[19968]
2	E2_RPE-1_WT_C-604_0.25uM_02.tif	RPE-1	0.25	12	43	47	7.5	30	normal		E1	C604	HCC1395	0.25	91	682.5	1024	512	object preserved	[512]
3	E3_RPE-1_WT_C-604_0.25uM_01.tif	RPE-1	0.25	1	19	24	7.5	37.5	normal		E1	C604	HCC1395	0.25	91	682.5	1024	1536	object preserved	[1536]
3	E3_RPE-1_WT_C-604_0.25uM_01.tif	RPE-1	0.25	2	17	21	7.5	30	normal		E1	C604	HCC1395	0.25	91	682.5	3072	2560	object preserved	[2560]
3	E3_RPE-1_WT_C-604_0.25uM_01.tif	RPE-1	0.25	3	33	38	7.5	37.5	normal		E1	C604	HCC1395	0.25	91	682.5	3072	3584	object preserved	[3584]
3	E3_RPE-1_WT_C-604_0.25uM_01.tif	RPE-1	0.25	4	36	41	7.5	37.5	normal		E1	C604	HCC1395	0.25	91	682.5	5120	4608	object preserved	[4608]
3	E3_RPE-1_WT_C-604_0.25uM_01.tif	RPE-1	0.25	5	57	62	7.5	37.5	normal		E1	C604	HCC1395	0.25	91	682.5	5120	5632	object preserved	[5632]
3	E3_RPE-1_WT_C-604_0.25uM_01.tif	RPE-1	0.25	6	102	108	7.5	45	normal		E1	C604	HCC1395	0.25	91	682.5	7168	6656	object preserved	[6656]
3	E3_RPE-1_WT_C-604_0.25uM_01.tif	RPE-1	0.25	7	103	110	7.5	52.5	normal		E1	C604	HCC1395	0.25	91	682.5	7168	7680	object preserved	[7680]
3	E3_RPE-1_WT_C-604_0.25uM_01.tif	RPE-1	0.25	8	64	68	7.5	30	normal		E1	C604	HCC1395	0.25	91	682.5	9216	9216	object preserved	[9216]
3	E3_RPE-1_WT_C-604_0.25uM_01.tif	RPE-1	0.25	9	56	61	7.5	37.5	normal		E1	C604	HCC1395	0.25	91	682.5	11264	11264	object preserved	[11264]
3	E3_RPE-1_WT_C-604_0.25uM_01.tif	RPE-1	0.25	10	92	97	7.5	37.5	normal		E1	C604	HCC1395	0.25	91	682.5	13312	12800	object preserved	[12800]
3	E3_RPE-1_WT_C-604_0.25uM_01.tif	RPE-1	0.25	11	21	27	7.5	45	normal		E1	C604	HCC1395	0.25	91	682.5	13312	13824	object preserved	[13824]
3	E3_RPE-1_WT_C-604_0.25uM_01.tif	RPE-1	0.25	12	90	97	7.5	52.5	normal		E1	C604	HCC1395	0.25	91	682.5	15360	15360	object preserved	[15360]
3	E3_RPE-1_WT_C-604_0.25uM_01.tif	RPE-1	0.25	13	100	104	7.5	30	normal		E1	C604	HCC1395	0.25	91	682.5	17408	16896	object preserved	[16896]
3	E3_RPE-1_WT_C-604_0.25uM_01.tif	RPE-1	0.25	14	108	114	7.5	45	normal		E1	C604	HCC1395	0.25	91	682.5	17408	17920	object preserved	[17920]
3	E3_RPE-1_WT_C-604_0.25uM_01.tif	RPE-1	0.25	15	159	164	7.5	37.5	normal		E1	C604	HCC1395	0.25	91	682.5	19456	18944	object preserved	[18944]
3	E3_RPE-1_WT_C-604_0.25uM_01.tif	RPE-1	0.25	16	222	227	7.5	37.5	normal		E1	C604	HCC1395	0.25	91	682.5	19456	19968	object preserved	[19968]
3	E3_RPE-1_WT_C-604_0.25uM_02.tif	RPE-1	0.25	1	63	68	7.5	37.5	normal		E1	C604	HCC1395	0.25	92	690	1024	512	object preserved	[512]
3	E3_RPE-1_WT_C-604_0.25uM_02.tif	RPE-1	0.25	2	119	124	7.5	37.5	normal		E1	C604	HCC1395	0.25	92	690	1024	1536	object preserved	[1536]
3	E3_RPE-1_WT_C-604_0.25uM_02.tif	RPE-1	0.25	3	14	19	7.5	37.5	normal		E1	C604	HCC1395	0.25	92	690	3072	2560	object preserved	[2560]
3	E3_RPE-1_WT_C-604_0.25uM_02.tif	RPE-1	0.25	4	27	34	7.5	52.5	normal		E1	C604	HCC1395	0.25	92	690	3072	3584	object preserved	[3584]
3	E3_RPE-1_WT_C-604_0.25uM_02.tif	RPE-1	0.25	5	104	108	7.5	30	defect		E1	C604	HCC1395	0.25	92	690	5120	4608	object preserved	[4608]
3	E3_RPE-1_WT_C-604_0.25uM_02.tif	RPE-1	0.25	6	8	13	7.5	37.5	normal		E1	C604	HCC1395	0.25	92	690	5120	5632	object preserved	[5632]
3	E3_RPE-1_WT_C-604_0.25uM_02.tif	RPE-1	0.25	7	27	33	7.5	45	normal		E1	C604	HCC1395	0.25	92	690	7168	6656	object preserved	[6656]
3	E3_RPE-1_WT_C-604_0.25uM_02.tif	RPE-1	0.25	8	67	71	7.5	30	normal		E1	C604	HCC1395	0.25	92	690	7168	7680	object preserved	[7680]
3	E3_RPE-1_WT_C-604_0.25uM_02.tif	RPE-1	0.25	9	36	41	7.5	37.5	normal		E1	C604	HCC1395	0.25	92	690	9216	9216	object preserved	[9216]
1	RPE-1_0.5uM.tif	RPE-1	0.5	1	28	32	10	40	normal		E1	C604	HCC1395	0.25	92	690	11264	11264	object preserved	[11264]
1	RPE-1_0.5uM.tif	RPE-1	0.5	2	35	39	10	40	normal		E1	C604	HCC1395	0.25	92	690	13312	12800	object preserved	[12800]
1	RPE-1_0.5uM.tif	RPE-1	0.5	3	46	50	10	40	normal		E1	C604	HCC1395	0.25	92	690	13312	13824	object preserved	[13824]
1	RPE-1_0.5uM.tif	RPE-1	0.5	4	114	118	10	40	normal		E1	C604	HCC1395	0.25	92	690	15360	15360	object preserved	[15360]
1	RPE-1_0.5uM.tif	RPE-1	0.5	5	15	19	10	40	normal		E1	C604	HCC1395	0.25	92	690	17408	16896	object preserved	[16896]
1	RPE-1_0.5uM.tif	RPE-1	0.5	6	41	45	10	40	normal		E1	C604	HCC1395	0.25	92	690	17408	17920	object preserved	[17920]
1	RPE-1_0.5uM.tif	RPE-1	0.5	7	57	62	10	50	normal		E1	C604	HCC1395	0.25	92	690	19456	18944	object preserved	[18944]
1	RPE-1_0.5uM.tif	RPE-1	0.5	8	24	29	10	50	normal		E1	C604	HCC1395	0.25	92	690	19456	19968	object preserved	[19968]
1	RPE-1_0.5uM.tif	RPE-1	0.5	9	32	36	10	40	normal		E1	C604	HCC1395	0.25	93	697.5	1024	512	object preserved	[512]
1	RPE-1_0.5uM.tif	RPE-1	0.5	10	49	53	10	40	normal		E1	C604	HCC1395	0.25	93	697.5	1024	1536	object preserved	[1536]
1	RPE-1_0.5uM.tif	RPE-1	0.5	11	16	20	10	40	normal		E1	C604	HCC1395	0.25	93	697.5	3072	2560	object preserved	[2560]
1	RPE-1_0.5uM.tif	RPE-1	0.5	12	41	45	10	40	normal		E1	C604	HCC1395	0.25	93	697.5	3072	3584	object preserved	[3584]
1	RPE-1_0.5uM.tif	RPE-1	0.5	13	51	55	10	40	defect		E1	C604	HCC1395	0.25	93	697.5	5120	4608	object preserved	[4608]
1	RPE-1_0.5uM.tif	RPE-1	0.5	14	66	69	10	30	normal		E1	C604	HCC1395	0.25	93	697.5	5120	5632	object preserved	[5632]
1	RPE-1_0.5uM.tif	RPE-1	0.5	15	74	78	10	40	normal		E1	C604	HCC1395	0.25	93	697.5	7168	6656	object preserved	[6656]
1	RPE-1_0.5uM.tif	RPE-1	0.5	16	52	58	10	60	normal		E1	C604	HCC1395	0.25	93	697.5	7168	7680	object preserved	[7680]
1	RPE-1_0.5uM.tif	RPE-1	0.5	17	22	27	10	50	normal		E1	C604	HCC1395	0.25	93	697.5	9216	9216	object preserved	[9216]
1	RPE-1_0.5uM.tif	RPE-1	0.5	18	30	35	10	50	normal		E1	C604	HCC1395	0.25	93	697.5	11264	11264	object preserved	[11264]
1	RPE-1_0.5uM.tif	RPE-1	0.5	19	30	34	10	40	normal		E1	C604	HCC1395	0.25	93	697.5	13312	12800	object preserved	[12800]
1	RPE-1_0.5uM.tif	RPE-1	0.5	20	42	47	10	50	normal		E1	C604	HCC1395	0.25	93	697.5	13312	13824	object preserved	[13824]
1	RPE-1_0.5uM.tif	RPE-1	0.5	21	85	88	10	30	normal		E1	C604	HCC1395	0.25	93	697.5	15360	15360	object preserved	[15360]
1	RPE-1_0.5uM.tif	RPE-1	0.5	22	58	63	10	50	defect		E1	C604	HCC1395	0.25	93	697.5	17408	16896	object preserved	[16896]
1	RPE-1_0.5uM.tif	RPE-1	0.5	23	46	51	10	50	normal		E1	C604	HCC1395	0.25	93	697.5	17408	17920	object preserved	[17920]
1	RPE-1_0.5uM.tif	RPE-1	0.5	24	105	109	10	40	normal		E1	C604	HCC1395	0.25	93	697.5	19456	18944	object preserved	[18944]
1	RPE-1_0.5uM.tif	RPE-1	0.5	25	53	57	10	40	normal		E1	C604	HCC1395	0.25	93	697.5	19456	19968	object preserved	[19968]
2	E2_RPE-1_WT_C-604_0.5uM_01.tif	RPE-1	0.5	1	37	59	7.5	165	defect		E1	C604	HCC1395	0.25	94	705	1024	512	object preserved	[512]
2	E2_RPE-1_WT_C-604_0.5uM_01.tif	RPE-1	0.5	2	59	64	7.5	37.5	normal		E1	C604	HCC1395	0.25	94	705	1024	1536	object preserved	[1536]
2	E2_RPE-1_WT_C-604_0.5uM_01.tif	RPE-1	0.5	3	29	33	7.5	30	normal		E1	C604	HCC1395	0.25	94	705	3072	2560	object preserved	[2560]
2	E2_RPE-1_WT_C-604_0.5uM_01.tif	RPE-1	0.5	4	94	100	7.5	45	normal		E1	C604	HCC1395	0.25	94	705	3072	3584	object preserved	[3584]
2	E2_RPE-1_WT_C-604_0.5uM_01.tif	RPE-1	0.5	5	144	148	7.5	30	normal		E1	C604	HCC1395	0.25	94	705	5120	4608	object preserved	[4608]
2	E2_RPE-1_WT_C-604_0.5uM_01.tif	RPE-1	0.5	6	179	187	7.5	60	normal		E1	C604	HCC1395	0.25	94	705	5120	5632	object preserved	[5632]
2	E2_RPE-1_WT_C-604_0.5uM_01.tif	RPE-1	0.5	7	88	92	7.5	30	normal		E1	C604	HCC1395	0.25	94	705	7168	6656	object preserved	[6656]
2	E2_RPE-1_WT_C-604_0.5uM_01.tif	RPE-1	0.5	8	244	250	7.5	45	defect		E1	C604	HCC1395	0.25	94	705	7168	7680	object preserved	[7680]
2	E2_RPE-1_WT_C-604_0.5uM_01.tif	RPE-1	0.5	9	317	320	7.5	22.5	normal		E1	C604	HCC1395	0.25	94	705	9216	9216	object preserved	[9216]
2	E2_RPE-1_WT_C-604_0.5uM_01.tif	RPE-1	0.5	10	365	376	7.5	82.5	normal		E1	C604	HCC1395	0.25	94	705	11264	11264	object preserved	[11264]
2	E2_RPE-1_WT_C-604_0.5uM_01.tif	RPE-1	0.5	11	395	400	7.5	37.5	normal		E1	C604	HCC1395	0.25	94	705	13312	12800	object preserved	[12800]
2	E2_RPE-1_WT_C-604_0.5uM_01.tif	RPE-1	0.5	12	82	87	7.5	37.5	normal		E1	C604	HCC1395	0.25	94	705	13312	13824	object preserved	[13824]
2	E2_RPE-1_WT_C-604_0.5uM_02.tif	RPE-1	0.5	1	41	47	7.5	45	normal		E1	C604	HCC1395	0.25	94	705	15360	15360	object preserved	[15360]
2	E2_RPE-1_WT_C-604_0.5uM_02.tif	RPE-1	0.5	2	54	65	7.5	82.5	normal		E1	C604	HCC1395	0.25	94	705	17408	16896	object preserved	[16896]
2	E2_RPE-1_WT_C-604_0.5uM_02.tif	RPE-1	0.5	3	49	55	7.5	45	normal		E1	C604	HCC1395	0.25	94	705	17408	17920	object preserved	[17920]
2	E2_RPE-1_WT_C-604_0.5uM_02.tif	RPE-1	0.5	4	60	70	7.5	75	normal		E1	C604	HCC1395	0.25	94	705	19456	18944	object preserved	[18944]
2	E2_RPE-1_WT_C-604_0.5uM_02.tif	RPE-1	0.5	5	133	138	7.5	37.5	normal		E1	C604	HCC1395	0.25	94	705	19456	19968	object preserved	[19968]
2	E2_RPE-1_WT_C-604_0.5uM_02.tif	RPE-1	0.5	6	147	152	7.5	37.5	normal		E1	C604	HCC1395	0.25	95	712.5	1024	512	object preserved	[512]
2	E2_RPE-1_WT_C-604_0.5uM_02.tif	RPE-1	0.5	7	149	154	7.5	37.5	normal		E1	C604	HCC1395	0.25	95	712.5	1024	1536	object preserved	[1536]
2	E2_RPE-1_WT_C-604_0.5uM_02.tif	RPE-1	0.5	8	139	144	7.5	37.5	normal		E1	C604	HCC1395	0.25	95	712.5	3072	2560	object preserved	[2560]
2	E2_RPE-1_WT_C-604_0.5uM_02.tif	RPE-1	0.5	9	144	150	7.5	45	normal		E1	C604	HCC1395	0.25	95	712.5	3072	3584	object preserved	[3584]
2	E2_RPE-1_WT_C-604_0.5uM_02.tif	RPE-1	0.5	10	168	173	7.5	37.5	normal		E1	C604	HCC1395	0.25	95	712.5	5120	4608	object preserved	[4608]
2	E2_RPE-1_WT_C-604_0.5uM_02.tif	RPE-1	0.5	11	161	167	7.5	45	normal		E1	C604	HCC1395	0.25	95	712.5	5120	5632	object preserved	[5632]
2	E2_RPE-1_WT_C-604_0.5uM_02.tif	RPE-1	0.5	12	197	201	7.5	30	normal		E1	C604	HCC1395	0.25	95	712.5	7168	6656	object preserved	[6656]
2	E2_RPE-1_WT_C-604_0.5uM_02.tif	RPE-1	0.5	13	219	227	7.5	60	normal		E1	C604	HCC1395	0.25	95	712.5	7168	7680	object preserved	[7680]
3	E3_RPE-1_WT_C-604_0.5uM_01.tif	RPE-1	0.5	1	39	46	7.5	52.5	normal		E1	C604	HCC1395	0.25	95	712.5	9216	9216	object preserved	[9216]
3	E3_RPE-1_WT_C-604_0.5uM_01.tif	RPE-1	0.5	2	35	39	7.5	30	normal		E1	C604	HCC1395	0.25	95	712.5	11264	11264	object preserved	[11264]
3	E3_RPE-1_WT_C-604_0.5uM_01.tif	RPE-1	0.5	3	47	52	7.5	37.5	normal		E1	C604	HCC1395	0.25	95	712.5	13312	12800	object preserved	[12800]
3	E3_RPE-1_WT_C-604_0.5uM_01.tif	RPE-1	0.5	4	45	51	7.5	45	normal		E1	C604	HCC1395	0.25	95	712.5	13312	13824	object preserved	[13824]
3	E3_RPE-1_WT_C-604_0.5uM_01.tif	RPE-1	0.5	5	8	14	7.5	45	normal		E1	C604	HCC1395	0.25	95	712.5	15360	15360	object preserved	[15360]
3	E3_RPE-1_WT_C-604_0.5uM_01.tif	RPE-1	0.5	6	77	82	7.5	37.5	normal		E1	C604	HCC1395	0.25	95	712.5	17408	16896	object preserved	[16896]
3	E3_RPE-1_WT_C-604_0.5uM_01.tif	RPE-1	0.5	7	181	189	7.5	60	normal		E1	C604	HCC1395	0.25	95	712.5	17408	17920	object preserved	[17920]
3	E3_RPE-1_WT_C-604_0.5uM_01.tif	RPE-1	0.5	8	42	48	7.5	45	defect		E1	C604	HCC1395	0.25	95	712.5	19456	18944	object preserved	[18944]
3	E3_RPE-1_WT_C-604_0.5uM_01.tif	RPE-1	0.5	9	114	121	7.5	52.5	defect		E1	C604	HCC1395	0.25	95	712.5	19456	19968	object preserved	[19968]
3	E3_RPE-1_WT_C-604_0.5uM_01.tif	RPE-1	0.5	10	26	31	7.5	37.5	normal		E1	C604	HCC1395	0.25	96	720	1024	512	object preserved	[512]
3	E3_RPE-1_WT_C-604_0.5uM_01.tif	RPE-1	0.5	11	130	136	7.5	45	normal		E1	C604	HCC1395	0.25	96	720	1024	1536	object preserved	[1536]
3	E3_RPE-1_WT_C-604_0.5uM_01.tif	RPE-1	0.5	12	162	167	7.5	37.5	normal		E1	C604	HCC1395	0.25	96	720	3072	2560	object preserved	[2560]
3	E3_RPE-1_WT_C-604_0.5uM_01.tif	RPE-1	0.5	13	128	134	7.5	45	normal		E1	C604	HCC1395	0.25	96	720	3072	3584	object preserved	[3584]
3	E3_RPE-1_WT_C-604_0.5uM_02.tif	RPE-1	0.5	1	18	23	7.5	37.5	normal		E1	C604	HCC1395	0.25	96	720	5120	4608	object preserved	[4608]
3	E3_RPE-1_WT_C-604_0.5uM_02.tif	RPE-1	0.5	2	96	101	7.5	37.5	normal		E1	C604	HCC1395	0.25	96	720	5120	5632	object preserved	[5632]
3	E3_RPE-1_WT_C-604_0.5uM_02.tif	RPE-1	0.5	3	47	54	7.5	52.5	normal		E1	C604	HCC1395	0.25	96	720	7168	6656	object preserved	[6656]
3	E3_RPE-1_WT_C-604_0.5uM_02.tif	RPE-1	0.5	4	13	19	7.5	45	normal		E1	C604	HCC1395	0.25	96	720	7168	7680	object preserved	[7680]
3	E3_RPE-1_WT_C-604_0.5uM_02.tif	RPE-1	0.5	5	132	137	7.5	37.5	normal		E1	C604	HCC1395	0.25	96	720	9216	9216	object preserved	[9216]
3	E3_RPE-1_WT_C-604_0.5uM_02.tif	RPE-1	0.5	6	293	298	7.5	37.5	normal		E1	C604	HCC1395	0.25	96	720	11264	11264	object preserved	[11264]
3	E3_RPE-1_WT_C-604_0.5uM_02.tif	RPE-1	0.5	7	82	90	7.5	60	normal		E1	C604	HCC1395	0.25	96	720	13312	12800	object preserved	[12800]
3	E3_RPE-1_WT_C-604_0.5uM_02.tif	RPE-1	0.5	8	88	97	7.5	67.5	defect		E1	C604	HCC1395	0.25	96	720	13312	13824	object preserved	[13824]
3	E3_RPE-1_WT_C-604_0.5uM_02.tif	RPE-1	0.5	9	30	34	7.5	30	normal		E1	C604	HCC1395	0.25	96	720	15360	15360	object preserved	[15360]
3	E3_RPE-1_WT_C-604_0.5uM_02.tif	RPE-1	0.5	10	34	38	7.5	30	normal		E1	C604	HCC1395	0.25	96	720	17408	16896	object preserved	[16896]
3	E3_RPE-1_WT_C-604_0.5uM_02.tif	RPE-1	0.5	11	14	20	7.5	45	normal		E1	C604	HCC1395	0.25	96	720	17408	17920	object preserved	[17920]
3	E3_RPE-1_WT_C-604_0.5uM_02.tif	RPE-1	0.5	12	35	41	7.5	45	normal		E1	C604	HCC1395	0.25	96	720	19456	18944	object preserved	[18944]
1	RPE-1_1uM.tif	RPE-1	1	1	26	30	10	40	normal		E1	C604	HCC1395	0.25	96	720	19456	19968	object preserved	[19968]
1	RPE-1_1uM.tif	RPE-1	1	2	25	29	10	40	normal		E1	C604	HCC1395	0.25	97	727.5	1024	512	object preserved	[512]
1	RPE-1_1uM.tif	RPE-1	1	3	93	104	10	110	defect		E1	C604	HCC1395	0.25	97	727.5	1024	1536	object preserved	[1536]
1	RPE-1_1uM.tif	RPE-1	1	4	52	56	10	40	normal		E1	C604	HCC1395	0.25	97	727.5	3072	2560	object preserved	[2560]
1	RPE-1_1uM.tif	RPE-1	1	5	25	29	10	40	normal		E1	C604	HCC1395	0.25	97	727.5	3072	3584	object preserved	[3584]
1	RPE-1_1uM.tif	RPE-1	1	6	35	39	10	40	normal		E1	C604	HCC1395	0.25	97	727.5	5120	4608	object preserved	[4608]
1	RPE-1_1uM.tif	RPE-1	1	7	49	58	10	90	normal		E1	C604	HCC1395	0.25	97	727.5	5120	5632	object preserved	[5632]
1	RPE-1_1uM.tif	RPE-1	1	8	71	75	10	40	normal		E1	C604	HCC1395	0.25	97	727.5	7168	6656	object preserved	[6656]
1	RPE-1_1uM.tif	RPE-1	1	9	59	66	10	70	normal		E1	C604	HCC1395	0.25	97	727.5	7168	7680	object preserved	[7680]
1	RPE-1_1uM.tif	RPE-1	1	10	141	145	10	40	normal		E1	C604	HCC1395	0.25	97	727.5	9216	9216	object preserved	[9216]
1	RPE-1_1uM.tif	RPE-1	1	11	87	93	10	60	normal		E1	C604	HCC1395	0.25	97	727.5	11264	11264	object preserved	[11264]
1	RPE-1_1uM.tif	RPE-1	1	12	80	84	10	40	defect		E1	C604	HCC1395	0.25	97	727.5	13312	12800	object preserved	[12800]
1	RPE-1_1uM.tif	RPE-1	1	13	90	95	10	50	defect		E1	C604	HCC1395	0.25	97	727.5	13312	13824	object preserved	[13824]
1	RPE-1_1uM.tif	RPE-1	1	14	65	69	10	40	normal		E1	C604	HCC1395	0.25	97	727.5	15360	15360	object preserved	[15360]
1	RPE-1_1uM.tif	RPE-1	1	15	89	94	10	50	defect		E1	C604	HCC1395	0.25	97	727.5	17408	16896	object preserved	[16896]
1	RPE-1_1uM.tif	RPE-1	1	16	137	143	10	60	normal		E1	C604	HCC1395	0.25	97	727.5	17408	17920	object preserved	[17920]
1	RPE-1_1uM.tif	RPE-1	1	17	40	45	10	50	normal		E1	C604	HCC1395	0.25	97	727.5	19456	18944	object preserved	[18944]
1	RPE-1_1uM.tif	RPE-1	1	18	67	71	10	40	normal		E1	C604	HCC1395	0.25	97	727.5	19456	19968	object preserved	[19968]
1	RPE-1_1uM.tif	RPE-1	1	19	35	43	10	80	defect		E1	C604	HCC1395	0.25	98	735	1024	512	object preserved	[512]
1	RPE-1_1uM.tif	RPE-1	1	20	39	44	10	50	normal		E1	C604	HCC1395	0.25	98	735	1024	1536	object preserved	[1536]
1	RPE-1_1uM.tif	RPE-1	1	21	63	67	10	40	normal		E1	C604	HCC1395	0.25	98	735	3072	2560	object preserved	[2560]
1	RPE-1_1uM.tif	RPE-1	1	22	53	57	10	40	normal		E1	C604	HCC1395	0.25	98	735	3072	3584	object preserved	[3584]
1	RPE-1_1uM.tif	RPE-1	1	23	85	103	10	180	defect		E1	C604	HCC1395	0.25	98	735	5120	4608	object preserved	[4608]
1	RPE-1_1uM.tif	RPE-1	1	24	22	26	10	40	normal		E1	C604	HCC1395	0.25	98	735	5120	5632	object preserved	[5632]
1	RPE-1_1uM.tif	RPE-1	1	25	105	109	10	40	normal		E1	C604	HCC1395	0.25	98	735	7168	6656	object preserved	[6656]
2	E2_RPE-1_WT_C-604_1uM_01.tif	RPE-1	1	1	16	21	7.5	37.5	normal		E1	C604	HCC1395	0.25	98	735	7168	7680	object preserved	[7680]
2	E2_RPE-1_WT_C-604_1uM_01.tif	RPE-1	1	2	21	26	7.5	37.5	normal		E1	C604	HCC1395	0.25	98	735	9216	9216	object preserved	[9216]
2	E2_RPE-1_WT_C-604_1uM_01.tif	RPE-1	1	3	118	122	7.5	30	normal		E1	C604	HCC1395	0.25	98	735	11264	11264	object preserved	[11264]
2	E2_RPE-1_WT_C-604_1uM_01.tif	RPE-1	1	4	114	118	7.5	30	normal		E1	C604	HCC1395	0.25	98	735	13312	12800	object preserved	[12800]
2	E2_RPE-1_WT_C-604_1uM_01.tif	RPE-1	1	5	63	69	7.5	45	normal		E1	C604	HCC1395	0.25	98	735	13312	13824	object preserved	[13824]
2	E2_RPE-1_WT_C-604_1uM_01.tif	RPE-1	1	6	88	94	7.5	45	normal		E1	C604	HCC1395	0.25	98	735	15360	15360	object preserved	[15360]
2	E2_RPE-1_WT_C-604_1uM_01.tif	RPE-1	1	7	81	87	7.5	45	normal		E1	C604	HCC1395	0.25	98	735	17408	16896	object preserved	[16896]
2	E2_RPE-1_WT_C-604_1uM_01.tif	RPE-1	1	8	129	133	7.5	30	normal		E1	C604	HCC1395	0.25	98	735	17408	17920	object preserved	[17920]
2	E2_RPE-1_WT_C-604_1uM_01.tif	RPE-1	1	9	146	154	7.5	60	normal		E1	C604	HCC1395	0.25	98	735	19456	18944	object preserved	[18944]
2	E2_RPE-1_WT_C-604_1uM_01.tif	RPE-1	1	10	66	70	7.5	30	defect		E1	C604	HCC1395	0.25	98	735	19456	19968	object preserved	[19968]
2	E2_RPE-1_WT_C-604_1uM_01.tif	RPE-1	1	11	166	171	7.5	37.5	normal		E1	C604	HCC1395	0.25	99	742.5	1024	512	object preserved	[512]
2	E2_RPE-1_WT_C-604_1uM_01.tif	RPE-1	1	12	90	99	7.5	67.5	defect		E1	C604	HCC1395	0.25	99	742.5	1024	1536	object preserved	[1536]
2	E2_RPE-1_WT_C-604_1uM_02.tif	RPE-1	1	1	68	72	7.5	30	defect		E1	C604	HCC1395	0.25	99	742.5	3072	2560	object preserved	[2560]
2	E2_RPE-1_WT_C-604_1uM_02.tif	RPE-1	1	2	98	102	7.5	30	defect		E1	C604	HCC1395	0.25	99	742.5	3072	3584	object preserved	[3584]
2	E2_RPE-1_WT_C-604_1uM_02.tif	RPE-1	1	3	124	130	7.5	45	normal		E1	C604	HCC1395	0.25	99	742.5	5120	4608	object preserved	[4608]
2	E2_RPE-1_WT_C-604_1uM_02.tif	RPE-1	1	4	133	138	7.5	37.5	normal		E1	C604	HCC1395	0.25	99	742.5	5120	5632	object preserved	[5632]
2	E2_RPE-1_WT_C-604_1uM_02.tif	RPE-1	1	5	99	104	7.5	37.5	normal		E1	C604	HCC1395	0.25	99	742.5	7168	6656	object preserved	[6656]
2	E2_RPE-1_WT_C-604_1uM_02.tif	RPE-1	1	6	190	197	7.5	52.5	defect		E1	C604	HCC1395	0.25	99	742.5	7168	7680	object preserved	[7680]
2	E2_RPE-1_WT_C-604_1uM_02.tif	RPE-1	1	7	46	50	7.5	30	normal		E1	C604	HCC1395	0.25	99	742.5	9216	9216	object preserved	[9216]
2	E2_RPE-1_WT_C-604_1uM_02.tif	RPE-1	1	8	184	189	7.5	37.5	normal		E1	C604	HCC1395	0.25	99	742.5	11264	11264	object preserved	[11264]
2	E2_RPE-1_WT_C-604_1uM_02.tif	RPE-1	1	9	163	168	7.5	37.5	normal		E1	C604	HCC1395	0.25	99	742.5	13312	12800	object preserved	[12800]
2	E2_RPE-1_WT_C-604_1uM_02.tif	RPE-1	1	10	174	180	7.5	45	normal		E1	C604	HCC1395	0.25	99	742.5	13312	13824	object preserved	[13824]
2	E2_RPE-1_WT_C-604_1uM_02.tif	RPE-1	1	11	115	124	7.5	67.5	defect		E1	C604	HCC1395	0.25	99	742.5	15360	15360	object preserved	[15360]
2	E2_RPE-1_WT_C-604_1uM_02.tif	RPE-1	1	12	194	204	7.5	75	defect		E1	C604	HCC1395	0.25	99	742.5	17408	16896	object preserved	[16896]
2	E2_RPE-1_WT_C-604_1uM_02.tif	RPE-1	1	13	107	117	7.5	75	normal		E1	C604	HCC1395	0.25	99	742.5	17408	17920	object preserved	[17920]
3	E3_RPE-1_WT_C-604_1uM_01.tif	RPE-1	1	1	113	117	7.5	30	defect		E1	C604	HCC1395	0.25	99	742.5	19456	18944	object preserved	[18944]
3	E3_RPE-1_WT_C-604_1uM_01.tif	RPE-1	1	2	29	38	7.5	67.5	normal		E1	C604	HCC1395	0.25	99	742.5	19456	19968	object preserved	[19968]
3	E3_RPE-1_WT_C-604_1uM_01.tif	RPE-1	1	3	109	114	7.5	37.5	defect		E1	C604	HCC1395	0.25	100	750	1024	512	object preserved	[512]
3	E3_RPE-1_WT_C-604_1uM_01.tif	RPE-1	1	4	102	108	7.5	45	normal		E1	C604	HCC1395	0.25	100	750	1024	1536	object preserved	[1536]
3	E3_RPE-1_WT_C-604_1uM_01.tif	RPE-1	1	5	16	22	7.5	45	normal		E1	C604	HCC1395	0.25	100	750	3072	2560	object preserved	[2560]
3	E3_RPE-1_WT_C-604_1uM_01.tif	RPE-1	1	6	27	35	7.5	60	defect		E1	C604	HCC1395	0.25	100	750	3072	3584	object preserved	[3584]
3	E3_RPE-1_WT_C-604_1uM_01.tif	RPE-1	1	7	163	169	7.5	45	normal		E1	C604	HCC1395	0.25	100	750	5120	4608	object preserved	[4608]
3	E3_RPE-1_WT_C-604_1uM_01.tif	RPE-1	1	8	24	29	7.5	37.5	normal		E1	C604	HCC1395	0.25	100	750	5120	5632	object preserved	[5632]
3	E3_RPE-1_WT_C-604_1uM_01.tif	RPE-1	1	9	133	143	7.5	75	defect		E1	C604	HCC1395	0.25	100	750	7168	6656	object preserved	[6656]
3	E3_RPE-1_WT_C-604_1uM_01.tif	RPE-1	1	10	108	112	7.5	30	defect		E1	C604	HCC1395	0.25	100	750	7168	7680	object preserved	[7680]
3	E3_RPE-1_WT_C-604_1uM_01.tif	RPE-1	1	11	194	201	7.5	52.5	normal		E1	C604	HCC1395	0.25	100	750	9216	9216	object preserved	[9216]
3	E3_RPE-1_WT_C-604_1uM_01.tif	RPE-1	1	12	335	340	7.5	37.5	defect		E1	C604	HCC1395	0.25	100	750	11264	11264	object preserved	[11264]
3	E3_RPE-1_WT_C-604_1uM_01.tif	RPE-1	1	13	61	68	7.5	52.5	normal		E1	C604	HCC1395	0.25	100	750	13312	12800	object preserved	[12800]
3	E3_RPE-1_WT_C-604_1uM_02.tif	RPE-1	1	1	61	69	7.5	60	normal		E1	C604	HCC1395	0.25	100	750	13312	13824	object preserved	[13824]
3	E3_RPE-1_WT_C-604_1uM_02.tif	RPE-1	1	2	28	34	7.5	45	defect		E1	C604	HCC1395	0.25	100	750	15360	15360	object preserved	[15360]
3	E3_RPE-1_WT_C-604_1uM_02.tif	RPE-1	1	3	33	38	7.5	37.5	normal		E1	C604	HCC1395	0.25	100	750	17408	16896	object preserved	[16896]
3	E3_RPE-1_WT_C-604_1uM_02.tif	RPE-1	1	4	140	144	7.5	30	defect		E1	C604	HCC1395	0.25	100	750	17408	17920	object preserved	[17920]
3	E3_RPE-1_WT_C-604_1uM_02.tif	RPE-1	1	5	147	152	7.5	37.5	normal		E1	C604	HCC1395	0.25	100	750	19456	18944	object preserved	[18944]
3	E3_RPE-1_WT_C-604_1uM_02.tif	RPE-1	1	6	224	230	7.5	45	normal		E1	C604	HCC1395	0.25	100	750	19456	19968	object preserved	[19968]
3	E3_RPE-1_WT_C-604_1uM_02.tif	RPE-1	1	7	181	188	7.5	52.5	normal		E1	C604	HCC1395	0.25	101	757.5	1024	512	object preserved	[512]
3	E3_RPE-1_WT_C-604_1uM_02.tif	RPE-1	1	8	206	212	7.5	45	normal		E1	C604	HCC1395	0.25	101	757.5	1024	1536	object preserved	[1536]
3	E3_RPE-1_WT_C-604_1uM_02.tif	RPE-1	1	9	159	165	7.5	45	normal		E1	C604	HCC1395	0.25	101	757.5	3072	2560	object preserved	[2560]
3	E3_RPE-1_WT_C-604_1uM_02.tif	RPE-1	1	10	30	35	7.5	37.5	defect		E1	C604	HCC1395	0.25	101	757.5	3072	3584	object preserved	[3584]
3	E3_RPE-1_WT_C-604_1uM_02.tif	RPE-1	1	11	123	129	7.5	45	normal		E1	C604	HCC1395	0.25	101	757.5	5120	4608	object preserved	[4608]
3	E3_RPE-1_WT_C-604_1uM_02.tif	RPE-1	1	12	53	58	7.5	37.5	normal		E1	C604	HCC1395	0.25	101	757.5	5120	5632	object preserved	[5632]
1	RPE-1_2uM.tif	RPE-1	2	1	71	107	10	360	defect		E1	C604	HCC1395	0.25	101	757.5	7168	6656	object preserved	[6656]
1	RPE-1_2uM.tif	RPE-1	2	2	64	70	10	60	defect		E1	C604	HCC1395	0.25	101	757.5	7168	7680	object preserved	[7680]
1	RPE-1_2uM.tif	RPE-1	2	3	75	81	10	60	defect		E1	C604	HCC1395	0.25	101	757.5	9216	9216	object preserved	[9216]
1	RPE-1_2uM.tif	RPE-1	2	4	33	79	10	460	defect		E1	C604	HCC1395	0.25	101	757.5	11264	11264	object divided	[10752 11776]
1	RPE-1_2uM.tif	RPE-1	2	5	13	22	10	90	defect		E1	C604	HCC1395	0.25	101	757.5	13312	12800	object preserved	[12800]
1	RPE-1_2uM.tif	RPE-1	2	6	61	66	10	50	defect		E1	C604	HCC1395	0.25	101	757.5	13312	13824	object preserved	[13824]
1	RPE-1_2uM.tif	RPE-1	2	7	77	83	10	60	defect		E1	C604	HCC1395	0.25	101	757.5	15360	15360	object preserved	[15360]
1	RPE-1_2uM.tif	RPE-1	2	8	71	78	10	70	defect		E1	C604	HCC1395	0.25	101	757.5	17408	16896	object preserved	[16896]
1	RPE-1_2uM.tif	RPE-1	2	9	60	70	10	100	defect		E1	C604	HCC1395	0.25	101	757.5	17408	17920	object preserved	[17920]
1	RPE-1_2uM.tif	RPE-1	2	10	80	85	10	50	defect		E1	C604	HCC1395	0.25	101	757.5	19456	18944	object preserved	[18944]
1	RPE-1_2uM.tif	RPE-1	2	11	73	83	10	100	defect		E1	C604	HCC1395	0.25	101	757.5	19456	19968	object preserved	[19968]
1	RPE-1_2uM.tif	RPE-1	2	12	89	95	10	60	defect		E1	C604	HCC1395	0.25	102	765	1024	512	object preserved	[512]
1	RPE-1_2uM.tif	RPE-1	2	13	46	55	10	90	defect		E1	C604	HCC1395	0.25	102	765	1024	1536	object preserved	[1536]
1	RPE-1_2uM.tif	RPE-1	2	14	98	107	10	90	defect		E1	C604	HCC1395	0.25	102	765	3072	2560	object preserved	[2560]
1	RPE-1_2uM.tif	RPE-1	2	15	57	62	10	50	defect		E1	C604	HCC1395	0.25	102	765	3072	3584	object preserved	[3584]
1	RPE-1_2uM.tif	RPE-1	2	16	99	104	10	50	defect		E1	C604	HCC1395	0.25	102	765	5120	4608	object preserved	[4608]
1	RPE-1_2uM.tif	RPE-1	2	17	42	46	10	40	defect		E1	C604	HCC1395	0.25	102	765	5120	5632	object preserved	[5632]
1	RPE-1_2uM.tif	RPE-1	2	18	55	62	10	70	defect		E1	C604	HCC1395	0.25	102	765	7168	6656	object preserved	[6656]
1	RPE-1_2uM.tif	RPE-1	2	19	47	51	10	40	defect		E1	C604	HCC1395	0.25	102	765	7168	7680	object preserved	[7680]
1	RPE-1_2uM.tif	RPE-1	2	20	63	70	10	70	defect		E1	C604	HCC1395	0.25	102	765	9216	9216	object preserved	[9216]
1	RPE-1_2uM.tif	RPE-1	2	21	90	114	10	240	defect		E1	C604	HCC1395	0.25	102	765	11264	10752	object preserved	[10752]
1	RPE-1_2uM.tif	RPE-1	2	22	93	113	10	200	defect		E1	C604	HCC1395	0.25	102	765	11264	11776	object preserved	[11776]
1	RPE-1_2uM.tif	RPE-1	2	23	74	96	10	220	defect		E1	C604	HCC1395	0.25	102	765	13312	12800	object preserved	[12800]
1	RPE-1_2uM.tif	RPE-1	2	24	12	16	10	40	defect		E1	C604	HCC1395	0.25	102	765	13312	13824	object preserved	[13824]
1	RPE-1_2uM.tif	RPE-1	2	25	103	107	10	40	defect		E1	C604	HCC1395	0.25	102	765	15360	15360	object preserved	[15360]
2	E2_RPE-1_WT_C-604_2uM_01.tif	RPE-1	2	1	20	62	7.5	315	defect		E1	C604	HCC1395	0.25	102	765	17408	16896	object preserved	[16896]
2	E2_RPE-1_WT_C-604_2uM_01.tif	RPE-1	2	2	92	98	7.5	45	defect		E1	C604	HCC1395	0.25	102	765	17408	17920	object preserved	[17920]
2	E2_RPE-1_WT_C-604_2uM_01.tif	RPE-1	2	3	70	83	7.5	97.5	defect		E1	C604	HCC1395	0.25	102	765	19456	18944	object preserved	[18944]
2	E2_RPE-1_WT_C-604_2uM_01.tif	RPE-1	2	4	14	38	7.5	180	defect		E1	C604	HCC1395	0.25	102	765	19456	19968	object preserved	[19968]
2	E2_RPE-1_WT_C-604_2uM_01.tif	RPE-1	2	5	174	181	7.5	52.5	defect		E1	C604	HCC1395	0.25	103	772.5	1024	512	object preserved	[512]
2	E2_RPE-1_WT_C-604_2uM_01.tif	RPE-1	2	6	25	29	7.5	30	defect		E1	C604	HCC1395	0.25	103	772.5	1024	1536	object preserved	[1536]
2	E2_RPE-1_WT_C-604_2uM_01.tif	RPE-1	2	7	19	25	7.5	45	defect		E1	C604	HCC1395	0.25	103	772.5	3072	2560	object preserved	[2560]
2	E2_RPE-1_WT_C-604_2uM_01.tif	RPE-1	2	8	56	64	7.5	60	defect		E1	C604	HCC1395	0.25	103	772.5	3072	3584	object preserved	[3584]
2	E2_RPE-1_WT_C-604_2uM_01.tif	RPE-1	2	9	63	68	7.5	37.5	normal		E1	C604	HCC1395	0.25	103	772.5	5120	4608	object preserved	[4608]
2	E2_RPE-1_WT_C-604_2uM_01.tif	RPE-1	2	10	85	89	7.5	30	defect		E1	C604	HCC1395	0.25	103	772.5	5120	5632	object preserved	[5632]
2	E2_RPE-1_WT_C-604_2uM_01.tif	RPE-1	2	11	99	108	7.5	67.5	defect		E1	C604	HCC1395	0.25	103	772.5	7168	6656	object preserved	[6656]
2	E2_RPE-1_WT_C-604_2uM_02.tif	RPE-1	2	1	89	97	7.5	60	normal		E1	C604	HCC1395	0.25	103	772.5	7168	7680	object preserved	[7680]
2	E2_RPE-1_WT_C-604_2uM_02.tif	RPE-1	2	2	137	145	7.5	60	defect		E1	C604	HCC1395	0.25	103	772.5	9216	9216	object preserved	[9216]
2	E2_RPE-1_WT_C-604_2uM_02.tif	RPE-1	2	3	16	25	7.5	67.5	defect		E1	C604	HCC1395	0.25	103	772.5	11264	10752	object preserved	[10752]
2	E2_RPE-1_WT_C-604_2uM_02.tif	RPE-1	2	4	84	89	7.5	37.5	defect		E1	C604	HCC1395	0.25	103	772.5	11264	11776	object preserved	[11776]
2	E2_RPE-1_WT_C-604_2uM_02.tif	RPE-1	2	5	255	269	7.5	105	defect		E1	C604	HCC1395	0.25	103	772.5	13312	12800	object preserved	[12800]
2	E2_RPE-1_WT_C-604_2uM_02.tif	RPE-1	2	6	174	181	7.5	52.5	defect		E1	C604	HCC1395	0.25	103	772.5	13312	13824	object preserved	[13824]
2	E2_RPE-1_WT_C-604_2uM_02.tif	RPE-1	2	7	222	232	7.5	75	defect		E1	C604	HCC1395	0.25	103	772.5	15360	15360	object preserved	[15360]
2	E2_RPE-1_WT_C-604_2uM_02.tif	RPE-1	2	8	132	137	7.5	37.5	defect		E1	C604	HCC1395	0.25	103	772.5	17408	16896	object preserved	[16896]
2	E2_RPE-1_WT_C-604_2uM_02.tif	RPE-1	2	9	118	127	7.5	67.5	defect		E1	C604	HCC1395	0.25	103	772.5	17408	17920	object preserved	[17920]
2	E2_RPE-1_WT_C-604_2uM_02.tif	RPE-1	2	10	56	61	7.5	37.5	defect		E1	C604	HCC1395	0.25	103	772.5	19456	18944	object preserved	[18944]
2	E2_RPE-1_WT_C-604_2uM_02.tif	RPE-1	2	11	35	76	7.5	307.5	defect		E1	C604	HCC1395	0.25	103	772.5	19456	19968	object preserved	[19968]
2	E2_RPE-1_WT_C-604_2uM_02.tif	RPE-1	2	12	119	131	7.5	90	defect		E1	C604	HCC1395	0.25	104	780	1024	512	object preserved	[512]
2	E2_RPE-1_WT_C-604_2uM_02.tif	RPE-1	2	13	26	56	7.5	225	defect		E1	C604	HCC1395	0.25	104	780	1024	1536	object preserved	[1536]
2	E2_RPE-1_WT_C-604_2uM_02.tif	RPE-1	2	14	20	26	7.5	45	defect		E1	C604	HCC1395	0.25	104	780	3072	2560	object preserved	[2560]
3	E3_RPE-1_WT_C-604_2uM_01.tif	RPE-1	2	1	31	43	7.5	90	defect		E1	C604	HCC1395	0.25	104	780	3072	3584	object preserved	[3584]
3	E3_RPE-1_WT_C-604_2uM_01.tif	RPE-1	2	2	77	82	7.5	37.5	defect		E1	C604	HCC1395	0.25	104	780	5120	4608	object preserved	[4608]
3	E3_RPE-1_WT_C-604_2uM_01.tif	RPE-1	2	3	56	61	7.5	37.5	normal		E1	C604	HCC1395	0.25	104	780	5120	5632	object preserved	[5632]
3	E3_RPE-1_WT_C-604_2uM_01.tif	RPE-1	2	4	18	23	7.5	37.5	defect		E1	C604	HCC1395	0.25	104	780	7168	6656	object preserved	[6656]
3	E3_RPE-1_WT_C-604_2uM_01.tif	RPE-1	2	5	58	63	7.5	37.5	normal		E1	C604	HCC1395	0.25	104	780	7168	7680	object preserved	[7680]
3	E3_RPE-1_WT_C-604_2uM_01.tif	RPE-1	2	6	115	123	7.5	60	defect		E1	C604	HCC1395	0.25	104	780	9216	9216	object preserved	[9216]
3	E3_RPE-1_WT_C-604_2uM_01.tif	RPE-1	2	7	133	141	7.5	60	defect		E1	C604	HCC1395	0.25	104	780	11264	10752	object preserved	[10752]
3	E3_RPE-1_WT_C-604_2uM_01.tif	RPE-1	2	8	57	63	7.5	45	defect		E1	C604	HCC1395	0.25	104	780	11264	11776	object preserved	[11776]
3	E3_RPE-1_WT_C-604_2uM_01.tif	RPE-1	2	9	8	13	7.5	37.5	defect		E1	C604	HCC1395	0.25	104	780	13312	12800	object preserved	[12800]
3	E3_RPE-1_WT_C-604_2uM_01.tif	RPE-1	2	10	78	84	7.5	45	defect		E1	C604	HCC1395	0.25	104	780	13312	13824	object preserved	[13824]
3	E3_RPE-1_WT_C-604_2uM_01.tif	RPE-1	2	11	95	117	7.5	165	defect		E1	C604	HCC1395	0.25	104	780	15360	15360	object preserved	[15360]
3	E3_RPE-1_WT_C-604_2uM_01.tif	RPE-1	2	12	80	87	7.5	52.5	defect		E1	C604	HCC1395	0.25	104	780	17408	16896	object preserved	[16896]
3	E3_RPE-1_WT_C-604_2uM_01.tif	RPE-1	2	13	52	58	7.5	45	defect		E1	C604	HCC1395	0.25	104	780	17408	17920	object preserved	[17920]
3	E3_RPE-1_WT_C-604_2uM_02.tif	RPE-1	2	1	51	59	7.5	60	defect		E1	C604	HCC1395	0.25	104	780	19456	18944	object preserved	[18944]
3	E3_RPE-1_WT_C-604_2uM_02.tif	RPE-1	2	2	44	50	7.5	45	defect		E1	C604	HCC1395	0.25	104	780	19456	19968	object preserved	[19968]
3	E3_RPE-1_WT_C-604_2uM_02.tif	RPE-1	2	3	76	86	7.5	75	defect		E1	C604	HCC1395	0.25	105	787.5	1024	512	object preserved	[512]
3	E3_RPE-1_WT_C-604_2uM_02.tif	RPE-1	2	4	93	99	7.5	45	defect		E1	C604	HCC1395	0.25	105	787.5	1024	1536	object preserved	[1536]
3	E3_RPE-1_WT_C-604_2uM_02.tif	RPE-1	2	5	21	27	7.5	45	defect		E1	C604	HCC1395	0.25	105	787.5	3072	2560	object preserved	[2560]
3	E3_RPE-1_WT_C-604_2uM_02.tif	RPE-1	2	6	51	55	7.5	30	defect		E1	C604	HCC1395	0.25	105	787.5	3072	3584	object preserved	[3584]
3	E3_RPE-1_WT_C-604_2uM_02.tif	RPE-1	2	7	104	112	7.5	60	defect		E1	C604	HCC1395	0.25	105	787.5	5120	4608	object preserved	[4608]
3	E3_RPE-1_WT_C-604_2uM_02.tif	RPE-1	2	8	23	36	7.5	97.5	defect		E1	C604	HCC1395	0.25	105	787.5	5120	5632	object preserved	[5632]
3	E3_RPE-1_WT_C-604_2uM_02.tif	RPE-1	2	9	22	30	7.5	60	normal		E1	C604	HCC1395	0.25	105	787.5	7168	6656	object preserved	[6656]
3	E3_RPE-1_WT_C-604_2uM_02.tif	RPE-1	2	10	86	92	7.5	45	normal		E1	C604	HCC1395	0.25	105	787.5	7168	7680	object preserved	[7680]
3	E3_RPE-1_WT_C-604_2uM_02.tif	RPE-1	2	11	166	174	7.5	60	defect		E1	C604	HCC1395	0.25	105	787.5	9216	9216	object preserved	[9216]
3	E3_RPE-1_WT_C-604_2uM_02.tif	RPE-1	2	12	89	95	7.5	45	defect		E1	C604	HCC1395	0.25	105	787.5	11264	10752	object preserved	[10752]
1	E1_MM231_C-604_0uM.tif	MM231	0	1	3	7	10	40	normal		E1	C604	HCC1395	0.25	105	787.5	11264	11776	object preserved	[11776]
1	E1_MM231_C-604_0uM.tif	MM231	0	2	4	9	10	50	normal		E1	C604	HCC1395	0.25	105	787.5	13312	12800	object preserved	[12800]
1	E1_MM231_C-604_0uM.tif	MM231	0	3	48	53	10	50	normal		E1	C604	HCC1395	0.25	105	787.5	13312	13824	object preserved	[13824]
1	E1_MM231_C-604_0uM.tif	MM231	0	4	59	64	10	50	normal		E1	C604	HCC1395	0.25	105	787.5	15360	15360	object preserved	[15360]
1	E1_MM231_C-604_0uM.tif	MM231	0	5	78	84	10	60	normal		E1	C604	HCC1395	0.25	105	787.5	17408	16896	object preserved	[16896]
1	E1_MM231_C-604_0uM.tif	MM231	0	6	26	35	10	90	normal		E1	C604	HCC1395	0.25	105	787.5	17408	17920	object preserved	[17920]
1	E1_MM231_C-604_0uM.tif	MM231	0	7	136	144	10	80	normal		E1	C604	HCC1395	0.25	105	787.5	19456	18944	object preserved	[18944]
1	E1_MM231_C-604_0uM.tif	MM231	0	8	14	17	10	30	normal		E1	C604	HCC1395	0.25	105	787.5	19456	19968	object preserved	[19968]
1	E1_MM231_C-604_0uM.tif	MM231	0	9	25	30	10	50	normal		E1	C604	HCC1395	0.25	106	795	1024	512	object preserved	[512]
1	E1_MM231_C-604_0uM.tif	MM231	0	10	20	26	10	60	normal		E1	C604	HCC1395	0.25	106	795	1024	1536	object preserved	[1536]
1	E1_MM231_C-604_0uM.tif	MM231	0	11	35	41	10	60	normal		E1	C604	HCC1395	0.25	106	795	3072	2560	object preserved	[2560]
1	E1_MM231_C-604_0uM.tif	MM231	0	12	72	77	10	50	normal		E1	C604	HCC1395	0.25	106	795	3072	3584	object preserved	[3584]
1	E1_MM231_C-604_0uM.tif	MM231	0	13	32	38	10	60	normal		E1	C604	HCC1395	0.25	106	795	5120	4608	object preserved	[4608]
1	E1_MM231_C-604_0uM.tif	MM231	0	14	42	51	10	90	normal		E1	C604	HCC1395	0.25	106	795	5120	5632	object preserved	[5632]
1	E1_MM231_C-604_0uM.tif	MM231	0	15	36	43	10	70	normal		E1	C604	HCC1395	0.25	106	795	7168	6656	object preserved	[6656]
1	E1_MM231_C-604_0uM.tif	MM231	0	16	102	110	10	80	normal		E1	C604	HCC1395	0.25	106	795	7168	7680	object preserved	[7680]
1	E1_MM231_C-604_0uM.tif	MM231	0	17	85	92	10	70	normal		E1	C604	HCC1395	0.25	106	795	9216	9216	object preserved	[9216]
1	E1_MM231_C-604_0uM.tif	MM231	0	18	63	76	10	130	normal		E1	C604	HCC1395	0.25	106	795	11264	10752	object preserved	[10752]
1	E1_MM231_C-604_0uM.tif	MM231	0	19	107	112	10	50	normal		E1	C604	HCC1395	0.25	106	795	11264	11776	object preserved	[11776]
1	E1_MM231_C-604_0uM.tif	MM231	0	20	26	31	10	50	normal		E1	C604	HCC1395	0.25	106	795	13312	12800	object preserved	[12800]
1	E1_MM231_C-604_0uM.tif	MM231	0	21	109	115	10	60	normal		E1	C604	HCC1395	0.25	106	795	13312	13824	object preserved	[13824]
1	E1_MM231_C-604_0uM.tif	MM231	0	22	46	52	10	60	normal		E1	C604	HCC1395	0.25	106	795	15360	15360	object preserved	[15360]
1	E1_MM231_C-604_0uM.tif	MM231	0	23	17	30	10	130	normal		E1	C604	HCC1395	0.25	106	795	17408	16896	object preserved	[16896]
1	E1_MM231_C-604_0uM.tif	MM231	0	24	10	15	10	50	normal		E1	C604	HCC1395	0.25	106	795	17408	17920	object preserved	[17920]
1	E1_MM231_C-604_0uM.tif	MM231	0	25	16	21	10	50	normal		E1	C604	HCC1395	0.25	106	795	19456	18944	object preserved	[18944]
2	E2_MM231_WT_C-604_0uM_01.tif	MM231	0	1	59	74	7.5	112.5	normal		E1	C604	HCC1395	0.25	106	795	19456	19968	object preserved	[19968]
2	E2_MM231_WT_C-604_0uM_01.tif	MM231	0	2	85	94	7.5	67.5	normal		E1	C604	HCC1395	0.25	107	802.5	1024	512	object preserved	[512]
2	E2_MM231_WT_C-604_0uM_01.tif	MM231	0	3	323	332	7.5	67.5	normal		E1	C604	HCC1395	0.25	107	802.5	1024	1536	object preserved	[1536]
2	E2_MM231_WT_C-604_0uM_01.tif	MM231	0	4	48	70	7.5	165	normal		E1	C604	HCC1395	0.25	107	802.5	3072	2560	object preserved	[2560]
2	E2_MM231_WT_C-604_0uM_01.tif	MM231	0	5	26	35	7.5	67.5	normal		E1	C604	HCC1395	0.25	107	802.5	3072	3584	object preserved	[3584]
2	E2_MM231_WT_C-604_0uM_01.tif	MM231	0	6	52	57	7.5	37.5	normal		E1	C604	HCC1395	0.25	107	802.5	5120	4608	object preserved	[4608]
2	E2_MM231_WT_C-604_0uM_01.tif	MM231	0	7	79	86	7.5	52.5	normal		E1	C604	HCC1395	0.25	107	802.5	5120	5632	object preserved	[5632]
2	E2_MM231_WT_C-604_0uM_01.tif	MM231	0	8	55	64	7.5	67.5	normal		E1	C604	HCC1395	0.25	107	802.5	7168	6656	object preserved	[6656]
2	E2_MM231_WT_C-604_0uM_01.tif	MM231	0	9	272	281	7.5	67.5	normal		E1	C604	HCC1395	0.25	107	802.5	7168	7680	object preserved	[7680]
2	E2_MM231_WT_C-604_0uM_01.tif	MM231	0	10	297	313	7.5	120	normal		E1	C604	HCC1395	0.25	107	802.5	9216	9216	object preserved	[9216]
2	E2_MM231_WT_C-604_0uM_01.tif	MM231	0	11	62	68	7.5	45	normal		E1	C604	HCC1395	0.25	107	802.5	11264	10752	object preserved	[10752]
2	E2_MM231_WT_C-604_0uM_01.tif	MM231	0	12	57	64	7.5	52.5	normal		E1	C604	HCC1395	0.25	107	802.5	11264	11776	object preserved	[11776]
2	E2_MM231_WT_C-604_0uM_02.tif	MM231	0	1	17	22	7.5	37.5	normal		E1	C604	HCC1395	0.25	107	802.5	13312	12800	object preserved	[12800]
2	E2_MM231_WT_C-604_0uM_02.tif	MM231	0	2	74	85	7.5	82.5	normal		E1	C604	HCC1395	0.25	107	802.5	13312	13824	object preserved	[13824]
2	E2_MM231_WT_C-604_0uM_02.tif	MM231	0	3	84	98	7.5	105	normal		E1	C604	HCC1395	0.25	107	802.5	15360	15360	object preserved	[15360]
2	E2_MM231_WT_C-604_0uM_02.tif	MM231	0	4	283	301	7.5	135	defect		E1	C604	HCC1395	0.25	107	802.5	17408	16896	object preserved	[16896]
2	E2_MM231_WT_C-604_0uM_02.tif	MM231	0	5	49	56	7.5	52.5	normal		E1	C604	HCC1395	0.25	107	802.5	17408	17920	object preserved	[17920]
2	E2_MM231_WT_C-604_0uM_02.tif	MM231	0	6	73	81	7.5	60	normal		E1	C604	HCC1395	0.25	107	802.5	19456	18944	object preserved	[18944]
2	E2_MM231_WT_C-604_0uM_02.tif	MM231	0	7	152	173	7.5	157.5	normal		E1	C604	HCC1395	0.25	107	802.5	19456	19968	object preserved	[19968]
2	E2_MM231_WT_C-604_0uM_02.tif	MM231	0	8	246	253	7.5	52.5	normal		E1	C604	HCC1395	0.25	108	810	1024	512	object preserved	[512]
2	E2_MM231_WT_C-604_0uM_02.tif	MM231	0	9	229	243	7.5	105	normal		E1	C604	HCC1395	0.25	108	810	1024	1536	object preserved	[1536]
2	E2_MM231_WT_C-604_0uM_02.tif	MM231	0	10	38	44	7.5	45	normal		E1	C604	HCC1395	0.25	108	810	3072	2560	object preserved	[2560]
2	E2_MM231_WT_C-604_0uM_02.tif	MM231	0	11	214	223	7.5	67.5	normal		E1	C604	HCC1395	0.25	108	810	3072	3584	object preserved	[3584]
2	E2_MM231_WT_C-604_0uM_02.tif	MM231	0	12	222	227	7.5	37.5	normal		E1	C604	HCC1395	0.25	108	810	5120	4608	object preserved	[4608]
2	E2_MM231_WT_C-604_0uM_02.tif	MM231	0	13	231	237	7.5	45	defect		E1	C604	HCC1395	0.25	108	810	5120	5632	object preserved	[5632]
3	E3_MM231_WT_C-604_0uM_01.tif	MM231	0	1	69	74	7.5	37.5	normal		E1	C604	HCC1395	0.25	108	810	7168	6656	object preserved	[6656]
3	E3_MM231_WT_C-604_0uM_01.tif	MM231	0	2	58	66	7.5	60	normal		E1	C604	HCC1395	0.25	108	810	7168	7680	object preserved	[7680]
3	E3_MM231_WT_C-604_0uM_01.tif	MM231	0	3	145	162	7.5	127.5	defect		E1	C604	HCC1395	0.25	108	810	9216	9216	object preserved	[9216]
3	E3_MM231_WT_C-604_0uM_01.tif	MM231	0	4	102	111	7.5	67.5	normal		E1	C604	HCC1395	0.25	108	810	11264	10752	object preserved	[10752]
3	E3_MM231_WT_C-604_0uM_01.tif	MM231	0	5	61	66	7.5	37.5	defect		E1	C604	HCC1395	0.25	108	810	11264	11776	object preserved	[11776]
3	E3_MM231_WT_C-604_0uM_01.tif	MM231	0	6	5	12	7.5	52.5	normal		E1	C604	HCC1395	0.25	108	810	13312	12800	object preserved	[12800]
3	E3_MM231_WT_C-604_0uM_01.tif	MM231	0	7	43	55	7.5	90	normal		E1	C604	HCC1395	0.25	108	810	13312	13824	object preserved	[13824]
3	E3_MM231_WT_C-604_0uM_01.tif	MM231	0	8	150	157	7.5	52.5	normal		E1	C604	HCC1395	0.25	108	810	15360	15360	object preserved	[15360]
3	E3_MM231_WT_C-604_0uM_01.tif	MM231	0	9	253	268	7.5	112.5	normal		E1	C604	HCC1395	0.25	108	810	17408	16896	object preserved	[16896]
3	E3_MM231_WT_C-604_0uM_01.tif	MM231	0	10	35	47	7.5	90	normal		E1	C604	HCC1395	0.25	108	810	17408	17920	object preserved	[17920]
3	E3_MM231_WT_C-604_0uM_02.tif	MM231	0	1	55	64	7.5	67.5	normal		E1	C604	HCC1395	0.25	108	810	19456	18944	object preserved	[18944]
3	E3_MM231_WT_C-604_0uM_02.tif	MM231	0	2	50	57	7.5	52.5	normal		E1	C604	HCC1395	0.25	108	810	19456	19968	object preserved	[19968]
3	E3_MM231_WT_C-604_0uM_02.tif	MM231	0	3	22	28	7.5	45	normal		E1	C604	HCC1395	0.25	109	817.5	1024	512	object preserved	[512]
3	E3_MM231_WT_C-604_0uM_02.tif	MM231	0	4	149	160	7.5	82.5	normal		E1	C604	HCC1395	0.25	109	817.5	1024	1536	object preserved	[1536]
3	E3_MM231_WT_C-604_0uM_02.tif	MM231	0	5	76	93	7.5	127.5	normal		E1	C604	HCC1395	0.25	109	817.5	3072	2560	object preserved	[2560]
3	E3_MM231_WT_C-604_0uM_02.tif	MM231	0	6	180	187	7.5	52.5	normal		E1	C604	HCC1395	0.25	109	817.5	3072	3584	object preserved	[3584]
3	E3_MM231_WT_C-604_0uM_02.tif	MM231	0	7	57	63	7.5	45	normal		E1	C604	HCC1395	0.25	109	817.5	5120	4608	object preserved	[4608]
3	E3_MM231_WT_C-604_0uM_02.tif	MM231	0	8	101	109	7.5	60	normal		E1	C604	HCC1395	0.25	109	817.5	5120	5632	object preserved	[5632]
3	E3_MM231_WT_C-604_0uM_02.tif	MM231	0	9	208	216	7.5	60	normal		E1	C604	HCC1395	0.25	109	817.5	7168	6656	object preserved	[6656]
3	E3_MM231_WT_C-604_0uM_02.tif	MM231	0	10	83	101	7.5	135	normal		E1	C604	HCC1395	0.25	109	817.5	7168	7680	object preserved	[7680]
3	E3_MM231_WT_C-604_0uM_02.tif	MM231	0	11	96	119	7.5	172.5	normal		E1	C604	HCC1395	0.25	109	817.5	9216	9216	object preserved	[9216]
3	E3_MM231_WT_C-604_0uM_02.tif	MM231	0	12	134	140	7.5	45	normal		E1	C604	HCC1395	0.25	109	817.5	11264	10752	object preserved	[10752]
3	E3_MM231_WT_C-604_0uM_02.tif	MM231	0	13	137	145	7.5	60	normal		E1	C604	HCC1395	0.25	109	817.5	11264	11776	object preserved	[11776]
3	E3_MM231_WT_C-604_0uM_02.tif	MM231	0	14	59	69	7.5	75	normal		E1	C604	HCC1395	0.25	109	817.5	13312	12800	object preserved	[12800]
3	E3_MM231_WT_C-604_0uM_02.tif	MM231	0	15	97	105	7.5	60	normal		E1	C604	HCC1395	0.25	109	817.5	13312	13824	object preserved	[13824]
1	E1_MM231_C-604_0.25uM.tif	MM231	0.25	1	33	44	10	110	normal		E1	C604	HCC1395	0.25	109	817.5	15360	15360	object preserved	[15360]
1	E1_MM231_C-604_0.25uM.tif	MM231	0.25	2	70	75	10	50	normal		E1	C604	HCC1395	0.25	109	817.5	17408	16896	object preserved	[16896]
1	E1_MM231_C-604_0.25uM.tif	MM231	0.25	3	27	32	10	50	normal		E1	C604	HCC1395	0.25	109	817.5	17408	17920	object preserved	[17920]
1	E1_MM231_C-604_0.25uM.tif	MM231	0.25	4	5	13	10	80	normal		E1	C604	HCC1395	0.25	109	817.5	19456	18944	object preserved	[18944]
1	E1_MM231_C-604_0.25uM.tif	MM231	0.25	5	79	88	10	90	normal		E1	C604	HCC1395	0.25	109	817.5	19456	19968	object preserved	[19968]
1	E1_MM231_C-604_0.25uM.tif	MM231	0.25	6	24	29	10	50	normal		E1	C604	HCC1395	0.25	110	825	1024	512	object preserved	[512]
1	E1_MM231_C-604_0.25uM.tif	MM231	0.25	7	28	33	10	50	normal		E1	C604	HCC1395	0.25	110	825	1024	1536	object preserved	[1536]
1	E1_MM231_C-604_0.25uM.tif	MM231	0.25	8	34	39	10	50	normal		E1	C604	HCC1395	0.25	110	825	3072	2560	object preserved	[2560]
1	E1_MM231_C-604_0.25uM.tif	MM231	0.25	9	57	61	10	40	defect		E1	C604	HCC1395	0.25	110	825	3072	3584	object preserved	[3584]
1	E1_MM231_C-604_0.25uM.tif	MM231	0.25	10	82	88	10	60	normal		E1	C604	HCC1395	0.25	110	825	5120	4608	object preserved	[4608]
1	E1_MM231_C-604_0.25uM.tif	MM231	0.25	11	16	24	10	80	normal		E1	C604	HCC1395	0.25	110	825	5120	5632	object preserved	[5632]
1	E1_MM231_C-604_0.25uM.tif	MM231	0.25	12	27	38	10	110	normal		E1	C604	HCC1395	0.25	110	825	7168	6656	object preserved	[6656]
1	E1_MM231_C-604_0.25uM.tif	MM231	0.25	13	17	29	10	120	normal		E1	C604	HCC1395	0.25	110	825	7168	7680	object preserved	[7680]
1	E1_MM231_C-604_0.25uM.tif	MM231	0.25	14	40	47	10	70	normal		E1	C604	HCC1395	0.25	110	825	9216	9216	object preserved	[9216]
1	E1_MM231_C-604_0.25uM.tif	MM231	0.25	15	23	29	10	60	normal		E1	C604	HCC1395	0.25	110	825	11264	10752	object preserved	[10752]
1	E1_MM231_C-604_0.25uM.tif	MM231	0.25	16	53	58	10	50	normal		E1	C604	HCC1395	0.25	110	825	11264	11776	object preserved	[11776]
1	E1_MM231_C-604_0.25uM.tif	MM231	0.25	17	71	75	10	40	normal		E1	C604	HCC1395	0.25	110	825	13312	12800	object preserved	[12800]
1	E1_MM231_C-604_0.25uM.tif	MM231	0.25	18	52	57	10	50	normal		E1	C604	HCC1395	0.25	110	825	13312	13824	object preserved	[13824]
1	E1_MM231_C-604_0.25uM.tif	MM231	0.25	19	63	69	10	60	normal		E1	C604	HCC1395	0.25	110	825	15360	15360	object preserved	[15360]
1	E1_MM231_C-604_0.25uM.tif	MM231	0.25	20	62	68	10	60	normal		E1	C604	HCC1395	0.25	110	825	17408	16896	object preserved	[16896]
1	E1_MM231_C-604_0.25uM.tif	MM231	0.25	21	46	50	10	40	normal		E1	C604	HCC1395	0.25	110	825	17408	17920	object preserved	[17920]
1	E1_MM231_C-604_0.25uM.tif	MM231	0.25	22	62	67	10	50	normal		E1	C604	HCC1395	0.25	110	825	19456	18944	object preserved	[18944]
1	E1_MM231_C-604_0.25uM.tif	MM231	0.25	23	79	86	10	70	normal		E1	C604	HCC1395	0.25	110	825	19456	19968	object preserved	[19968]
1	E1_MM231_C-604_0.25uM.tif	MM231	0.25	24	64	71	10	70	normal		E1	C604	HCC1395	0.25	111	832.5	1024	512	object preserved	[512]
1	E1_MM231_C-604_0.25uM.tif	MM231	0.25	25	81	89	10	80	normal		E1	C604	HCC1395	0.25	111	832.5	1024	1536	object preserved	[1536]
2	E2_MM231_WT_C-604_0.25uM_01.tif	MM231	0.25	1	77	81	7.5	30	normal		E1	C604	HCC1395	0.25	111	832.5	3072	2560	object preserved	[2560]
2	E2_MM231_WT_C-604_0.25uM_01.tif	MM231	0.25	2	152	160	7.5	60	normal		E1	C604	HCC1395	0.25	111	832.5	3072	3584	object preserved	[3584]
2	E2_MM231_WT_C-604_0.25uM_01.tif	MM231	0.25	3	254	267	7.5	97.5	normal		E1	C604	HCC1395	0.25	111	832.5	5120	4608	object preserved	[4608]
2	E2_MM231_WT_C-604_0.25uM_01.tif	MM231	0.25	4	50	63	7.5	97.5	defect		E1	C604	HCC1395	0.25	111	832.5	5120	5632	object preserved	[5632]
2	E2_MM231_WT_C-604_0.25uM_01.tif	MM231	0.25	5	118	124	7.5	45	normal		E1	C604	HCC1395	0.25	111	832.5	7168	6656	object preserved	[6656]
2	E2_MM231_WT_C-604_0.25uM_01.tif	MM231	0.25	6	115	130	7.5	112.5	normal		E1	C604	HCC1395	0.25	111	832.5	7168	7680	object preserved	[7680]
2	E2_MM231_WT_C-604_0.25uM_01.tif	MM231	0.25	7	82	87	7.5	37.5	normal		E1	C604	HCC1395	0.25	111	832.5	9216	9216	object preserved	[9216]
2	E2_MM231_WT_C-604_0.25uM_01.tif	MM231	0.25	8	59	66	7.5	52.5	normal		E1	C604	HCC1395	0.25	111	832.5	11264	10752	object preserved	[10752]
2	E2_MM231_WT_C-604_0.25uM_01.tif	MM231	0.25	9	86	101	7.5	112.5	normal		E1	C604	HCC1395	0.25	111	832.5	11264	11776	object preserved	[11776]
2	E2_MM231_WT_C-604_0.25uM_01.tif	MM231	0.25	10	198	206	7.5	60	normal		E1	C604	HCC1395	0.25	111	832.5	13312	12800	object preserved	[12800]
2	E2_MM231_WT_C-604_0.25uM_01.tif	MM231	0.25	11	199	215	7.5	120	normal		E1	C604	HCC1395	0.25	111	832.5	13312	13824	object preserved	[13824]
2	E2_MM231_WT_C-604_0.25uM_01.tif	MM231	0.25	12	186	192	7.5	45	normal		E1	C604	HCC1395	0.25	111	832.5	15360	15360	object preserved	[15360]
2	E2_MM231_WT_C-604_0.25uM_01.tif	MM231	0.25	13	200	207	7.5	52.5	normal		E1	C604	HCC1395	0.25	111	832.5	17408	16896	object preserved	[16896]
2	E2_MM231_WT_C-604_0.5uM_02.tif	MM231	0.25	1	60	68	7.5	60	normal		E1	C604	HCC1395	0.25	111	832.5	17408	17920	object preserved	[17920]
2	E2_MM231_WT_C-604_0.5uM_02.tif	MM231	0.25	2	237	246	7.5	67.5	normal		E1	C604	HCC1395	0.25	111	832.5	19456	18944	object preserved	[18944]
2	E2_MM231_WT_C-604_0.5uM_02.tif	MM231	0.25	3	313	329	7.5	120	normal		E1	C604	HCC1395	0.25	111	832.5	19456	19968	object preserved	[19968]
2	E2_MM231_WT_C-604_0.5uM_02.tif	MM231	0.25	4	33	43	7.5	75	normal		E1	C604	HCC1395	0.25	112	840	1024	512	object preserved	[512]
2	E2_MM231_WT_C-604_0.5uM_02.tif	MM231	0.25	5	104	108	7.5	30	normal		E1	C604	HCC1395	0.25	112	840	1024	1536	object preserved	[1536]
2	E2_MM231_WT_C-604_0.5uM_02.tif	MM231	0.25	6	238	247	7.5	67.5	normal		E1	C604	HCC1395	0.25	112	840	3072	2560	object preserved	[2560]
2	E2_MM231_WT_C-604_0.5uM_02.tif	MM231	0.25	7	246	252	7.5	45	normal		E1	C604	HCC1395	0.25	112	840	3072	3584	object preserved	[3584]
2	E2_MM231_WT_C-604_0.5uM_02.tif	MM231	0.25	8	121	125	7.5	30	normal		E1	C604	HCC1395	0.25	112	840	5120	4608	object preserved	[4608]
2	E2_MM231_WT_C-604_0.5uM_02.tif	MM231	0.25	9	100	108	7.5	60	normal		E1	C604	HCC1395	0.25	112	840	5120	5632	object preserved	[5632]
2	E2_MM231_WT_C-604_0.5uM_02.tif	MM231	0.25	10	171	185	7.5	105	normal		E1	C604	HCC1395	0.25	112	840	7168	6656	object preserved	[6656]
2	E2_MM231_WT_C-604_0.5uM_02.tif	MM231	0.25	11	89	113	7.5	180	normal		E1	C604	HCC1395	0.25	112	840	7168	7680	object preserved	[7680]
2	E2_MM231_WT_C-604_0.5uM_02.tif	MM231	0.25	12	284	294	7.5	75	normal		E1	C604	HCC1395	0.25	112	840	9216	9216	object preserved	[9216]
3	E3_MM231_WT_C-604_0.25uM_01.tif	MM231	0.25	1	104	112	7.5	60	normal		E1	C604	HCC1395	0.25	112	840	11264	10752	object preserved	[10752]
3	E3_MM231_WT_C-604_0.25uM_01.tif	MM231	0.25	2	109	115	7.5	45	normal		E1	C604	HCC1395	0.25	112	840	11264	11776	object preserved	[11776]
3	E3_MM231_WT_C-604_0.25uM_01.tif	MM231	0.25	3	74	82	7.5	60	normal		E1	C604	HCC1395	0.25	112	840	13312	12800	object preserved	[12800]
3	E3_MM231_WT_C-604_0.25uM_01.tif	MM231	0.25	4	107	114	7.5	52.5	normal		E1	C604	HCC1395	0.25	112	840	13312	13824	object preserved	[13824]
3	E3_MM231_WT_C-604_0.25uM_01.tif	MM231	0.25	5	80	86	7.5	45	normal		E1	C604	HCC1395	0.25	112	840	15360	15360	object preserved	[15360]
3	E3_MM231_WT_C-604_0.25uM_01.tif	MM231	0.25	6	201	209	7.5	60	normal		E1	C604	HCC1395	0.25	112	840	17408	16896	object preserved	[16896]
3	E3_MM231_WT_C-604_0.25uM_01.tif	MM231	0.25	7	176	184	7.5	60	normal		E1	C604	HCC1395	0.25	112	840	17408	17920	object preserved	[17920]
3	E3_MM231_WT_C-604_0.25uM_01.tif	MM231	0.25	8	263	273	7.5	75	normal		E1	C604	HCC1395	0.25	112	840	19456	18944	object preserved	[18944]
3	E3_MM231_WT_C-604_0.25uM_01.tif	MM231	0.25	9	209	216	7.5	52.5	normal		E1	C604	HCC1395	0.25	112	840	19456	19968	object preserved	[19968]
3	E3_MM231_WT_C-604_0.25uM_01.tif	MM231	0.25	10	116	123	7.5	52.5	normal		E1	C604	HCC1395	0.25	113	847.5	1024	512	object preserved	[512]
3	E3_MM231_WT_C-604_0.25uM_01.tif	MM231	0.25	11	175	180	7.5	37.5	normal		E1	C604	HCC1395	0.25	113	847.5	1024	1536	object preserved	[1536]
3	E3_MM231_WT_C-604_0.25uM_01.tif	MM231	0.25	12	161	168	7.5	52.5	normal		E1	C604	HCC1395	0.25	113	847.5	3072	2560	object preserved	[2560]
3	E3_MM231_WT_C-604_0.25uM_01.tif	MM231	0.25	13	256	262	7.5	45	normal		E1	C604	HCC1395	0.25	113	847.5	3072	3584	object preserved	[3584]
3	E3_MM231_WT_C-604_0.25uM_01.tif	MM231	0.25	14	256	263	7.5	52.5	normal		E1	C604	HCC1395	0.25	113	847.5	5120	4608	object preserved	[4608]
3	E3_MM231_WT_C-604_0.25uM_01.tif	MM231	0.25	15	240	255	7.5	112.5	normal		E1	C604	HCC1395	0.25	113	847.5	5120	5632	object preserved	[5632]
3	E3_MM231_WT_C-604_0.25uM_02.tif	MM231	0.25	1	53	60	7.5	52.5	normal		E1	C604	HCC1395	0.25	113	847.5	7168	6656	object preserved	[6656]
3	E3_MM231_WT_C-604_0.25uM_02.tif	MM231	0.25	2	102	108	7.5	45	normal		E1	C604	HCC1395	0.25	113	847.5	7168	7680	object preserved	[7680]
3	E3_MM231_WT_C-604_0.25uM_02.tif	MM231	0.25	3	195	204	7.5	67.5	normal		E1	C604	HCC1395	0.25	113	847.5	9216	9216	object preserved	[9216]
3	E3_MM231_WT_C-604_0.25uM_02.tif	MM231	0.25	4	62	70	7.5	60	normal		E1	C604	HCC1395	0.25	113	847.5	11264	10752	object preserved	[10752]
3	E3_MM231_WT_C-604_0.25uM_02.tif	MM231	0.25	5	71	77	7.5	45	normal		E1	C604	HCC1395	0.25	113	847.5	11264	11776	object preserved	[11776]
3	E3_MM231_WT_C-604_0.25uM_02.tif	MM231	0.25	6	239	247	7.5	60	normal		E1	C604	HCC1395	0.25	113	847.5	13312	12800	object preserved	[12800]
3	E3_MM231_WT_C-604_0.25uM_02.tif	MM231	0.25	7	226	232	7.5	45	normal		E1	C604	HCC1395	0.25	113	847.5	13312	13824	object preserved	[13824]
3	E3_MM231_WT_C-604_0.25uM_02.tif	MM231	0.25	8	305	310	7.5	37.5	defect		E1	C604	HCC1395	0.25	113	847.5	15360	15360	object preserved	[15360]
3	E3_MM231_WT_C-604_0.25uM_02.tif	MM231	0.25	9	230	236	7.5	45	normal		E1	C604	HCC1395	0.25	113	847.5	17408	16896	object preserved	[16896]
3	E3_MM231_WT_C-604_0.25uM_02.tif	MM231	0.25	10	142	147	7.5	37.5	defect		E1	C604	HCC1395	0.25	113	847.5	17408	17920	object preserved	[17920]
1	E1_MM231_C-604_0.5uM.tif	MM231	0.5	1	12	20	10	80	normal		E1	C604	HCC1395	0.25	113	847.5	19456	18944	object preserved	[18944]
1	E1_MM231_C-604_0.5uM.tif	MM231	0.5	2	39	45	10	60	normal		E1	C604	HCC1395	0.25	113	847.5	19456	19968	object preserved	[19968]
1	E1_MM231_C-604_0.5uM.tif	MM231	0.5	3	72	82	10	100	normal		E1	C604	HCC1395	0.25	114	855	1024	512	object preserved	[512]
1	E1_MM231_C-604_0.5uM.tif	MM231	0.5	4	108	156	10	480	defect		E1	C604	HCC1395	0.25	114	855	1024	1536	object preserved	[1536]
1	E1_MM231_C-604_0.5uM.tif	MM231	0.5	5	33	38	10	50	normal		E1	C604	HCC1395	0.25	114	855	3072	2560	object preserved	[2560]
1	E1_MM231_C-604_0.5uM.tif	MM231	0.5	6	4	8	10	40	normal		E1	C604	HCC1395	0.25	114	855	3072	3584	object preserved	[3584]
1	E1_MM231_C-604_0.5uM.tif	MM231	0.5	7	18	26	10	80	normal		E1	C604	HCC1395	0.25	114	855	5120	4608	object preserved	[4608]
1	E1_MM231_C-604_0.5uM.tif	MM231	0.5	8	8	14	10	60	normal		E1	C604	HCC1395	0.25	114	855	5120	5632	object preserved	[5632]
1	E1_MM231_C-604_0.5uM.tif	MM231	0.5	9	17	22	10	50	normal		E1	C604	HCC1395	0.25	114	855	7168	6656	object preserved	[6656]
1	E1_MM231_C-604_0.5uM.tif	MM231	0.5	10	44	49	10	50	normal		E1	C604	HCC1395	0.25	114	855	7168	7680	object preserved	[7680]
1	E1_MM231_C-604_0.5uM.tif	MM231	0.5	11	7	11	10	40	normal		E1	C604	HCC1395	0.25	114	855	9216	9216	object preserved	[9216]
1	E1_MM231_C-604_0.5uM.tif	MM231	0.5	12	33	56	10	230	normal		E1	C604	HCC1395	0.25	114	855	11264	10752	object preserved	[10752]
1	E1_MM231_C-604_0.5uM.tif	MM231	0.5	13	79	85	10	60	normal		E1	C604	HCC1395	0.25	114	855	11264	11776	object preserved	[11776]
1	E1_MM231_C-604_0.5uM.tif	MM231	0.5	14	75	80	10	50	normal		E1	C604	HCC1395	0.25	114	855	13312	12800	object preserved	[12800]
1	E1_MM231_C-604_0.5uM.tif	MM231	0.5	15	81	86	10	50	defect		E1	C604	HCC1395	0.25	114	855	13312	13824	object preserved	[13824]
1	E1_MM231_C-604_0.5uM.tif	MM231	0.5	16	89	95	10	60	normal		E1	C604	HCC1395	0.25	114	855	15360	15360	object preserved	[15360]
1	E1_MM231_C-604_0.5uM.tif	MM231	0.5	17	51	56	10	50	normal		E1	C604	HCC1395	0.25	114	855	17408	16896	object preserved	[16896]
1	E1_MM231_C-604_0.5uM.tif	MM231	0.5	18	96	107	10	110	normal		E1	C604	HCC1395	0.25	114	855	17408	17920	object preserved	[17920]
1	E1_MM231_C-604_0.5uM.tif	MM231	0.5	19	133	138	10	50	normal		E1	C604	HCC1395	0.25	114	855	19456	18944	object preserved	[18944]
1	E1_MM231_C-604_0.5uM.tif	MM231	0.5	20	91	99	10	80	normal		E1	C604	HCC1395	0.25	114	855	19456	19968	object preserved	[19968]
1	E1_MM231_C-604_0.5uM.tif	MM231	0.5	21	185	194	10	90	normal		E1	C604	HCC1395	0.25	115	862.5	1024	512	object preserved	[512]
1	E1_MM231_C-604_0.5uM.tif	MM231	0.5	22	41	49	10	80	defect		E1	C604	HCC1395	0.25	115	862.5	1024	1536	object preserved	[1536]
1	E1_MM231_C-604_0.5uM.tif	MM231	0.5	23	51	56	10	50	normal		E1	C604	HCC1395	0.25	115	862.5	3072	2560	object preserved	[2560]
1	E1_MM231_C-604_0.5uM.tif	MM231	0.5	24	51	58	10	70	normal		E1	C604	HCC1395	0.25	115	862.5	3072	3584	object preserved	[3584]
1	E1_MM231_C-604_0.5uM.tif	MM231	0.5	25	74	80	10	60	normal		E1	C604	HCC1395	0.25	115	862.5	5120	4608	object preserved	[4608]
2	E2_MM231_WT_C-604_0.5uM_01.tif	MM231	0.5	1	96	102	7.5	45	normal		E1	C604	HCC1395	0.25	115	862.5	5120	5632	object preserved	[5632]
2	E2_MM231_WT_C-604_0.5uM_01.tif	MM231	0.5	2	44	56	7.5	90	defect		E1	C604	HCC1395	0.25	115	862.5	7168	6656	object preserved	[6656]
2	E2_MM231_WT_C-604_0.5uM_01.tif	MM231	0.5	3	63	80	7.5	127.5	normal		E1	C604	HCC1395	0.25	115	862.5	7168	7680	object preserved	[7680]
2	E2_MM231_WT_C-604_0.5uM_01.tif	MM231	0.5	4	128	140	7.5	90	normal		E1	C604	HCC1395	0.25	115	862.5	9216	9216	object preserved	[9216]
2	E2_MM231_WT_C-604_0.5uM_01.tif	MM231	0.5	5	136	140	7.5	30	defect		E1	C604	HCC1395	0.25	115	862.5	11264	10752	object preserved	[10752]
2	E2_MM231_WT_C-604_0.5uM_01.tif	MM231	0.5	6	278	286	7.5	60	normal		E1	C604	HCC1395	0.25	115	862.5	11264	11776	object preserved	[11776]
2	E2_MM231_WT_C-604_0.5uM_01.tif	MM231	0.5	7	126	131	7.5	37.5	normal		E1	C604	HCC1395	0.25	115	862.5	13312	12800	object preserved	[12800]
2	E2_MM231_WT_C-604_0.5uM_01.tif	MM231	0.5	8	324	330	7.5	45	normal		E1	C604	HCC1395	0.25	115	862.5	13312	13824	object preserved	[13824]
2	E2_MM231_WT_C-604_0.5uM_01.tif	MM231	0.5	9	134	143	7.5	67.5	normal		E1	C604	HCC1395	0.25	115	862.5	15360	15360	object preserved	[15360]
2	E2_MM231_WT_C-604_0.5uM_01.tif	MM231	0.5	10	187	197	7.5	75	normal		E1	C604	HCC1395	0.25	115	862.5	17408	16896	object preserved	[16896]
2	E2_MM231_WT_C-604_0.5uM_01.tif	MM231	0.5	11	269	275	7.5	45	normal		E1	C604	HCC1395	0.25	115	862.5	17408	17920	object preserved	[17920]
2	E2_MM231_WT_C-604_0.5uM_01.tif	MM231	0.5	12	146	154	7.5	60	normal		E1	C604	HCC1395	0.25	115	862.5	19456	18944	object preserved	[18944]
2	E2_MM231_WT_C-604_0.5uM_01.tif	MM231	0.5	13	270	281	7.5	82.5	normal		E1	C604	HCC1395	0.25	115	862.5	19456	19968	object preserved	[19968]
2	E2_MM231_WT_C-604_0.5uM_01.tif	MM231	0.5	14	355	362	7.5	52.5	normal		E1	C604	HCC1395	0.25	116	870	1024	512	object preserved	[512]
2	E2_MM231_WT_C-604_0.5uM_02.tif	MM231	0.5	1	110	119	7.5	67.5	normal		E1	C604	HCC1395	0.25	116	870	1024	1536	object preserved	[1536]
2	E2_MM231_WT_C-604_0.5uM_02.tif	MM231	0.5	2	153	162	7.5	67.5	normal		E1	C604	HCC1395	0.25	116	870	3072	2560	object preserved	[2560]
2	E2_MM231_WT_C-604_0.5uM_02.tif	MM231	0.5	3	26	31	7.5	37.5	normal		E1	C604	HCC1395	0.25	116	870	3072	3584	object preserved	[3584]
2	E2_MM231_WT_C-604_0.5uM_02.tif	MM231	0.5	4	92	100	7.5	60	normal		E1	C604	HCC1395	0.25	116	870	5120	4608	object preserved	[4608]
2	E2_MM231_WT_C-604_0.5uM_02.tif	MM231	0.5	5	85	91	7.5	45	normal		E1	C604	HCC1395	0.25	116	870	5120	5632	object preserved	[5632]
2	E2_MM231_WT_C-604_0.5uM_02.tif	MM231	0.5	6	23	29	7.5	45	normal		E1	C604	HCC1395	0.25	116	870	7168	6656	object preserved	[6656]
2	E2_MM231_WT_C-604_0.5uM_02.tif	MM231	0.5	7	259	268	7.5	67.5	normal		E1	C604	HCC1395	0.25	116	870	7168	7680	object preserved	[7680]
2	E2_MM231_WT_C-604_0.5uM_02.tif	MM231	0.5	8	263	272	7.5	67.5	normal		E1	C604	HCC1395	0.25	116	870	9216	9216	object preserved	[9216]
2	E2_MM231_WT_C-604_0.5uM_02.tif	MM231	0.5	9	191	201	7.5	75	normal		E1	C604	HCC1395	0.25	116	870	11264	10752	object preserved	[10752]
2	E2_MM231_WT_C-604_0.5uM_02.tif	MM231	0.5	10	260	270	7.5	75	normal		E1	C604	HCC1395	0.25	116	870	11264	11776	object preserved	[11776]
2	E2_MM231_WT_C-604_0.5uM_02.tif	MM231	0.5	11	154	167	7.5	97.5	normal		E1	C604	HCC1395	0.25	116	870	13312	12800	object preserved	[12800]
3	E3_MM231_WT_C-604_0.5uM_01.tif	MM231	0.5	1	61	68	7.5	52.5	normal		E1	C604	HCC1395	0.25	116	870	13312	13824	object preserved	[13824]
3	E3_MM231_WT_C-604_0.5uM_01.tif	MM231	0.5	2	182	193	7.5	82.5	normal		E1	C604	HCC1395	0.25	116	870	15360	15360	object preserved	[15360]
3	E3_MM231_WT_C-604_0.5uM_01.tif	MM231	0.5	3	133	141	7.5	60	normal		E1	C604	HCC1395	0.25	116	870	17408	16896	object preserved	[16896]
3	E3_MM231_WT_C-604_0.5uM_01.tif	MM231	0.5	4	134	143	7.5	67.5	normal		E1	C604	HCC1395	0.25	116	870	17408	17920	object preserved	[17920]
3	E3_MM231_WT_C-604_0.5uM_01.tif	MM231	0.5	5	23	33	7.5	75	defect		E1	C604	HCC1395	0.25	116	870	19456	18944	object preserved	[18944]
3	E3_MM231_WT_C-604_0.5uM_01.tif	MM231	0.5	6	168	187	7.5	142.5	defect		E1	C604	HCC1395	0.25	116	870	19456	19968	object preserved	[19968]
3	E3_MM231_WT_C-604_0.5uM_01.tif	MM231	0.5	7	105	116	7.5	82.5	normal		E1	C604	HCC1395	0.25	117	877.5	1024	512	object preserved	[512]
3	E3_MM231_WT_C-604_0.5uM_01.tif	MM231	0.5	8	129	135	7.5	45	normal		E1	C604	HCC1395	0.25	117	877.5	1024	1536	object preserved	[1536]
3	E3_MM231_WT_C-604_0.5uM_01.tif	MM231	0.5	9	162	184	7.5	165	normal		E1	C604	HCC1395	0.25	117	877.5	3072	2560	object preserved	[2560]
3	E3_MM231_WT_C-604_0.5uM_01.tif	MM231	0.5	10	202	208	7.5	45	normal		E1	C604	HCC1395	0.25	117	877.5	3072	3584	object preserved	[3584]
3	E3_MM231_WT_C-604_0.5uM_01.tif	MM231	0.5	11	282	289	7.5	52.5	normal		E1	C604	HCC1395	0.25	117	877.5	5120	4608	object preserved	[4608]
3	E3_MM231_WT_C-604_0.5uM_01.tif	MM231	0.5	12	278	287	7.5	67.5	normal		E1	C604	HCC1395	0.25	117	877.5	5120	5632	object preserved	[5632]
3	E3_MM231_WT_C-604_0.5uM_02.tif	MM231	0.5	1	34	40	7.5	45	normal		E1	C604	HCC1395	0.25	117	877.5	7168	6656	object preserved	[6656]
3	E3_MM231_WT_C-604_0.5uM_02.tif	MM231	0.5	2	93	99	7.5	45	normal		E1	C604	HCC1395	0.25	117	877.5	7168	7680	object preserved	[7680]
3	E3_MM231_WT_C-604_0.5uM_02.tif	MM231	0.5	3	146	152	7.5	45	normal		E1	C604	HCC1395	0.25	117	877.5	9216	9216	object preserved	[9216]
3	E3_MM231_WT_C-604_0.5uM_02.tif	MM231	0.5	4	42	50	7.5	60	normal		E1	C604	HCC1395	0.25	117	877.5	11264	10752	object preserved	[10752]
3	E3_MM231_WT_C-604_0.5uM_02.tif	MM231	0.5	5	234	242	7.5	60	normal		E1	C604	HCC1395	0.25	117	877.5	11264	11776	object preserved	[11776]
3	E3_MM231_WT_C-604_0.5uM_02.tif	MM231	0.5	6	195	208	7.5	97.5	normal		E1	C604	HCC1395	0.25	117	877.5	13312	12800	object preserved	[12800]
3	E3_MM231_WT_C-604_0.5uM_02.tif	MM231	0.5	7	231	237	7.5	45	normal		E1	C604	HCC1395	0.25	117	877.5	13312	13824	object preserved	[13824]
3	E3_MM231_WT_C-604_0.5uM_02.tif	MM231	0.5	8	197	205	7.5	60	normal		E1	C604	HCC1395	0.25	117	877.5	15360	15360	object preserved	[15360]
3	E3_MM231_WT_C-604_0.5uM_02.tif	MM231	0.5	9	233	240	7.5	52.5	normal		E1	C604	HCC1395	0.25	117	877.5	17408	16896	object preserved	[16896]
3	E3_MM231_WT_C-604_0.5uM_02.tif	MM231	0.5	10	105	119	7.5	105	normal		E1	C604	HCC1395	0.25	117	877.5	17408	17920	object preserved	[17920]
3	E3_MM231_WT_C-604_0.5uM_02.tif	MM231	0.5	11	131	145	7.5	105	normal		E1	C604	HCC1395	0.25	117	877.5	19456	18944	object preserved	[18944]
3	E3_MM231_WT_C-604_0.5uM_02.tif	MM231	0.5	12	265	272	7.5	52.5	normal		E1	C604	HCC1395	0.25	117	877.5	19456	19968	object preserved	[19968]
3	E3_MM231_WT_C-604_0.5uM_02.tif	MM231	0.5	13	142	147	7.5	37.5	defect		E1	C604	HCC1395	0.25	118	885	1024	512	object preserved	[512]
1	E1_MM231_C-604_1uM.tif	MM231	1	1	16	23	10	70	defect		E1	C604	HCC1395	0.25	118	885	1024	1536	object preserved	[1536]
1	E1_MM231_C-604_1uM.tif	MM231	1	2	55	63	10	80	normal		E1	C604	HCC1395	0.25	118	885	3072	2560	object preserved	[2560]
1	E1_MM231_C-604_1uM.tif	MM231	1	3	66	76	10	100	normal		E1	C604	HCC1395	0.25	118	885	3072	3584	object preserved	[3584]
1	E1_MM231_C-604_1uM.tif	MM231	1	4	91	100	10	90	normal		E1	C604	HCC1395	0.25	118	885	5120	4608	object preserved	[4608]
1	E1_MM231_C-604_1uM.tif	MM231	1	5	92	99	10	70	normal		E1	C604	HCC1395	0.25	118	885	5120	5632	object preserved	[5632]
1	E1_MM231_C-604_1uM.tif	MM231	1	6	116	131	10	150	defect		E1	C604	HCC1395	0.25	118	885	7168	6656	object preserved	[6656]
1	E1_MM231_C-604_1uM.tif	MM231	1	7	35	41	10	60	normal		E1	C604	HCC1395	0.25	118	885	7168	7680	object preserved	[7680]
1	E1_MM231_C-604_1uM.tif	MM231	1	8	22	29	10	70	defect		E1	C604	HCC1395	0.25	118	885	9216	9216	object preserved	[9216]
1	E1_MM231_C-604_1uM.tif	MM231	1	9	42	47	10	50	normal		E1	C604	HCC1395	0.25	118	885	11264	10752	object preserved	[10752]
1	E1_MM231_C-604_1uM.tif	MM231	1	10	44	52	10	80	normal		E1	C604	HCC1395	0.25	118	885	11264	11776	object preserved	[11776]
1	E1_MM231_C-604_1uM.tif	MM231	1	11	19	27	10	80	normal		E1	C604	HCC1395	0.25	118	885	13312	12800	object preserved	[12800]
1	E1_MM231_C-604_1uM.tif	MM231	1	12	59	65	10	60	defect		E1	C604	HCC1395	0.25	118	885	13312	13824	object preserved	[13824]
1	E1_MM231_C-604_1uM.tif	MM231	1	13	77	83	10	60	defect		E1	C604	HCC1395	0.25	118	885	15360	15360	object preserved	[15360]
1	E1_MM231_C-604_1uM.tif	MM231	1	14	76	83	10	70	normal		E1	C604	HCC1395	0.25	118	885	17408	16896	object preserved	[16896]
1	E1_MM231_C-604_1uM.tif	MM231	1	15	93	103	10	100	normal		E1	C604	HCC1395	0.25	118	885	17408	17920	object preserved	[17920]
1	E1_MM231_C-604_1uM.tif	MM231	1	16	36	45	10	90	defect		E1	C604	HCC1395	0.25	118	885	19456	18944	object preserved	[18944]
1	E1_MM231_C-604_1uM.tif	MM231	1	17	70	77	10	70	normal		E1	C604	HCC1395	0.25	118	885	19456	19968	object preserved	[19968]
1	E1_MM231_C-604_1uM.tif	MM231	1	18	68	74	10	60	normal		E1	C604	HCC1395	0.25	119	892.5	1024	512	object preserved	[512]
1	E1_MM231_C-604_1uM.tif	MM231	1	19	47	54	10	70	defect		E1	C604	HCC1395	0.25	119	892.5	1024	1536	object preserved	[1536]
1	E1_MM231_C-604_1uM.tif	MM231	1	20	32	41	10	90	normal		E1	C604	HCC1395	0.25	119	892.5	3072	2560	object preserved	[2560]
1	E1_MM231_C-604_1uM.tif	MM231	1	21	67	75	10	80	defect		E1	C604	HCC1395	0.25	119	892.5	3072	3584	object preserved	[3584]
1	E1_MM231_C-604_1uM.tif	MM231	1	22	44	57	10	130	defect		E1	C604	HCC1395	0.25	119	892.5	5120	4608	object preserved	[4608]
1	E1_MM231_C-604_1uM.tif	MM231	1	23	26	40	10	140	defect		E1	C604	HCC1395	0.25	119	892.5	5120	5632	object preserved	[5632]
1	E1_MM231_C-604_1uM.tif	MM231	1	24	46	55	10	90	defect		E1	C604	HCC1395	0.25	119	892.5	7168	6656	object preserved	[6656]
1	E1_MM231_C-604_1uM.tif	MM231	1	25	46	53	10	70	defect		E1	C604	HCC1395	0.25	119	892.5	7168	7680	object preserved	[7680]
2	E2_MM231_WT_C-604_1uM_01.tif	MM231	1	1	142	160	7.5	135	defect		E1	C604	HCC1395	0.25	119	892.5	9216	9216	object preserved	[9216]
2	E2_MM231_WT_C-604_1uM_01.tif	MM231	1	2	237	257	7.5	150	defect		E1	C604	HCC1395	0.25	119	892.5	11264	10752	object preserved	[10752]
2	E2_MM231_WT_C-604_1uM_01.tif	MM231	1	3	269	280	7.5	82.5	defect		E1	C604	HCC1395	0.25	119	892.5	11264	11776	object preserved	[11776]
2	E2_MM231_WT_C-604_1uM_01.tif	MM231	1	4	73	86	7.5	97.5	normal		E1	C604	HCC1395	0.25	119	892.5	13312	12800	object preserved	[12800]
2	E2_MM231_WT_C-604_1uM_01.tif	MM231	1	5	135	150	7.5	112.5	defect		E1	C604	HCC1395	0.25	119	892.5	13312	13824	object preserved	[13824]
2	E2_MM231_WT_C-604_1uM_01.tif	MM231	1	6	434	441	7.5	52.5	defect		E1	C604	HCC1395	0.25	119	892.5	15360	15360	object preserved	[15360]
2	E2_MM231_WT_C-604_1uM_01.tif	MM231	1	7	432	439	7.5	52.5	normal		E1	C604	HCC1395	0.25	119	892.5	17408	16896	object preserved	[16896]
2	E2_MM231_WT_C-604_1uM_01.tif	MM231	1	8	170	182	7.5	90	normal		E1	C604	HCC1395	0.25	119	892.5	17408	17920	object preserved	[17920]
2	E2_MM231_WT_C-604_1uM_01.tif	MM231	1	9	336	356	7.5	150	normal		E1	C604	HCC1395	0.25	119	892.5	19456	18944	object preserved	[18944]
2	E2_MM231_WT_C-604_1uM_01.tif	MM231	1	10	163	170	7.5	52.5	defect		E1	C604	HCC1395	0.25	119	892.5	19456	19968	object preserved	[19968]
2	E2_MM231_WT_C-604_1uM_01.tif	MM231	1	11	219	229	7.5	75	normal		E1	C604	HCC1395	0.25	120	900	1024	512	object preserved	[512]
2	E2_MM231_WT_C-604_1uM_01.tif	MM231	1	12	224	245	7.5	157.5	defect		E1	C604	HCC1395	0.25	120	900	1024	1536	object preserved	[1536]
2	E2_MM231_WT_C-604_1uM_02.tif	MM231	1	1	103	143	7.5	300	defect		E1	C604	HCC1395	0.25	120	900	3072	2560	object preserved	[2560]
2	E2_MM231_WT_C-604_1uM_02.tif	MM231	1	2	105	121	7.5	120	defect		E1	C604	HCC1395	0.25	120	900	3072	3584	object preserved	[3584]
2	E2_MM231_WT_C-604_1uM_02.tif	MM231	1	3	79	85	7.5	45	defect		E1	C604	HCC1395	0.25	120	900	5120	4608	object preserved	[4608]
2	E2_MM231_WT_C-604_1uM_02.tif	MM231	1	4	149	158	7.5	67.5	normal		E1	C604	HCC1395	0.25	120	900	5120	5632	object preserved	[5632]
2	E2_MM231_WT_C-604_1uM_02.tif	MM231	1	5	63	75	7.5	90	normal		E1	C604	HCC1395	0.25	120	900	7168	6656	object preserved	[6656]
2	E2_MM231_WT_C-604_1uM_02.tif	MM231	1	6	94	105	7.5	82.5	normal		E1	C604	HCC1395	0.25	120	900	7168	7680	object preserved	[7680]
2	E2_MM231_WT_C-604_1uM_02.tif	MM231	1	7	131	139	7.5	60	defect		E1	C604	HCC1395	0.25	120	900	9216	9216	object preserved	[9216]
2	E2_MM231_WT_C-604_1uM_02.tif	MM231	1	8	114	121	7.5	52.5	normal		E1	C604	HCC1395	0.25	120	900	11264	10752	object preserved	[10752]
2	E2_MM231_WT_C-604_1uM_02.tif	MM231	1	9	76	86	7.5	75	normal		E1	C604	HCC1395	0.25	120	900	11264	11776	object preserved	[11776]
2	E2_MM231_WT_C-604_1uM_02.tif	MM231	1	10	83	92	7.5	67.5	normal		E1	C604	HCC1395	0.25	120	900	13312	12800	object preserved	[12800]
2	E2_MM231_WT_C-604_1uM_02.tif	MM231	1	11	201	216	7.5	112.5	defect		E1	C604	HCC1395	0.25	120	900	13312	13824	object preserved	[13824]
2	E2_MM231_WT_C-604_1uM_02.tif	MM231	1	12	361	369	7.5	60	normal		E1	C604	HCC1395	0.25	120	900	15360	15360	object preserved	[15360]
2	E2_MM231_WT_C-604_1uM_02.tif	MM231	1	13	140	159	7.5	142.5	normal		E1	C604	HCC1395	0.25	120	900	17408	16896	object preserved	[16896]
3	E3_MM231_WT_C-604_1uM_01.tif	MM231	1	1	102	113	7.5	82.5	defect		E1	C604	HCC1395	0.25	120	900	17408	17920	object preserved	[17920]
3	E3_MM231_WT_C-604_1uM_01.tif	MM231	1	2	77	85	7.5	60	normal		E1	C604	HCC1395	0.25	120	900	19456	18944	object preserved	[18944]
3	E3_MM231_WT_C-604_1uM_01.tif	MM231	1	3	123	131	7.5	60	normal		E1	C604	HCC1395	0.25	120	900	19456	19968	object preserved	[19968]
3	E3_MM231_WT_C-604_1uM_01.tif	MM231	1	4	98	123	7.5	187.5	defect		E1	C604	HCC1395	0.25	121	907.5	1024	512	object preserved	[512]
3	E3_MM231_WT_C-604_1uM_01.tif	MM231	1	5	89	101	7.5	90	defect		E1	C604	HCC1395	0.25	121	907.5	1024	1536	object preserved	[1536]
3	E3_MM231_WT_C-604_1uM_01.tif	MM231	1	6	173	188	7.5	112.5	defect		E1	C604	HCC1395	0.25	121	907.5	3072	2560	object preserved	[2560]
3	E3_MM231_WT_C-604_1uM_01.tif	MM231	1	7	90	103	7.5	97.5	defect		E1	C604	HCC1395	0.25	121	907.5	3072	3584	object preserved	[3584]
3	E3_MM231_WT_C-604_1uM_01.tif	MM231	1	8	196	204	7.5	60	normal		E1	C604	HCC1395	0.25	121	907.5	5120	4608	object preserved	[4608]
3	E3_MM231_WT_C-604_1uM_01.tif	MM231	1	9	212	219	7.5	52.5	normal		E1	C604	HCC1395	0.25	121	907.5	5120	5632	object preserved	[5632]
3	E3_MM231_WT_C-604_1uM_01.tif	MM231	1	10	233	255	7.5	165	defect		E1	C604	HCC1395	0.25	121	907.5	7168	6656	object preserved	[6656]
3	E3_MM231_WT_C-604_1uM_01.tif	MM231	1	11	241	256	7.5	112.5	normal		E1	C604	HCC1395	0.25	121	907.5	7168	7680	object preserved	[7680]
3	E3_MM231_WT_C-604_1uM_02.tif	MM231	1	1	56	65	7.5	67.5	defect		E1	C604	HCC1395	0.25	121	907.5	9216	9216	object preserved	[9216]
3	E3_MM231_WT_C-604_1uM_02.tif	MM231	1	2	19	26	7.5	52.5	normal		E1	C604	HCC1395	0.25	121	907.5	11264	10752	object preserved	[10752]
3	E3_MM231_WT_C-604_1uM_02.tif	MM231	1	3	46	52	7.5	45	normal		E1	C604	HCC1395	0.25	121	907.5	11264	11776	object preserved	[11776]
3	E3_MM231_WT_C-604_1uM_02.tif	MM231	1	4	228	237	7.5	67.5	normal		E1	C604	HCC1395	0.25	121	907.5	13312	12800	object preserved	[12800]
3	E3_MM231_WT_C-604_1uM_02.tif	MM231	1	5	22	32	7.5	75	normal		E1	C604	HCC1395	0.25	121	907.5	13312	13824	object preserved	[13824]
3	E3_MM231_WT_C-604_1uM_02.tif	MM231	1	6	40	56	7.5	120	defect		E1	C604	HCC1395	0.25	121	907.5	15360	15360	object preserved	[15360]
3	E3_MM231_WT_C-604_1uM_02.tif	MM231	1	7	183	198	7.5	112.5	defect		E1	C604	HCC1395	0.25	121	907.5	17408	16896	object preserved	[16896]
3	E3_MM231_WT_C-604_1uM_02.tif	MM231	1	8	65	80	7.5	112.5	defect		E1	C604	HCC1395	0.25	121	907.5	17408	17920	object preserved	[17920]
3	E3_MM231_WT_C-604_1uM_02.tif	MM231	1	9	57	65	7.5	60	defect		E1	C604	HCC1395	0.25	121	907.5	19456	18944	object preserved	[18944]
3	E3_MM231_WT_C-604_1uM_02.tif	MM231	1	10	24	34	7.5	75	normal		E1	C604	HCC1395	0.25	121	907.5	19456	19968	object preserved	[19968]
3	E3_MM231_WT_C-604_1uM_02.tif	MM231	1	11	322	327	7.5	37.5	normal		E1	C604	HCC1395	0.25	122	915	1024	512	object preserved	[512]
3	E3_MM231_WT_C-604_1uM_02.tif	MM231	1	12	66	72	7.5	45	normal		E1	C604	HCC1395	0.25	122	915	1024	1536	object preserved	[1536]
3	E3_MM231_WT_C-604_1uM_02.tif	MM231	1	13	66	77	7.5	82.5	defect		E1	C604	HCC1395	0.25	122	915	3072	2560	object preserved	[2560]
3	E3_MM231_WT_C-604_1uM_02.tif	MM231	1	14	64	71	7.5	52.5	normal		E1	C604	HCC1395	0.25	122	915	3072	3584	object preserved	[3584]
1	E1_MM231_C-604_2uM.tif	MM231	2	1	47	58	10	110	normal		E1	C604	HCC1395	0.25	122	915	5120	4608	object preserved	[4608]
1	E1_MM231_C-604_2uM.tif	MM231	2	2	29	38	10	90	defect		E1	C604	HCC1395	0.25	122	915	5120	5632	object preserved	[5632]
1	E1_MM231_C-604_2uM.tif	MM231	2	3	52	97	10	450	defect		E1	C604	HCC1395	0.25	122	915	7168	6656	object preserved	[6656]
1	E1_MM231_C-604_2uM.tif	MM231	2	4	69	85	10	160	defect		E1	C604	HCC1395	0.25	122	915	7168	7680	object preserved	[7680]
1	E1_MM231_C-604_2uM.tif	MM231	2	5	14	24	10	100	normal		E1	C604	HCC1395	0.25	122	915	9216	9216	object preserved	[9216]
1	E1_MM231_C-604_2uM.tif	MM231	2	6	132	154	10	220	defect		E1	C604	HCC1395	0.25	122	915	11264	10752	object preserved	[10752]
1	E1_MM231_C-604_2uM.tif	MM231	2	7	52	62	10	100	defect		E1	C604	HCC1395	0.25	122	915	11264	11776	object preserved	[11776]
1	E1_MM231_C-604_2uM.tif	MM231	2	8	31	41	10	100	normal		E1	C604	HCC1395	0.25	122	915	13312	12800	object preserved	[12800]
1	E1_MM231_C-604_2uM.tif	MM231	2	9	39	47	10	80	defect		E1	C604	HCC1395	0.25	122	915	13312	13824	object preserved	[13824]
1	E1_MM231_C-604_2uM.tif	MM231	2	10	39	45	10	60	defect		E1	C604	HCC1395	0.25	122	915	15360	15360	object preserved	[15360]
1	E1_MM231_C-604_2uM.tif	MM231	2	11	22	31	10	90	normal		E1	C604	HCC1395	0.25	122	915	17408	16896	object preserved	[16896]
1	E1_MM231_C-604_2uM.tif	MM231	2	12	118	143	10	250	defect		E1	C604	HCC1395	0.25	122	915	17408	17920	object preserved	[17920]
1	E1_MM231_C-604_2uM.tif	MM231	2	13	26	34	10	80	defect		E1	C604	HCC1395	0.25	122	915	19456	18944	object preserved	[18944]
1	E1_MM231_C-604_2uM.tif	MM231	2	14	65	78	10	130	defect		E1	C604	HCC1395	0.25	122	915	19456	19968	object preserved	[19968]
1	E1_MM231_C-604_2uM.tif	MM231	2	15	155	169	10	140	defect		E1	C604	HCC1395	0.25	123	922.5	1024	512	object preserved	[512]
1	E1_MM231_C-604_2uM.tif	MM231	2	16	109	170	10	610	defect		E1	C604	HCC1395	0.25	123	922.5	1024	1536	object preserved	[1536]
1	E1_MM231_C-604_2uM.tif	MM231	2	17	54	60	10	60	normal		E1	C604	HCC1395	0.25	123	922.5	3072	2560	object preserved	[2560]
1	E1_MM231_C-604_2uM.tif	MM231	2	18	61	90	10	290	defect		E1	C604	HCC1395	0.25	123	922.5	3072	3584	object preserved	[3584]
1	E1_MM231_C-604_2uM.tif	MM231	2	19	156	174	10	180	defect		E1	C604	HCC1395	0.25	123	922.5	5120	4608	object preserved	[4608]
1	E1_MM231_C-604_2uM.tif	MM231	2	20	116	141	10	250	defect		E1	C604	HCC1395	0.25	123	922.5	5120	5632	object preserved	[5632]
1	E1_MM231_C-604_2uM.tif	MM231	2	21	50	68	10	180	defect		E1	C604	HCC1395	0.25	123	922.5	7168	6656	object preserved	[6656]
1	E1_MM231_C-604_2uM.tif	MM231	2	22	23	37	10	140	defect		E1	C604	HCC1395	0.25	123	922.5	7168	7680	object preserved	[7680]
1	E1_MM231_C-604_2uM.tif	MM231	2	23	78	90	10	120	defect		E1	C604	HCC1395	0.25	123	922.5	9216	9216	object preserved	[9216]
1	E1_MM231_C-604_2uM.tif	MM231	2	24	110	128	10	180	defect		E1	C604	HCC1395	0.25	123	922.5	11264	10752	object preserved	[10752]
1	E1_MM231_C-604_2uM.tif	MM231	2	25	71	82	10	110	defect		E1	C604	HCC1395	0.25	123	922.5	11264	11776	object preserved	[11776]
2	E2_MM231_WT_C-604_2uM_01.tif	MM231	2	1	81	121	7.5	300	defect		E1	C604	HCC1395	0.25	123	922.5	13312	12800	object preserved	[12800]
2	E2_MM231_WT_C-604_2uM_01.tif	MM231	2	2	41	50	7.5	67.5	defect		E1	C604	HCC1395	0.25	123	922.5	13312	13824	object preserved	[13824]
2	E2_MM231_WT_C-604_2uM_01.tif	MM231	2	3	239	297	7.5	435	defect		E1	C604	HCC1395	0.25	123	922.5	15360	15360	object preserved	[15360]
2	E2_MM231_WT_C-604_2uM_01.tif	MM231	2	4	19	27	7.5	60	normal		E1	C604	HCC1395	0.25	123	922.5	17408	16896	object preserved	[16896]
2	E2_MM231_WT_C-604_2uM_01.tif	MM231	2	5	200	216	7.5	120	defect		E1	C604	HCC1395	0.25	123	922.5	17408	17920	object preserved	[17920]
2	E2_MM231_WT_C-604_2uM_01.tif	MM231	2	6	180	203	7.5	172.5	defect		E1	C604	HCC1395	0.25	123	922.5	19456	18944	object preserved	[18944]
2	E2_MM231_WT_C-604_2uM_01.tif	MM231	2	7	198	207	7.5	67.5	defect		E1	C604	HCC1395	0.25	123	922.5	19456	19968	object preserved	[19968]
2	E2_MM231_WT_C-604_2uM_01.tif	MM231	2	8	31	48	7.5	127.5	defect		E1	C604	HCC1395	0.25	124	930	1024	512	object preserved	[512]
2	E2_MM231_WT_C-604_2uM_01.tif	MM231	2	9	45	75	7.5	225	defect		E1	C604	HCC1395	0.25	124	930	1024	1536	object preserved	[1536]
2	E2_MM231_WT_C-604_2uM_01.tif	MM231	2	10	56	73	7.5	127.5	defect		E1	C604	HCC1395	0.25	124	930	3072	2560	object preserved	[2560]
2	E2_MM231_WT_C-604_2uM_01.tif	MM231	2	11	278	349	7.5	532.5	defect		E1	C604	HCC1395	0.25	124	930	3072	3584	object preserved	[3584]
2	E2_MM231_WT_C-604_2uM_01.tif	MM231	2	12	307	319	7.5	90	normal		E1	C604	HCC1395	0.25	124	930	5120	4608	object preserved	[4608]
2	E2_MM231_WT_C-604_2uM_01.tif	MM231	2	13	230	250	7.5	150	defect		E1	C604	HCC1395	0.25	124	930	5120	5632	object preserved	[5632]
2	E2_MM231_WT_C-604_2uM_01.tif	MM231	2	14	172	186	7.5	105	defect		E1	C604	HCC1395	0.25	124	930	7168	6656	object preserved	[6656]
2	E2_MM231_WT_C-604_2uM_01.tif	MM231	2	15	119	178	7.5	442.5	defect		E1	C604	HCC1395	0.25	124	930	7168	7680	object preserved	[7680]
2	E2_MM231_WT_C-604_2uM_01.tif	MM231	2	16	97	106	7.5	67.5	defect		E1	C604	HCC1395	0.25	124	930	9216	9216	object preserved	[9216]
2	E2_MM231_WT_C-604_2uM_01.tif	MM231	2	17	99	146	7.5	352.5	defect		E1	C604	HCC1395	0.25	124	930	11264	10752	object preserved	[10752]
2	E2_MM231_WT_C-604_2uM_01.tif	MM231	2	18	25	54	7.5	217.5	defect		E1	C604	HCC1395	0.25	124	930	11264	11776	object preserved	[11776]
2	E2_MM231_WT_C-604_2uM_01.tif	MM231	2	19	52	86	7.5	255	defect		E1	C604	HCC1395	0.25	124	930	13312	12800	object preserved	[12800]
2	E2_MM231_WT_C-604_2uM_02.tif	MM231	2	1	55	72	7.5	127.5	defect		E1	C604	HCC1395	0.25	124	930	13312	13824	object preserved	[13824]
2	E2_MM231_WT_C-604_2uM_02.tif	MM231	2	2	22	28	7.5	45	defect		E1	C604	HCC1395	0.25	124	930	15360	15360	object preserved	[15360]
2	E2_MM231_WT_C-604_2uM_02.tif	MM231	2	3	25	35	7.5	75	normal		E1	C604	HCC1395	0.25	124	930	17408	16896	object preserved	[16896]
2	E2_MM231_WT_C-604_2uM_02.tif	MM231	2	4	20	26	7.5	45	defect		E1	C604	HCC1395	0.25	124	930	17408	17920	object preserved	[17920]
2	E2_MM231_WT_C-604_2uM_02.tif	MM231	2	5	68	78	7.5	75	defect		E1	C604	HCC1395	0.25	124	930	19456	18944	object preserved	[18944]
2	E2_MM231_WT_C-604_2uM_02.tif	MM231	2	6	204	242	7.5	285	defect		E1	C604	HCC1395	0.25	124	930	19456	19968	object preserved	[19968]
3	E3_MM231_WT_C-604_2uM_01.tif	MM231	2	1	68	84	7.5	120	defect		E1	C604	HCC1395	0.25	125	937.5	1024	512	object preserved	[512]
3	E3_MM231_WT_C-604_2uM_01.tif	MM231	2	2	24	33	7.5	67.5	defect		E1	C604	HCC1395	0.25	125	937.5	1024	1536	object preserved	[1536]
3	E3_MM231_WT_C-604_2uM_01.tif	MM231	2	3	38	51	7.5	97.5	defect		E1	C604	HCC1395	0.25	125	937.5	3072	2560	object preserved	[2560]
3	E3_MM231_WT_C-604_2uM_01.tif	MM231	2	4	91	129	7.5	285	defect		E1	C604	HCC1395	0.25	125	937.5	3072	3584	object preserved	[3584]
3	E3_MM231_WT_C-604_2uM_01.tif	MM231	2	5	83	105	7.5	165	defect		E1	C604	HCC1395	0.25	125	937.5	5120	4608	object preserved	[4608]
3	E3_MM231_WT_C-604_2uM_01.tif	MM231	2	6	34	44	7.5	75	defect		E1	C604	HCC1395	0.25	125	937.5	5120	5632	object preserved	[5632]
3	E3_MM231_WT_C-604_2uM_01.tif	MM231	2	7	54	110	7.5	420	defect		E1	C604	HCC1395	0.25	125	937.5	7168	6656	object preserved	[6656]
3	E3_MM231_WT_C-604_2uM_01.tif	MM231	2	8	22	29	7.5	52.5	defect		E1	C604	HCC1395	0.25	125	937.5	7168	7680	object preserved	[7680]
3	E3_MM231_WT_C-604_2uM_01.tif	MM231	2	9	39	50	7.5	82.5	defect		E1	C604	HCC1395	0.25	125	937.5	9216	9216	object preserved	[9216]
3	E3_MM231_WT_C-604_2uM_01.tif	MM231	2	10	40	45	7.5	37.5	defect		E1	C604	HCC1395	0.25	125	937.5	11264	10752	object preserved	[10752]
3	E3_MM231_WT_C-604_2uM_01.tif	MM231	2	11	432	481	7.5	367.5	defect		E1	C604	HCC1395	0.25	125	937.5	11264	11776	object preserved	[11776]
3	E3_MM231_WT_C-604_2uM_01.tif	MM231	2	12	104	129	7.5	187.5	defect		E1	C604	HCC1395	0.25	125	937.5	13312	12800	object preserved	[12800]
3	E3_MM231_WT_C-604_2uM_01.tif	MM231	2	13	71	103	7.5	240	defect		E1	C604	HCC1395	0.25	125	937.5	13312	13824	object preserved	[13824]
3	E3_MM231_WT_C-604_2uM_02.tif	MM231	2	1	59	117	7.5	435	defect		E1	C604	HCC1395	0.25	125	937.5	15360	15360	object preserved	[15360]
3	E3_MM231_WT_C-604_2uM_02.tif	MM231	2	2	56	101	7.5	337.5	defect		E1	C604	HCC1395	0.25	125	937.5	17408	16896	object preserved	[16896]
3	E3_MM231_WT_C-604_2uM_02.tif	MM231	2	3	63	76	7.5	97.5	defect		E1	C604	HCC1395	0.25	125	937.5	17408	17920	object preserved	[17920]
3	E3_MM231_WT_C-604_2uM_02.tif	MM231	2	4	74	93	7.5	142.5	defect		E1	C604	HCC1395	0.25	125	937.5	19456	18944	object preserved	[18944]
3	E3_MM231_WT_C-604_2uM_02.tif	MM231	2	5	125	169	7.5	330	defect		E1	C604	HCC1395	0.25	125	937.5	19456	19968	object preserved	[19968]
3	E3_MM231_WT_C-604_2uM_02.tif	MM231	2	6	140	162	7.5	165	defect		E1	C604	HCC1395	0.25	126	945	1024	512	object preserved	[512]
3	E3_MM231_WT_C-604_2uM_02.tif	MM231	2	7	156	183	7.5	202.5	defect		E1	C604	HCC1395	0.25	126	945	1024	1536	object preserved	[1536]
3	E3_MM231_WT_C-604_2uM_02.tif	MM231	2	8	226	236	7.5	75	defect		E1	C604	HCC1395	0.25	126	945	3072	2560	object preserved	[2560]
3	E3_MM231_WT_C-604_2uM_02.tif	MM231	2	9	127	148	7.5	157.5	defect		E1	C604	HCC1395	0.25	126	945	3072	3584	object preserved	[3584]
3	E3_MM231_WT_C-604_2uM_02.tif	MM231	2	10	107	136	7.5	217.5	defect		E1	C604	HCC1395	0.25	126	945	5120	4608	object preserved	[4608]
3	E3_MM231_WT_C-604_2uM_02.tif	MM231	2	11	231	372	7.5	1057.5	defect		E1	C604	HCC1395	0.25	126	945	5120	5632	object preserved	[5632]
3	E3_MM231_WT_C-604_2uM_02.tif	MM231	2	12	248	254	7.5	45	defect		E1	C604	HCC1395	0.25	126	945	7168	6656	object preserved	[6656]
1	BT-549_0uM.tif	BT-549	0	1	18	24	10	60	normal		E1	C604	HCC1395	0.25	126	945	7168	7680	object preserved	[7680]
1	BT-549_0uM.tif	BT-549	0	2	19	26	10	70	normal		E1	C604	HCC1395	0.25	126	945	9216	9216	object preserved	[9216]
1	BT-549_0uM.tif	BT-549	0	3	19	26	10	70	normal		E1	C604	HCC1395	0.25	126	945	11264	10752	object preserved	[10752]
1	BT-549_0uM.tif	BT-549	0	4	23	34	10	110	defect		E1	C604	HCC1395	0.25	126	945	11264	11776	object preserved	[11776]
1	BT-549_0uM.tif	BT-549	0	5	76	91	10	150	normal		E1	C604	HCC1395	0.25	126	945	13312	12800	object preserved	[12800]
1	BT-549_0uM.tif	BT-549	0	6	22	28	10	60	normal		E1	C604	HCC1395	0.25	126	945	13312	13824	object preserved	[13824]
1	BT-549_0uM.tif	BT-549	0	7	24	37	10	130	normal		E1	C604	HCC1395	0.25	126	945	15360	15360	object preserved	[15360]
1	BT-549_0uM.tif	BT-549	0	8	38	54	10	160	normal		E1	C604	HCC1395	0.25	126	945	17408	16896	object preserved	[16896]
1	BT-549_0uM.tif	BT-549	0	9	42	49	10	70	normal		E1	C604	HCC1395	0.25	126	945	17408	17920	object preserved	[17920]
1	BT-549_0uM.tif	BT-549	0	10	34	49	10	150	normal		E1	C604	HCC1395	0.25	126	945	19456	18944	object preserved	[18944]
1	BT-549_0uM.tif	BT-549	0	11	83	88	10	50	normal		E1	C604	HCC1395	0.25	126	945	19456	19968	object preserved	[19968]
1	BT-549_0uM.tif	BT-549	0	12	85	90	10	50	normal		E1	C604	HCC1395	0.25	127	952.5	1024	512	object preserved	[512]
1	BT-549_0uM.tif	BT-549	0	13	44	51	10	70	normal		E1	C604	HCC1395	0.25	127	952.5	1024	1536	object preserved	[1536]
1	BT-549_0uM.tif	BT-549	0	14	52	57	10	50	normal		E1	C604	HCC1395	0.25	127	952.5	3072	2560	object preserved	[2560]
1	BT-549_0uM.tif	BT-549	0	15	58	64	10	60	normal		E1	C604	HCC1395	0.25	127	952.5	3072	3584	object preserved	[3584]
1	BT-549_0uM.tif	BT-549	0	16	89	94	10	50	normal		E1	C604	HCC1395	0.25	127	952.5	5120	4608	object preserved	[4608]
1	BT-549_0uM.tif	BT-549	0	17	14	19	10	50	normal		E1	C604	HCC1395	0.25	127	952.5	5120	5632	object preserved	[5632]
1	BT-549_0uM.tif	BT-549	0	18	16	24	10	80	normal		E1	C604	HCC1395	0.25	127	952.5	7168	6656	object preserved	[6656]
1	BT-549_0uM.tif	BT-549	0	19	17	21	10	40	normal		E1	C604	HCC1395	0.25	127	952.5	7168	7680	object preserved	[7680]
1	BT-549_0uM.tif	BT-549	0	20	57	65	10	80	normal		E1	C604	HCC1395	0.25	127	952.5	9216	9216	object preserved	[9216]
1	BT-549_0uM.tif	BT-549	0	21	119	126	10	70	normal		E1	C604	HCC1395	0.25	127	952.5	11264	10752	object preserved	[10752]
1	BT-549_0uM.tif	BT-549	0	22	128	137	10	90	normal		E1	C604	HCC1395	0.25	127	952.5	11264	11776	object preserved	[11776]
1	BT-549_0uM.tif	BT-549	0	23	89	96	10	70	normal		E1	C604	HCC1395	0.25	127	952.5	13312	12800	object preserved	[12800]
1	BT-549_0uM.tif	BT-549	0	24	89	97	10	80	normal		E1	C604	HCC1395	0.25	127	952.5	13312	13824	object preserved	[13824]
1	BT-549_0uM.tif	BT-549	0	25	67	74	10	70	normal		E1	C604	HCC1395	0.25	127	952.5	15360	15360	object preserved	[15360]
2	E2_BT-549_WT_C-604_0uM_01.tif	BT-549	0	1	82	94	7.5	90	normal		E1	C604	HCC1395	0.25	127	952.5	17408	16896	object preserved	[16896]
2	E2_BT-549_WT_C-604_0uM_01.tif	BT-549	0	2	29	39	7.5	75	normal		E1	C604	HCC1395	0.25	127	952.5	17408	17920	object preserved	[17920]
2	E2_BT-549_WT_C-604_0uM_01.tif	BT-549	0	3	60	73	7.5	97.5	normal		E1	C604	HCC1395	0.25	127	952.5	19456	18944	object preserved	[18944]
2	E2_BT-549_WT_C-604_0uM_01.tif	BT-549	0	4	203	217	7.5	105	normal		E1	C604	HCC1395	0.25	127	952.5	19456	19968	object preserved	[19968]
2	E2_BT-549_WT_C-604_0uM_01.tif	BT-549	0	5	394	407	7.5	97.5	normal		E1	C604	HCC1395	0.25	128	960	1024	512	object preserved	[512]
2	E2_BT-549_WT_C-604_0uM_01.tif	BT-549	0	6	426	435	7.5	67.5	normal		E1	C604	HCC1395	0.25	128	960	1024	1536	object preserved	[1536]
2	E2_BT-549_WT_C-604_0uM_01.tif	BT-549	0	7	143	151	7.5	60	normal		E1	C604	HCC1395	0.25	128	960	3072	2560	object preserved	[2560]
2	E2_BT-549_WT_C-604_0uM_01.tif	BT-549	0	8	224	229	7.5	37.5	normal		E1	C604	HCC1395	0.25	128	960	3072	3584	object preserved	[3584]
2	E2_BT-549_WT_C-604_0uM_01.tif	BT-549	0	9	294	310	7.5	120	normal		E1	C604	HCC1395	0.25	128	960	5120	4608	object preserved	[4608]
2	E2_BT-549_WT_C-604_0uM_01.tif	BT-549	0	10	224	233	7.5	67.5	normal		E1	C604	HCC1395	0.25	128	960	5120	5632	object preserved	[5632]
2	E2_BT-549_WT_C-604_0uM_02.tif	BT-549	0	1	292	301	7.5	67.5	defect		E1	C604	HCC1395	0.25	128	960	7168	6656	object preserved	[6656]
2	E2_BT-549_WT_C-604_0uM_02.tif	BT-549	0	2	361	370	7.5	67.5	normal		E1	C604	HCC1395	0.25	128	960	7168	7680	object preserved	[7680]
2	E2_BT-549_WT_C-604_0uM_02.tif	BT-549	0	3	254	261	7.5	52.5	normal		E1	C604	HCC1395	0.25	128	960	9216	9216	object preserved	[9216]
2	E2_BT-549_WT_C-604_0uM_02.tif	BT-549	0	4	257	265	7.5	60	normal		E1	C604	HCC1395	0.25	128	960	11264	10752	object preserved	[10752]
2	E2_BT-549_WT_C-604_0uM_02.tif	BT-549	0	5	260	267	7.5	52.5	normal		E1	C604	HCC1395	0.25	128	960	11264	11776	object preserved	[11776]
2	E2_BT-549_WT_C-604_0uM_02.tif	BT-549	0	6	144	152	7.5	60	normal		E1	C604	HCC1395	0.25	128	960	13312	12800	object preserved	[12800]
2	E2_BT-549_WT_C-604_0uM_02.tif	BT-549	0	7	14	21	7.5	52.5	normal		E1	C604	HCC1395	0.25	128	960	13312	13824	object preserved	[13824]
2	E2_BT-549_WT_C-604_0uM_02.tif	BT-549	0	8	100	118	7.5	135	normal		E1	C604	HCC1395	0.25	128	960	15360	15360	object preserved	[15360]
2	E2_BT-549_WT_C-604_0uM_02.tif	BT-549	0	9	223	232	7.5	67.5	normal		E1	C604	HCC1395	0.25	128	960	17408	16896	object preserved	[16896]
2	E2_BT-549_WT_C-604_0uM_02.tif	BT-549	0	10	175	186	7.5	82.5	normal		E1	C604	HCC1395	0.25	128	960	17408	17920	object preserved	[17920]
2	E2_BT-549_WT_C-604_0uM_02.tif	BT-549	0	11	178	190	7.5	90	normal		E1	C604	HCC1395	0.25	128	960	19456	18944	object preserved	[18944]
2	E2_BT-549_WT_C-604_0uM_02.tif	BT-549	0	12	160	167	7.5	52.5	normal		E1	C604	HCC1395	0.25	128	960	19456	19968	object preserved	[19968]
2	E2_BT-549_WT_C-604_0uM_02.tif	BT-549	0	13	337	394	7.5	427.5	normal		E1	C604	HCC1395	0.25	129	967.5	1024	512	object preserved	[512]
2	E2_BT-549_WT_C-604_0uM_02.tif	BT-549	0	14	244	255	7.5	82.5	normal		E1	C604	HCC1395	0.25	129	967.5	1024	1536	object preserved	[1536]
2	E2_BT-549_WT_C-604_0uM_02.tif	BT-549	0	15	204	213	7.5	67.5	normal		E1	C604	HCC1395	0.25	129	967.5	3072	2560	object preserved	[2560]
3	E3_BT-549_WT_C-604_0uM_01.tif	BT-549	0	1	44	52	7.5	60	normal		E1	C604	HCC1395	0.25	129	967.5	3072	3584	object preserved	[3584]
3	E3_BT-549_WT_C-604_0uM_01.tif	BT-549	0	2	46	58	7.5	90	normal		E1	C604	HCC1395	0.25	129	967.5	5120	4608	object preserved	[4608]
3	E3_BT-549_WT_C-604_0uM_01.tif	BT-549	0	3	19	41	7.5	165	normal		E1	C604	HCC1395	0.25	129	967.5	5120	5632	object preserved	[5632]
3	E3_BT-549_WT_C-604_0uM_01.tif	BT-549	0	4	164	177	7.5	97.5	normal		E1	C604	HCC1395	0.25	129	967.5	7168	6656	object preserved	[6656]
3	E3_BT-549_WT_C-604_0uM_01.tif	BT-549	0	5	83	96	7.5	97.5	normal		E1	C604	HCC1395	0.25	129	967.5	7168	7680	object preserved	[7680]
3	E3_BT-549_WT_C-604_0uM_01.tif	BT-549	0	6	163	179	7.5	120	normal		E1	C604	HCC1395	0.25	129	967.5	9216	9216	object preserved	[9216]
3	E3_BT-549_WT_C-604_0uM_01.tif	BT-549	0	7	213	228	7.5	112.5	normal		E1	C604	HCC1395	0.25	129	967.5	11264	10752	object preserved	[10752]
3	E3_BT-549_WT_C-604_0uM_01.tif	BT-549	0	8	234	241	7.5	52.5	normal		E1	C604	HCC1395	0.25	129	967.5	11264	11776	object preserved	[11776]
3	E3_BT-549_WT_C-604_0uM_01.tif	BT-549	0	9	263	272	7.5	67.5	normal		E1	C604	HCC1395	0.25	129	967.5	13312	12800	object preserved	[12800]
3	E3_BT-549_WT_C-604_0uM_01.tif	BT-549	0	10	300	309	7.5	67.5	normal		E1	C604	HCC1395	0.25	129	967.5	13312	13824	object preserved	[13824]
3	E3_BT-549_WT_C-604_0uM_01.tif	BT-549	0	11	228	240	7.5	90	normal		E1	C604	HCC1395	0.25	129	967.5	15360	15360	object preserved	[15360]
3	E3_BT-549_WT_C-604_0uM_01.tif	BT-549	0	12	326	342	7.5	120	normal		E1	C604	HCC1395	0.25	129	967.5	17408	16896	object preserved	[16896]
3	E3_BT-549_WT_C-604_0uM_01.tif	BT-549	0	13	389	397	7.5	60	normal		E1	C604	HCC1395	0.25	129	967.5	17408	17920	object preserved	[17920]
3	E3_BT-549_WT_C-604_0uM_02.tif	BT-549	0	1	36	45	7.5	67.5	normal		E1	C604	HCC1395	0.25	129	967.5	19456	18944	object preserved	[18944]
3	E3_BT-549_WT_C-604_0uM_02.tif	BT-549	0	2	122	130	7.5	60	normal		E1	C604	HCC1395	0.25	129	967.5	19456	19968	object preserved	[19968]
3	E3_BT-549_WT_C-604_0uM_02.tif	BT-549	0	3	67	77	7.5	75	normal		E1	C604	HCC1395	0.25	130	975	1024	512	object preserved	[512]
3	E3_BT-549_WT_C-604_0uM_02.tif	BT-549	0	4	20	27	7.5	52.5	normal		E1	C604	HCC1395	0.25	130	975	1024	1536	object preserved	[1536]
3	E3_BT-549_WT_C-604_0uM_02.tif	BT-549	0	5	55	64	7.5	67.5	normal		E1	C604	HCC1395	0.25	130	975	3072	2560	object preserved	[2560]
3	E3_BT-549_WT_C-604_0uM_02.tif	BT-549	0	6	128	137	7.5	67.5	normal		E1	C604	HCC1395	0.25	130	975	3072	3584	object preserved	[3584]
3	E3_BT-549_WT_C-604_0uM_02.tif	BT-549	0	7	232	244	7.5	90	normal		E1	C604	HCC1395	0.25	130	975	5120	4608	object preserved	[4608]
3	E3_BT-549_WT_C-604_0uM_02.tif	BT-549	0	8	223	230	7.5	52.5	normal		E1	C604	HCC1395	0.25	130	975	5120	5632	object preserved	[5632]
3	E3_BT-549_WT_C-604_0uM_02.tif	BT-549	0	9	266	273	7.5	52.5	normal		E1	C604	HCC1395	0.25	130	975	7168	6656	object preserved	[6656]
3	E3_BT-549_WT_C-604_0uM_02.tif	BT-549	0	10	253	261	7.5	60	normal		E1	C604	HCC1395	0.25	130	975	7168	7680	object preserved	[7680]
3	E3_BT-549_WT_C-604_0uM_02.tif	BT-549	0	11	315	324	7.5	67.5	defect		E1	C604	HCC1395	0.25	130	975	9216	9216	object preserved	[9216]
3	E3_BT-549_WT_C-604_0uM_02.tif	BT-549	0	12	342	353	7.5	82.5	normal		E1	C604	HCC1395	0.25	130	975	11264	10752	object preserved	[10752]
1	BT-549_0.25uM.tif	BT-549	0.25	1	23	30	10	70	normal		E1	C604	HCC1395	0.25	130	975	11264	11776	object preserved	[11776]
1	BT-549_0.25uM.tif	BT-549	0.25	2	42	53	10	110	defect		E1	C604	HCC1395	0.25	130	975	13312	12800	object preserved	[12800]
1	BT-549_0.25uM.tif	BT-549	0.25	3	89	92	10	30	defect		E1	C604	HCC1395	0.25	130	975	13312	13824	object preserved	[13824]
1	BT-549_0.25uM.tif	BT-549	0.25	4	20	27	10	70	normal		E1	C604	HCC1395	0.25	130	975	15360	15360	object preserved	[15360]
1	BT-549_0.25uM.tif	BT-549	0.25	5	70	82	10	120	normal		E1	C604	HCC1395	0.25	130	975	17408	16896	object preserved	[16896]
1	BT-549_0.25uM.tif	BT-549	0.25	6	43	55	10	120	normal		E1	C604	HCC1395	0.25	130	975	17408	17920	object preserved	[17920]
1	BT-549_0.25uM.tif	BT-549	0.25	7	23	31	10	80	normal		E1	C604	HCC1395	0.25	130	975	19456	18944	object preserved	[18944]
1	BT-549_0.25uM.tif	BT-549	0.25	8	40	49	10	90	normal		E1	C604	HCC1395	0.25	130	975	19456	19968	object preserved	[19968]
1	BT-549_0.25uM.tif	BT-549	0.25	9	40	112	10	720	defect		E1	C604	HCC1395	0.25	131	982.5	1024	512	object preserved	[512]
1	BT-549_0.25uM.tif	BT-549	0.25	10	55	87	10	320	defect		E1	C604	HCC1395	0.25	131	982.5	1024	1536	object preserved	[1536]
1	BT-549_0.25uM.tif	BT-549	0.25	11	20	91	10	710	defect		E1	C604	HCC1395	0.25	131	982.5	3072	2560	object preserved	[2560]
1	BT-549_0.25uM.tif	BT-549	0.25	12	55	95	10	400	defect		E1	C604	HCC1395	0.25	131	982.5	3072	3584	object preserved	[3584]
1	BT-549_0.25uM.tif	BT-549	0.25	13	34	41	10	70	defect		E1	C604	HCC1395	0.25	131	982.5	5120	4608	object preserved	[4608]
1	BT-549_0.25uM.tif	BT-549	0.25	14	45	57	10	120	normal		E1	C604	HCC1395	0.25	131	982.5	5120	5632	object preserved	[5632]
1	BT-549_0.25uM.tif	BT-549	0.25	15	24	35	10	110	defect		E1	C604	HCC1395	0.25	131	982.5	7168	6656	object preserved	[6656]
1	BT-549_0.25uM.tif	BT-549	0.25	16	69	75	10	60	normal		E1	C604	HCC1395	0.25	131	982.5	7168	7680	object preserved	[7680]
1	BT-549_0.25uM.tif	BT-549	0.25	17	78	86	10	80	normal		E1	C604	HCC1395	0.25	131	982.5	9216	9216	object preserved	[9216]
1	BT-549_0.25uM.tif	BT-549	0.25	18	66	74	10	80	normal		E1	C604	HCC1395	0.25	131	982.5	11264	10752	object preserved	[10752]
1	BT-549_0.25uM.tif	BT-549	0.25	19	89	97	10	80	defect		E1	C604	HCC1395	0.25	131	982.5	11264	11776	object preserved	[11776]
1	BT-549_0.25uM.tif	BT-549	0.25	20	78	85	10	70	normal		E1	C604	HCC1395	0.25	131	982.5	13312	12800	object preserved	[12800]
1	BT-549_0.25uM.tif	BT-549	0.25	21	64	71	10	70	normal		E1	C604	HCC1395	0.25	131	982.5	13312	13824	object preserved	[13824]
1	BT-549_0.25uM.tif	BT-549	0.25	22	95	116	10	210	defect		E1	C604	HCC1395	0.25	131	982.5	15360	15360	object preserved	[15360]
1	BT-549_0.25uM.tif	BT-549	0.25	23	18	24	10	60	normal		E1	C604	HCC1395	0.25	131	982.5	17408	16896	object preserved	[16896]
1	BT-549_0.25uM.tif	BT-549	0.25	24	19	24	10	50	defect		E1	C604	HCC1395	0.25	131	982.5	17408	17920	object preserved	[17920]
1	BT-549_0.25uM.tif	BT-549	0.25	25	23	31	10	80	defect		E1	C604	HCC1395	0.25	131	982.5	19456	18944	object preserved	[18944]
2	E2_BT-549_WT_C-604_0.25uM_01.tif	BT-549	0.25	1	33	91	7.5	435	defect		E1	C604	HCC1395	0.25	131	982.5	19456	19968	object preserved	[19968]
2	E2_BT-549_WT_C-604_0.25uM_01.tif	BT-549	0.25	2	206	222	7.5	120	normal		E1	C604	HCC1395	0.25	132	990	1024	512	object preserved	[512]
2	E2_BT-549_WT_C-604_0.25uM_01.tif	BT-549	0.25	3	173	182	7.5	67.5	normal		E1	C604	HCC1395	0.25	132	990	1024	1536	object preserved	[1536]
2	E2_BT-549_WT_C-604_0.25uM_01.tif	BT-549	0.25	4	180	201	7.5	157.5	normal		E1	C604	HCC1395	0.25	132	990	3072	2560	object preserved	[2560]
2	E2_BT-549_WT_C-604_0.25uM_01.tif	BT-549	0.25	5	171	179	7.5	60	normal		E1	C604	HCC1395	0.25	132	990	3072	3584	object preserved	[3584]
2	E2_BT-549_WT_C-604_0.25uM_01.tif	BT-549	0.25	6	283	301	7.5	135	defect		E1	C604	HCC1395	0.25	132	990	5120	4608	object preserved	[4608]
2	E2_BT-549_WT_C-604_0.25uM_01.tif	BT-549	0.25	7	20	82	7.5	465	defect		E1	C604	HCC1395	0.25	132	990	5120	5632	object preserved	[5632]
2	E2_BT-549_WT_C-604_0.25uM_01.tif	BT-549	0.25	8	163	232	7.5	517.5	defect		E1	C604	HCC1395	0.25	132	990	7168	6656	object preserved	[6656]
2	E2_BT-549_WT_C-604_0.25uM_01.tif	BT-549	0.25	9	166	180	7.5	105	defect		E1	C604	HCC1395	0.25	132	990	7168	7680	object preserved	[7680]
2	E2_BT-549_WT_C-604_0.25uM_01.tif	BT-549	0.25	10	196	214	7.5	135	normal		E1	C604	HCC1395	0.25	132	990	9216	9216	object preserved	[9216]
2	E2_BT-549_WT_C-604_0.25uM_01.tif	BT-549	0.25	11	196	201	7.5	37.5	defect		E1	C604	HCC1395	0.25	132	990	11264	10752	object preserved	[10752]
2	E2_BT-549_WT_C-604_0.25uM_01.tif	BT-549	0.25	12	218	226	7.5	60	defect		E1	C604	HCC1395	0.25	132	990	11264	11776	object preserved	[11776]
2	E2_BT-549_WT_C-604_0.25uM_01.tif	BT-549	0.25	13	236	252	7.5	120	defect		E1	C604	HCC1395	0.25	132	990	13312	12800	object preserved	[12800]
2	E2_BT-549_WT_C-604_0.25uM_02.tif	BT-549	0.25	1	40	80	7.5	300	defect		E1	C604	HCC1395	0.25	132	990	13312	13824	object preserved	[13824]
2	E2_BT-549_WT_C-604_0.25uM_02.tif	BT-549	0.25	2	130	168	7.5	285	defect		E1	C604	HCC1395	0.25	132	990	15360	15360	object preserved	[15360]
2	E2_BT-549_WT_C-604_0.25uM_02.tif	BT-549	0.25	3	46	102	7.5	420	defect		E1	C604	HCC1395	0.25	132	990	17408	16896	object preserved	[16896]
2	E2_BT-549_WT_C-604_0.25uM_02.tif	BT-549	0.25	4	76	138	7.5	465	normal		E1	C604	HCC1395	0.25	132	990	17408	17920	object preserved	[17920]
2	E2_BT-549_WT_C-604_0.25uM_02.tif	BT-549	0.25	5	252	257	7.5	37.5	normal		E1	C604	HCC1395	0.25	132	990	19456	18944	object preserved	[18944]
2	E2_BT-549_WT_C-604_0.25uM_02.tif	BT-549	0.25	6	244	248	7.5	30	normal		E1	C604	HCC1395	0.25	132	990	19456	19968	object preserved	[19968]
2	E2_BT-549_WT_C-604_0.25uM_02.tif	BT-549	0.25	7	208	222	7.5	105	normal		E1	C604	HCC1395	0.25	133	997.5	1024	512	object preserved	[512]
2	E2_BT-549_WT_C-604_0.25uM_02.tif	BT-549	0.25	8	238	248	7.5	75	normal		E1	C604	HCC1395	0.25	133	997.5	1024	1536	object preserved	[1536]
2	E2_BT-549_WT_C-604_0.25uM_02.tif	BT-549	0.25	9	73	78	7.5	37.5	normal		E1	C604	HCC1395	0.25	133	997.5	3072	2560	object preserved	[2560]
2	E2_BT-549_WT_C-604_0.25uM_02.tif	BT-549	0.25	10	83	112	7.5	217.5	defect		E1	C604	HCC1395	0.25	133	997.5	3072	3584	object preserved	[3584]
2	E2_BT-549_WT_C-604_0.25uM_02.tif	BT-549	0.25	11	44	108	7.5	480	defect		E1	C604	HCC1395	0.25	133	997.5	5120	4608	object preserved	[4608]
2	E2_BT-549_WT_C-604_0.25uM_02.tif	BT-549	0.25	12	219	227	7.5	60	normal		E1	C604	HCC1395	0.25	133	997.5	5120	5632	object preserved	[5632]
3	E3_BT-549_WT_C-604_0.25uM_01.tif	BT-549	0.25	1	19	28	7.5	67.5	normal		E1	C604	HCC1395	0.25	133	997.5	7168	6656	object preserved	[6656]
3	E3_BT-549_WT_C-604_0.25uM_01.tif	BT-549	0.25	2	66	83	7.5	127.5	normal		E1	C604	HCC1395	0.25	133	997.5	7168	7680	object preserved	[7680]
3	E3_BT-549_WT_C-604_0.25uM_01.tif	BT-549	0.25	3	70	88	7.5	135	defect		E1	C604	HCC1395	0.25	133	997.5	9216	9216	object preserved	[9216]
3	E3_BT-549_WT_C-604_0.25uM_01.tif	BT-549	0.25	4	128	158	7.5	225	defect		E1	C604	HCC1395	0.25	133	997.5	11264	10752	object preserved	[10752]
3	E3_BT-549_WT_C-604_0.25uM_01.tif	BT-549	0.25	5	166	176	7.5	75	normal		E1	C604	HCC1395	0.25	133	997.5	11264	11776	object preserved	[11776]
3	E3_BT-549_WT_C-604_0.25uM_01.tif	BT-549	0.25	6	85	95	7.5	75	defect		E1	C604	HCC1395	0.25	133	997.5	13312	12800	object preserved	[12800]
3	E3_BT-549_WT_C-604_0.25uM_01.tif	BT-549	0.25	7	196	208	7.5	90	defect		E1	C604	HCC1395	0.25	133	997.5	13312	13824	object preserved	[13824]
3	E3_BT-549_WT_C-604_0.25uM_01.tif	BT-549	0.25	8	53	86	7.5	247.5	defect		E1	C604	HCC1395	0.25	133	997.5	15360	15360	object preserved	[15360]
3	E3_BT-549_WT_C-604_0.25uM_01.tif	BT-549	0.25	9	219	227	7.5	60	normal		E1	C604	HCC1395	0.25	133	997.5	17408	16896	object preserved	[16896]
3	E3_BT-549_WT_C-604_0.25uM_01.tif	BT-549	0.25	10	180	196	7.5	120	defect		E1	C604	HCC1395	0.25	133	997.5	17408	17920	object preserved	[17920]
3	E3_BT-549_WT_C-604_0.25uM_01.tif	BT-549	0.25	11	151	164	7.5	97.5	defect		E1	C604	HCC1395	0.25	133	997.5	19456	18944	object preserved	[18944]
3	E3_BT-549_WT_C-604_0.25uM_01.tif	BT-549	0.25	12	230	294	7.5	480	defect		E1	C604	HCC1395	0.25	133	997.5	19456	19968	object preserved	[19968]
3	E3_BT-549_WT_C-604_0.25uM_01.tif	BT-549	0.25	13	278	284	7.5	45	normal		E1	C604	HCC1395	0.25	134	1005	1024	512	object preserved	[512]
3	E3_BT-549_WT_C-604_0.25uM_02.tif	BT-549	0.25	1	98	108	7.5	75	normal		E1	C604	HCC1395	0.25	134	1005	1024	1536	object preserved	[1536]
3	E3_BT-549_WT_C-604_0.25uM_02.tif	BT-549	0.25	2	145	172	7.5	202.5	defect		E1	C604	HCC1395	0.25	134	1005	3072	2560	object preserved	[2560]
3	E3_BT-549_WT_C-604_0.25uM_02.tif	BT-549	0.25	3	93	131	7.5	285	defect		E1	C604	HCC1395	0.25	134	1005	3072	3584	object preserved	[3584]
3	E3_BT-549_WT_C-604_0.25uM_02.tif	BT-549	0.25	4	180	197	7.5	127.5	normal		E1	C604	HCC1395	0.25	134	1005	5120	4608	object preserved	[4608]
3	E3_BT-549_WT_C-604_0.25uM_02.tif	BT-549	0.25	5	23	39	7.5	120	normal		E1	C604	HCC1395	0.25	134	1005	5120	5632	object preserved	[5632]
3	E3_BT-549_WT_C-604_0.25uM_02.tif	BT-549	0.25	6	151	167	7.5	120	normal		E1	C604	HCC1395	0.25	134	1005	7168	6656	object preserved	[6656]
3	E3_BT-549_WT_C-604_0.25uM_02.tif	BT-549	0.25	7	149	158	7.5	67.5	normal		E1	C604	HCC1395	0.25	134	1005	7168	7680	object preserved	[7680]
3	E3_BT-549_WT_C-604_0.25uM_02.tif	BT-549	0.25	8	139	157	7.5	135	defect		E1	C604	HCC1395	0.25	134	1005	9216	9216	object preserved	[9216]
3	E3_BT-549_WT_C-604_0.25uM_02.tif	BT-549	0.25	9	87	132	7.5	337.5	defect		E1	C604	HCC1395	0.25	134	1005	11264	10752	object preserved	[10752]
3	E3_BT-549_WT_C-604_0.25uM_02.tif	BT-549	0.25	10	219	230	7.5	82.5	defect		E1	C604	HCC1395	0.25	134	1005	11264	11776	object preserved	[11776]
3	E3_BT-549_WT_C-604_0.25uM_02.tif	BT-549	0.25	11	194	217	7.5	172.5	normal		E1	C604	HCC1395	0.25	134	1005	13312	12800	object preserved	[12800]
3	E3_BT-549_WT_C-604_0.25uM_02.tif	BT-549	0.25	12	369	381	7.5	90	normal		E1	C604	HCC1395	0.25	134	1005	13312	13824	object preserved	[13824]
1	BT-549_0.5uM.tif	BT-549	0.5	1	19	52	10	330	defect		E1	C604	HCC1395	0.25	134	1005	15360	15360	object preserved	[15360]
1	BT-549_0.5uM.tif	BT-549	0.5	2	58	67	10	90	defect		E1	C604	HCC1395	0.25	134	1005	17408	16896	object preserved	[16896]
1	BT-549_0.5uM.tif	BT-549	0.5	3	62	74	10	120	defect		E1	C604	HCC1395	0.25	134	1005	17408	17920	object preserved	[17920]
1	BT-549_0.5uM.tif	BT-549	0.5	4	70	81	10	110	defect		E1	C604	HCC1395	0.25	134	1005	19456	18944	object preserved	[18944]
1	BT-549_0.5uM.tif	BT-549	0.5	5	76	100	10	240	normal		E1	C604	HCC1395	0.25	134	1005	19456	19968	object preserved	[19968]
1	BT-549_0.5uM.tif	BT-549	0.5	6	87	99	10	120	defect		E1	C604	HCC1395	0.25	135	1012.5	1024	512	object preserved	[512]
1	BT-549_0.5uM.tif	BT-549	0.5	7	27	41	10	140	defect		E1	C604	HCC1395	0.25	135	1012.5	1024	1536	object preserved	[1536]
1	BT-549_0.5uM.tif	BT-549	0.5	8	21	35	10	140	defect		E1	C604	HCC1395	0.25	135	1012.5	3072	2560	object preserved	[2560]
1	BT-549_0.5uM.tif	BT-549	0.5	9	27	40	10	130	defect		E1	C604	HCC1395	0.25	135	1012.5	3072	3584	object preserved	[3584]
1	BT-549_0.5uM.tif	BT-549	0.5	10	51	58	10	70	defect		E1	C604	HCC1395	0.25	135	1012.5	5120	4608	object preserved	[4608]
1	BT-549_0.5uM.tif	BT-549	0.5	11	24	35	10	110	defect		E1	C604	HCC1395	0.25	135	1012.5	5120	5632	object preserved	[5632]
1	BT-549_0.5uM.tif	BT-549	0.5	12	70	81	10	110	defect		E1	C604	HCC1395	0.25	135	1012.5	7168	6656	object preserved	[6656]
1	BT-549_0.5uM.tif	BT-549	0.5	13	39	62	10	230	defect		E1	C604	HCC1395	0.25	135	1012.5	7168	7680	object preserved	[7680]
1	BT-549_0.5uM.tif	BT-549	0.5	14	16	23	10	70	defect		E1	C604	HCC1395	0.25	135	1012.5	9216	9216	object preserved	[9216]
1	BT-549_0.5uM.tif	BT-549	0.5	15	20	29	10	90	defect		E1	C604	HCC1395	0.25	135	1012.5	11264	10752	object preserved	[10752]
1	BT-549_0.5uM.tif	BT-549	0.5	16	26	50	10	240	defect		E1	C604	HCC1395	0.25	135	1012.5	11264	11776	object preserved	[11776]
1	BT-549_0.5uM.tif	BT-549	0.5	17	18	34	10	160	defect		E1	C604	HCC1395	0.25	135	1012.5	13312	12800	object preserved	[12800]
1	BT-549_0.5uM.tif	BT-549	0.5	18	40	63	10	230	defect		E1	C604	HCC1395	0.25	135	1012.5	13312	13824	object preserved	[13824]
1	BT-549_0.5uM.tif	BT-549	0.5	19	46	56	10	100	defect		E1	C604	HCC1395	0.25	135	1012.5	15360	15360	object preserved	[15360]
1	BT-549_0.5uM.tif	BT-549	0.5	20	19	34	10	150	defect		E1	C604	HCC1395	0.25	135	1012.5	17408	16896	object preserved	[16896]
1	BT-549_0.5uM.tif	BT-549	0.5	21	46	57	10	110	defect		E1	C604	HCC1395	0.25	135	1012.5	17408	17920	object preserved	[17920]
1	BT-549_0.5uM.tif	BT-549	0.5	22	25	30	10	50	defect		E1	C604	HCC1395	0.25	135	1012.5	19456	18944	object preserved	[18944]
1	BT-549_0.5uM.tif	BT-549	0.5	23	87	118	10	310	defect		E1	C604	HCC1395	0.25	135	1012.5	19456	19968	object preserved	[19968]
1	BT-549_0.5uM.tif	BT-549	0.5	24	79	88	10	90	normal		E1	C604	HCC1395	0.25	136	1020	1024	512	object preserved	[512]
1	BT-549_0.5uM.tif	BT-549	0.5	25	88	99	10	110	defect		E1	C604	HCC1395	0.25	136	1020	1024	1536	object preserved	[1536]
2	E2_BT-549_WT_C-604_0.5uM_01.tif	BT-549	0.5	1	18	84	7.5	495	defect		E1	C604	HCC1395	0.25	136	1020	3072	2560	object preserved	[2560]
2	E2_BT-549_WT_C-604_0.5uM_01.tif	BT-549	0.5	2	175	202	7.5	202.5	defect		E1	C604	HCC1395	0.25	136	1020	3072	3584	object preserved	[3584]
2	E2_BT-549_WT_C-604_0.5uM_01.tif	BT-549	0.5	3	35	43	7.5	60	normal		E1	C604	HCC1395	0.25	136	1020	5120	4608	object preserved	[4608]
2	E2_BT-549_WT_C-604_0.5uM_01.tif	BT-549	0.5	4	49	83	7.5	255	defect		E1	C604	HCC1395	0.25	136	1020	5120	5632	object preserved	[5632]
2	E2_BT-549_WT_C-604_0.5uM_01.tif	BT-549	0.5	5	112	154	7.5	315	defect		E1	C604	HCC1395	0.25	136	1020	7168	6656	object preserved	[6656]
2	E2_BT-549_WT_C-604_0.5uM_01.tif	BT-549	0.5	6	206	225	7.5	142.5	defect		E1	C604	HCC1395	0.25	136	1020	7168	7680	object preserved	[7680]
2	E2_BT-549_WT_C-604_0.5uM_01.tif	BT-549	0.5	7	265	285	7.5	150	defect		E1	C604	HCC1395	0.25	136	1020	9216	9216	object preserved	[9216]
2	E2_BT-549_WT_C-604_0.5uM_01.tif	BT-549	0.5	8	38	51	7.5	97.5	defect		E1	C604	HCC1395	0.25	136	1020	11264	10752	object preserved	[10752]
2	E2_BT-549_WT_C-604_0.5uM_01.tif	BT-549	0.5	9	208	228	7.5	150	defect		E1	C604	HCC1395	0.25	136	1020	11264	11776	object preserved	[11776]
2	E2_BT-549_WT_C-604_0.5uM_01.tif	BT-549	0.5	10	308	315	7.5	52.5	defect		E1	C604	HCC1395	0.25	136	1020	13312	12800	object preserved	[12800]
2	E2_BT-549_WT_C-604_0.5uM_01.tif	BT-549	0.5	11	199	212	7.5	97.5	defect		E1	C604	HCC1395	0.25	136	1020	13312	13824	object preserved	[13824]
2	E2_BT-549_WT_C-604_0.5uM_01.tif	BT-549	0.5	12	232	241	7.5	67.5	defect		E1	C604	HCC1395	0.25	136	1020	15360	15360	object preserved	[15360]
2	E2_BT-549_WT_C-604_0.5uM_01.tif	BT-549	0.5	13	189	198	7.5	67.5	defect		E1	C604	HCC1395	0.25	136	1020	17408	16896	object preserved	[16896]
2	E2_BT-549_WT_C-604_0.5uM_01.tif	BT-549	0.5	14	54	135	7.5	607.5	defect		E1	C604	HCC1395	0.25	136	1020	17408	17920	object preserved	[17920]
2	E2_BT-549_WT_C-604_0.5uM_02.tif	BT-549	0.5	1	47	75	7.5	210	defect		E1	C604	HCC1395	0.25	136	1020	19456	18944	object preserved	[18944]
2	E2_BT-549_WT_C-604_0.5uM_02.tif	BT-549	0.5	2	152	165	7.5	97.5	defect		E1	C604	HCC1395	0.25	136	1020	19456	19968	object preserved	[19968]
2	E2_BT-549_WT_C-604_0.5uM_02.tif	BT-549	0.5	3	101	113	7.5	90	defect		E1	C604	HCC1395	0.25	137	1027.5	1024	512	object preserved	[512]
2	E2_BT-549_WT_C-604_0.5uM_02.tif	BT-549	0.5	4	113	128	7.5	112.5	defect		E1	C604	HCC1395	0.25	137	1027.5	1024	1536	object preserved	[1536]
2	E2_BT-549_WT_C-604_0.5uM_02.tif	BT-549	0.5	5	247	259	7.5	90	defect		E1	C604	HCC1395	0.25	137	1027.5	3072	2560	object preserved	[2560]
2	E2_BT-549_WT_C-604_0.5uM_02.tif	BT-549	0.5	6	105	150	7.5	337.5	defect		E1	C604	HCC1395	0.25	137	1027.5	3072	3584	object preserved	[3584]
2	E2_BT-549_WT_C-604_0.5uM_02.tif	BT-549	0.5	7	185	203	7.5	135	defect		E1	C604	HCC1395	0.25	137	1027.5	5120	4608	object preserved	[4608]
2	E2_BT-549_WT_C-604_0.5uM_02.tif	BT-549	0.5	8	346	356	7.5	75	defect		E1	C604	HCC1395	0.25	137	1027.5	5120	5632	object preserved	[5632]
2	E2_BT-549_WT_C-604_0.5uM_02.tif	BT-549	0.5	9	138	159	7.5	157.5	defect		E1	C604	HCC1395	0.25	137	1027.5	7168	6656	object preserved	[6656]
2	E2_BT-549_WT_C-604_0.5uM_02.tif	BT-549	0.5	10	279	290	7.5	82.5	normal		E1	C604	HCC1395	0.25	137	1027.5	7168	7680	object preserved	[7680]
2	E2_BT-549_WT_C-604_0.5uM_02.tif	BT-549	0.5	11	118	137	7.5	142.5	defect		E1	C604	HCC1395	0.25	137	1027.5	9216	9216	object preserved	[9216]
3	E3_BT-549_WT_C-604_0.5uM_01.tif	BT-549	0.5	1	185	201	7.5	120	defect		E1	C604	HCC1395	0.25	137	1027.5	11264	10752	object preserved	[10752]
3	E3_BT-549_WT_C-604_0.5uM_01.tif	BT-549	0.5	2	211	237	7.5	195	defect		E1	C604	HCC1395	0.25	137	1027.5	11264	11776	object preserved	[11776]
3	E3_BT-549_WT_C-604_0.5uM_01.tif	BT-549	0.5	3	234	252	7.5	135	defect		E1	C604	HCC1395	0.25	137	1027.5	13312	12800	object preserved	[12800]
3	E3_BT-549_WT_C-604_0.5uM_01.tif	BT-549	0.5	4	371	467	7.5	720	defect		E1	C604	HCC1395	0.25	137	1027.5	13312	13824	object preserved	[13824]
3	E3_BT-549_WT_C-604_0.5uM_01.tif	BT-549	0.5	5	73	107	7.5	255	defect		E1	C604	HCC1395	0.25	137	1027.5	15360	15360	object preserved	[15360]
3	E3_BT-549_WT_C-604_0.5uM_01.tif	BT-549	0.5	6	150	204	7.5	405	defect		E1	C604	HCC1395	0.25	137	1027.5	17408	16896	object preserved	[16896]
3	E3_BT-549_WT_C-604_0.5uM_01.tif	BT-549	0.5	7	163	178	7.5	112.5	defect		E1	C604	HCC1395	0.25	137	1027.5	17408	17920	object preserved	[17920]
3	E3_BT-549_WT_C-604_0.5uM_01.tif	BT-549	0.5	8	90	116	7.5	195	defect		E1	C604	HCC1395	0.25	137	1027.5	19456	18944	object preserved	[18944]
3	E3_BT-549_WT_C-604_0.5uM_01.tif	BT-549	0.5	9	102	197	7.5	712.5	defect		E1	C604	HCC1395	0.25	137	1027.5	19456	19968	object preserved	[19968]
3	E3_BT-549_WT_C-604_0.5uM_01.tif	BT-549	0.5	10	69	79	7.5	75	defect		E1	C604	HCC1395	0.25	138	1035	1024	512	object preserved	[512]
3	E3_BT-549_WT_C-604_0.5uM_01.tif	BT-549	0.5	11	186	195	7.5	67.5	normal		E1	C604	HCC1395	0.25	138	1035	1024	1536	object preserved	[1536]
3	E3_BT-549_WT_C-604_0.5uM_02.tif	BT-549	0.5	1	118	140	7.5	165	defect		E1	C604	HCC1395	0.25	138	1035	3072	2560	object preserved	[2560]
3	E3_BT-549_WT_C-604_0.5uM_02.tif	BT-549	0.5	2	180	199	7.5	142.5	defect		E1	C604	HCC1395	0.25	138	1035	3072	3584	object preserved	[3584]
3	E3_BT-549_WT_C-604_0.5uM_02.tif	BT-549	0.5	3	136	153	7.5	127.5	defect		E1	C604	HCC1395	0.25	138	1035	5120	4608	object preserved	[4608]
3	E3_BT-549_WT_C-604_0.5uM_02.tif	BT-549	0.5	4	165	177	7.5	90	defect		E1	C604	HCC1395	0.25	138	1035	5120	5632	object preserved	[5632]
3	E3_BT-549_WT_C-604_0.5uM_02.tif	BT-549	0.5	5	162	175	7.5	97.5	defect		E1	C604	HCC1395	0.25	138	1035	7168	6656	object preserved	[6656]
3	E3_BT-549_WT_C-604_0.5uM_02.tif	BT-549	0.5	6	190	199	7.5	67.5	defect		E1	C604	HCC1395	0.25	138	1035	7168	7680	object preserved	[7680]
3	E3_BT-549_WT_C-604_0.5uM_02.tif	BT-549	0.5	7	32	65	7.5	247.5	defect		E1	C604	HCC1395	0.25	138	1035	9216	9216	object preserved	[9216]
3	E3_BT-549_WT_C-604_0.5uM_02.tif	BT-549	0.5	8	68	110	7.5	315	defect		E1	C604	HCC1395	0.25	138	1035	11264	10752	object preserved	[10752]
3	E3_BT-549_WT_C-604_0.5uM_02.tif	BT-549	0.5	9	121	150	7.5	217.5	defect		E1	C604	HCC1395	0.25	138	1035	11264	11776	object preserved	[11776]
3	E3_BT-549_WT_C-604_0.5uM_02.tif	BT-549	0.5	10	79	102	7.5	172.5	defect		E1	C604	HCC1395	0.25	138	1035	13312	12800	object preserved	[12800]
3	E3_BT-549_WT_C-604_0.5uM_02.tif	BT-549	0.5	11	168	197	7.5	217.5	defect		E1	C604	HCC1395	0.25	138	1035	13312	13824	object preserved	[13824]
3	E3_BT-549_WT_C-604_0.5uM_02.tif	BT-549	0.5	12	144	179	7.5	262.5	defect		E1	C604	HCC1395	0.25	138	1035	15360	15360	object preserved	[15360]
3	E3_BT-549_WT_C-604_0.5uM_02.tif	BT-549	0.5	13	148	180	7.5	240	defect		E1	C604	HCC1395	0.25	138	1035	17408	16896	object preserved	[16896]
3	E3_BT-549_WT_C-604_0.5uM_02.tif	BT-549	0.5	14	109	159	7.5	375	defect		E1	C604	HCC1395	0.25	138	1035	17408	17920	object preserved	[17920]
1	BT-549_1uM.tif	BT-549	1	1	21	29	10	80	defect		E1	C604	HCC1395	0.25	138	1035	19456	18944	object preserved	[18944]
1	BT-549_1uM.tif	BT-549	1	2	23	64	10	410	defect		E1	C604	HCC1395	0.25	138	1035	19456	19968	object preserved	[19968]
1	BT-549_1uM.tif	BT-549	1	3	17	34	10	170	defect		E1	C604	HCC1395	0.25	139	1042.5	1024	512	object preserved	[512]
1	BT-549_1uM.tif	BT-549	1	4	51	65	10	140	defect		E1	C604	HCC1395	0.25	139	1042.5	1024	1536	object preserved	[1536]
1	BT-549_1uM.tif	BT-549	1	5	60	71	10	110	defect		E1	C604	HCC1395	0.25	139	1042.5	3072	2560	object preserved	[2560]
1	BT-549_1uM.tif	BT-549	1	6	41	54	10	130	defect		E1	C604	HCC1395	0.25	139	1042.5	3072	3584	object preserved	[3584]
1	BT-549_1uM.tif	BT-549	1	7	47	56	10	90	defect		E1	C604	HCC1395	0.25	139	1042.5	5120	4608	object preserved	[4608]
1	BT-549_1uM.tif	BT-549	1	8	33	111	10	780	defect		E1	C604	HCC1395	0.25	139	1042.5	5120	5632	object preserved	[5632]
1	BT-549_1uM.tif	BT-549	1	9	48	86	10	380	defect		E1	C604	HCC1395	0.25	139	1042.5	7168	6656	object preserved	[6656]
1	BT-549_1uM.tif	BT-549	1	10	33	56	10	230	defect		E1	C604	HCC1395	0.25	139	1042.5	7168	7680	object preserved	[7680]
1	BT-549_1uM.tif	BT-549	1	11	23	46	10	230	defect		E1	C604	HCC1395	0.25	139	1042.5	9216	9216	object preserved	[9216]
1	BT-549_1uM.tif	BT-549	1	12	18	72	10	540	defect		E1	C604	HCC1395	0.25	139	1042.5	11264	10752	object preserved	[10752]
1	BT-549_1uM.tif	BT-549	1	13	24	42	10	180	defect		E1	C604	HCC1395	0.25	139	1042.5	11264	11776	object preserved	[11776]
1	BT-549_1uM.tif	BT-549	1	14	38	53	10	150	defect		E1	C604	HCC1395	0.25	139	1042.5	13312	12800	object preserved	[12800]
1	BT-549_1uM.tif	BT-549	1	15	32	47	10	150	defect		E1	C604	HCC1395	0.25	139	1042.5	13312	13824	object preserved	[13824]
1	BT-549_1uM.tif	BT-549	1	16	62	87	10	250	defect		E1	C604	HCC1395	0.25	139	1042.5	15360	15360	object preserved	[15360]
1	BT-549_1uM.tif	BT-549	1	17	83	124	10	410	defect		E1	C604	HCC1395	0.25	139	1042.5	17408	16896	object preserved	[16896]
1	BT-549_1uM.tif	BT-549	1	18	111	130	10	190	defect		E1	C604	HCC1395	0.25	139	1042.5	17408	17920	object preserved	[17920]
1	BT-549_1uM.tif	BT-549	1	19	21	54	10	330	defect		E1	C604	HCC1395	0.25	139	1042.5	19456	18944	object preserved	[18944]
1	BT-549_1uM.tif	BT-549	1	20	24	78	10	540	defect		E1	C604	HCC1395	0.25	139	1042.5	19456	19968	object preserved	[19968]
1	BT-549_1uM.tif	BT-549	1	21	57	72	10	150	defect		E1	C604	HCC1395	0.25	140	1050	1024	512	object preserved	[512]
1	BT-549_1uM.tif	BT-549	1	22	44	58	10	140	defect		E1	C604	HCC1395	0.25	140	1050	1024	1536	object preserved	[1536]
1	BT-549_1uM.tif	BT-549	1	23	58	80	10	220	defect		E1	C604	HCC1395	0.25	140	1050	3072	2560	object preserved	[2560]
[truncated: 177,594 more rows]

## Sheet: Figure 5
Figure 5
dataset	protein	FC	FC_log2	p	FDR	hit
HCC1395_GWLi_vs_DMSO	KDM1A(S45);	1.00597	0.00858894	0.970119	0.999843	not a hit
HCC1395_GWLi_vs_DMSO	INCENP(S142);INCENP(T145);	1.01191	0.0170844	0.939562	0.999843	not a hit
HCC1395_GWLi_vs_DMSO	INCENP(T145);INCENP(T150);	0.985074	-0.0216958	0.926586	0.999269	not a hit
HCC1395_GWLi_vs_DMSO	INCENP(S143);INCENP(T145);	3.3027	1.72364	0.503555	0.897772	not a hit
HCC1395_GWLi_vs_DMSO	INCENP(T135);	1.95234	0.965201	0.103143	0.673622	not a hit
HCC1395_GWLi_vs_DMSO	INCENP(T145);	31.3498	4.97038	0.000149988	0.0268573	positive
HCC1395_GWLi_vs_DMSO	FOXK2(S9);FOXK2(T13);FOXK2(S30);	0.836635	-0.25733	0.919384	0.997177	not a hit
HCC1395_GWLi_vs_DMSO	SAMD1(T157);	1.02569	0.0365975	0.885322	0.993499	not a hit
HCC1395_GWLi_vs_DMSO	UNKL(S13);	1.09933	0.136626	0.494966	0.897772	not a hit
HCC1395_GWLi_vs_DMSO	NCL(S184);NCL(S206);	1.15992	0.214023	0.62218	0.897772	not a hit
HCC1395_GWLi_vs_DMSO	NCL(S184);NCL(S206);NCL(T213);	4.24625	2.08619	0.606689	0.897772	not a hit
HCC1395_GWLi_vs_DMSO	ARID3A(S81);ARID3A(S88);	0.954304	-0.0674791	0.750638	0.948966	not a hit
HCC1395_GWLi_vs_DMSO	ARID3A(S77);ARID3A(S81);ARID3A(S88);	0.838195	-0.254642	0.233759	0.849546	not a hit
HCC1395_GWLi_vs_DMSO	ARID3A(S77);	1.30396	0.382905	0.26499	0.849546	not a hit
HCC1395_GWLi_vs_DMSO	ZC3H4(T1232);	0.551517	-0.858524	0.0180119	0.365197	not a hit
HCC1395_GWLi_vs_DMSO	MSH6(S41);MSH6(S43);	5.9558	2.57429	0.340455	0.849546	not a hit
HCC1395_GWLi_vs_DMSO	MSH6(S43);	0.815204	-0.294766	0.159955	0.792217	not a hit
HCC1395_GWLi_vs_DMSO	PSMD4(S256);PIPSL(S741);	1.1626	0.217358	0.491435	0.897772	not a hit
HCC1395_GWLi_vs_DMSO	PSMD4(S256);PIPSL(S741);	1.1626	0.217358	0.491435	0.897772	not a hit
HCC1395_GWLi_vs_DMSO	PHLPP1(S450);	0.876407	-0.190327	0.679443	0.914761	not a hit
HCC1395_GWLi_vs_DMSO	CREBZF(S50);	6.50853	2.70233	0.0810857	0.624725	not a hit
HCC1395_GWLi_vs_DMSO	ATF7(S108);ATF7(T112);	0.751122	-0.412881	0.154068	0.782553	not a hit
HCC1395_GWLi_vs_DMSO	HEXIM1(S233);HEXIM1(T236);HEXIM1(S237);HEXIM1(S252);	3.17132	1.66508	0.607659	0.897772	not a hit
HCC1395_GWLi_vs_DMSO	ZNF579(T482);	0.933692	-0.0989816	0.722055	0.935861	not a hit
HCC1395_GWLi_vs_DMSO	RAB3GAP1(T908);	1.28923	0.366514	0.725352	0.93789	not a hit
HCC1395_GWLi_vs_DMSO	RFLNB(T57);	0.885762	-0.175008	0.642389	0.897772	not a hit
HCC1395_GWLi_vs_DMSO	GRB14(S20);	1.34886	0.431738	0.849215	0.985067	not a hit
HCC1395_GWLi_vs_DMSO	KDM1B(S254);	1.07392	0.102892	0.687458	0.919098	not a hit
HCC1395_GWLi_vs_DMSO	KDM1B(S247);	0.186143	-2.42551	0.289699	0.849546	not a hit
HCC1395_GWLi_vs_DMSO	MARCKSL1(S151);	1.1154	0.157559	0.711108	0.930298	not a hit
HCC1395_GWLi_vs_DMSO	PCYT1A(S362);	1.09355	0.129024	0.409901	0.868499	not a hit
HCC1395_GWLi_vs_DMSO	TANK(S354);	0.984905	-0.021943	0.965241	0.999843	not a hit
HCC1395_GWLi_vs_DMSO	SHC1(S115);	0.121885	-3.0364	0.264291	0.849546	not a hit
HCC1395_GWLi_vs_DMSO	WIZ(T1521);	1.05636	0.079102	0.598967	0.897772	not a hit
HCC1395_GWLi_vs_DMSO	TP53BP1(S1618);	1.0433	0.061152	0.834415	0.979921	not a hit
HCC1395_GWLi_vs_DMSO	ZNF532(S317);	1.2664	0.340732	0.133934	0.742175	not a hit
HCC1395_GWLi_vs_DMSO	YBX1(S313);	0.978605	-0.0312014	0.900115	0.995946	not a hit
HCC1395_GWLi_vs_DMSO	TOM1(S461);	1.09365	0.12915	0.411519	0.869272	not a hit
HCC1395_GWLi_vs_DMSO	TOM1(S464);	0.997946	-0.00296618	0.98416	0.999942	not a hit
HCC1395_GWLi_vs_DMSO	TOE1(S11);	1.07882	0.109449	0.726732	0.938102	not a hit
HCC1395_GWLi_vs_DMSO	TOE1(S5);	1.07503	0.10438	0.622811	0.897772	not a hit
HCC1395_GWLi_vs_DMSO	TPR(S2034);	0.934935	-0.0970615	0.882336	0.992883	not a hit
HCC1395_GWLi_vs_DMSO	TPR(S2050);	1.05292	0.0743937	0.979013	0.999942	not a hit
HCC1395_GWLi_vs_DMSO	MAP1B(T1069);	1.07285	0.101449	0.519219	0.897772	not a hit
HCC1395_GWLi_vs_DMSO	MAP1B(Y1062);	1.04732	0.0666958	0.673339	0.911771	not a hit
HCC1395_GWLi_vs_DMSO	HNRNPUL2(S193);	1.06113	0.0856076	0.621513	0.897772	not a hit
HCC1395_GWLi_vs_DMSO	TOM1L2(S479);	9.99286	3.3209	0.429254	0.876517	not a hit
HCC1395_GWLi_vs_DMSO	RSL1D1(T423);RSL1D1(S427);	0.861019	-0.215882	0.508571	0.897772	not a hit
HCC1395_GWLi_vs_DMSO	RSL1D1(S427);	1.66814	0.738238	0.29065	0.849546	not a hit
HCC1395_GWLi_vs_DMSO	RSL1D1(S421);	1.48306	0.568577	0.875148	0.991599	not a hit
HCC1395_GWLi_vs_DMSO	MDC1(T1768);MDC1(T1781);	3.23536	1.69393	0.503119	0.897772	not a hit
HCC1395_GWLi_vs_DMSO	MDC1(S1766);	0.851849	-0.231331	0.243468	0.849546	not a hit
HCC1395_GWLi_vs_DMSO	MDC1(S1775);	0.824178	-0.278971	0.186603	0.821288	not a hit
HCC1395_GWLi_vs_DMSO	SLC16A1(T489);SLC16A1(S498);	1.14947	0.200966	0.363746	0.855067	not a hit
HCC1395_GWLi_vs_DMSO	RC3H1(T862);	0.938742	-0.0912001	0.786683	0.965044	not a hit
HCC1395_GWLi_vs_DMSO	YWHAE(S213);	1.0202	0.0288559	0.895517	0.995807	not a hit
HCC1395_GWLi_vs_DMSO	YWHAE(T208);	1.02961	0.0421005	0.828192	0.978742	not a hit
HCC1395_GWLi_vs_DMSO	YWHAE(Y214);	1.04156	0.0587436	0.782436	0.96442	not a hit
HCC1395_GWLi_vs_DMSO	SAMD4B(S271);SAMD4B(S275);	0.64734	-0.627405	0.0792758	0.620313	not a hit
HCC1395_GWLi_vs_DMSO	SAMD4B(S275);	1.5412	0.624056	0.0213166	0.394446	not a hit
HCC1395_GWLi_vs_DMSO	SLX4(S887);	1.23767	0.307631	0.408455	0.867553	not a hit
HCC1395_GWLi_vs_DMSO	AKAP13(S1281);	0.904555	-0.14472	0.568732	0.897772	not a hit
HCC1395_GWLi_vs_DMSO	TBC1D10B(S678);	1.17361	0.23095	0.781075	0.964213	not a hit
HCC1395_GWLi_vs_DMSO	PGM5(T120);	0.885762	-0.175008	0.642389	0.897772	not a hit
HCC1395_GWLi_vs_DMSO	RAP1GAP(T486);	0.885762	-0.175008	0.642389	0.897772	not a hit
HCC1395_GWLi_vs_DMSO	MYO9B(S716);	0.944211	-0.0828187	0.613545	0.897772	not a hit
HCC1395_GWLi_vs_DMSO	PCNT(S2963);	1.31055	0.390174	0.0837102	0.633592	not a hit
HCC1395_GWLi_vs_DMSO	ASPSCR1(S502);	0.966166	-0.0496577	0.760047	0.953478	not a hit
HCC1395_GWLi_vs_DMSO	PRRC2C(S187);PRRC2C(S189);	0.699708	-0.515174	0.0355401	0.483271	not a hit
HCC1395_GWLi_vs_DMSO	PRRC2C(T204);	0.793583	-0.333547	0.253628	0.849546	not a hit
HCC1395_GWLi_vs_DMSO	PRRC2C(S190);	0.826182	-0.275468	0.305476	0.849546	not a hit
HCC1395_GWLi_vs_DMSO	RAF1(T640);	1.04712	0.0664334	0.714598	0.932479	not a hit
HCC1395_GWLi_vs_DMSO	RAF1(T638);	1.2018	0.265194	0.146367	0.766686	not a hit
HCC1395_GWLi_vs_DMSO	NT5C2(S502);	0.169261	-2.56268	0.557274	0.897772	not a hit
HCC1395_GWLi_vs_DMSO	ZNF106(T1372);	1.09539	0.13145	0.468462	0.892432	not a hit
HCC1395_GWLi_vs_DMSO	NET1(S505);	0.832301	-0.264824	0.418661	0.872586	not a hit
HCC1395_GWLi_vs_DMSO	PARD3(S801);PARD3(S803);	1.00161	0.00231575	0.986197	0.999942	not a hit
HCC1395_GWLi_vs_DMSO	PARD3(S801);	0.999535	-0.000671253	0.99655	0.999942	not a hit
HCC1395_GWLi_vs_DMSO	ACIN1(S240);ACIN1(S243);	0.985935	-0.020435	0.953106	0.999843	not a hit
HCC1395_GWLi_vs_DMSO	ACIN1(S240);ACIN1(S243);ACIN1(S256);	0.544751	-0.876331	0.00513949	0.22668	not a hit
HCC1395_GWLi_vs_DMSO	ACIN1(S240);	0.495552	-1.01289	0.3961	0.863997	not a hit
HCC1395_GWLi_vs_DMSO	ZC3H4(S1108);ZC3H4(S1110);	1.30485	0.38388	0.0449611	0.524627	not a hit
HCC1395_GWLi_vs_DMSO	ZC3H4(S1104);ZC3H4(T1106);ZC3H4(S1108);	1.02499	0.0356125	0.819096	0.975335	not a hit
HCC1395_GWLi_vs_DMSO	ZC3H4(S1114);	1.61051	0.687518	0.116008	0.701738	not a hit
HCC1395_GWLi_vs_DMSO	TCOF1(S906);	1.44965	0.535704	0.0240704	0.411758	not a hit
HCC1395_GWLi_vs_DMSO	CRYBG1(S78);CRYBG1(S81);	1.04848	0.0682988	0.756354	0.951253	not a hit
HCC1395_GWLi_vs_DMSO	STARD3NL(S214);STARD3NL(S218);STARD3NL(Y209);	0.859688	-0.218115	0.933823	0.999843	not a hit
HCC1395_GWLi_vs_DMSO	CCDC43(T139);	1.11935	0.162655	0.491459	0.897772	not a hit
HCC1395_GWLi_vs_DMSO	CCDC43(Y135);	1.11935	0.162655	0.491459	0.897772	not a hit
HCC1395_GWLi_vs_DMSO	RPL14(S139);	0.864017	-0.210868	0.472352	0.893642	not a hit
HCC1395_GWLi_vs_DMSO	HTT(S1177);	0.961993	-0.0559024	0.828068	0.978742	not a hit
HCC1395_GWLi_vs_DMSO	FOXO3(S286);	0.310067	-1.68935	0.511783	0.897772	not a hit
HCC1395_GWLi_vs_DMSO	NIPBL(S349);	1.25875	0.331997	0.144768	0.765035	not a hit
HCC1395_GWLi_vs_DMSO	NIPBL(S355);	1.0963	0.132638	0.532432	0.897772	not a hit
HCC1395_GWLi_vs_DMSO	ZMYM4(T217);	0.633613	-0.658326	0.113385	0.695911	not a hit
HCC1395_GWLi_vs_DMSO	MAP7(S365);	1.01284	0.0184109	0.923976	0.999145	not a hit
HCC1395_GWLi_vs_DMSO	NIBAN2(S691);NIBAN2(S696);	1.09229	0.127362	0.376406	0.859391	not a hit
HCC1395_GWLi_vs_DMSO	NIBAN2(S691);	1.20641	0.270716	0.164626	0.796799	not a hit
HCC1395_GWLi_vs_DMSO	GAS2L1(T193);	0.683272	-0.549468	0.215596	0.84466	not a hit
HCC1395_GWLi_vs_DMSO	SCAF1(S992);SCAF1(T994);	1.09291	0.128174	0.44396	0.881951	not a hit
HCC1395_GWLi_vs_DMSO	SCAF1(T994);SCAF1(S998);	0.790079	-0.339932	0.910467	0.996747	not a hit
HCC1395_GWLi_vs_DMSO	SCAF1(S992);SCAF1(T1001);SCAF1(S1005);	0.310608	-1.68683	0.525043	0.897772	not a hit
HCC1395_GWLi_vs_DMSO	UBR4(S619);	1.11103	0.1519	0.338454	0.849546	not a hit
HCC1395_GWLi_vs_DMSO	NUP155(S992);	0.823167	-0.280743	0.37032	0.858127	not a hit
HCC1395_GWLi_vs_DMSO	BAG3(T406);	1.17973	0.238454	0.294376	0.849546	not a hit
HCC1395_GWLi_vs_DMSO	BAG3(S399);	1.17609	0.233993	0.270545	0.849546	not a hit
HCC1395_GWLi_vs_DMSO	TRO(S153);	1.04901	0.0690233	0.723398	0.936679	not a hit
HCC1395_GWLi_vs_DMSO	LAMB1(S1666);	0.224316	-2.1564	0.324835	0.849546	not a hit
HCC1395_GWLi_vs_DMSO	CSNK1A1(T323);	0.897699	-0.155696	0.95018	0.999843	not a hit
HCC1395_GWLi_vs_DMSO	RABL6(S425);RABL6(S427);	1.21896	0.285647	0.128571	0.729353	not a hit
HCC1395_GWLi_vs_DMSO	PBRM1(S1451);	14.1648	3.82424	0.0607806	0.579562	not a hit
HCC1395_GWLi_vs_DMSO	CDV3(S30);	0.0526402	-4.24769	0.34503	0.849546	not a hit
HCC1395_GWLi_vs_DMSO	MACROH2A1(S170);MACROH2A1(S173);	1.22521	0.293028	0.679315	0.914713	not a hit
HCC1395_GWLi_vs_DMSO	MACROH2A1(T175);MACROH2A1(T178);	5.94646	2.57203	0.151837	0.778028	not a hit
HCC1395_GWLi_vs_DMSO	MACROH2A1(S170);MACROH2A1(S173);MACROH2A1(T174);	0.885762	-0.175008	0.642389	0.897772	not a hit
HCC1395_GWLi_vs_DMSO	MACROH2A1(S170);	1.10142	0.139364	0.7005	0.926466	not a hit
HCC1395_GWLi_vs_DMSO	MACROH2A1(T178);	3.83928	1.94084	0.38294	0.860527	not a hit
HCC1395_GWLi_vs_DMSO	ISCU(S14);	1.18548	0.245476	0.553406	0.897772	not a hit
HCC1395_GWLi_vs_DMSO	TFE3(S553);	1.11698	0.159607	0.393404	0.86351	not a hit
HCC1395_GWLi_vs_DMSO	ZNF532(S294);	0.352228	-1.50542	0.34756	0.849854	not a hit
HCC1395_GWLi_vs_DMSO	WASHC2A(T1092);NA(S1114);WASHC2A(T1004);NA(S1026);	0.756189	-0.403182	0.456523	0.887909	not a hit
HCC1395_GWLi_vs_DMSO	WASHC2A(T1092);NA(S1114);WASHC2A(T1004);NA(S1026);	0.756189	-0.403182	0.456523	0.887909	not a hit
HCC1395_GWLi_vs_DMSO	WASHC2A(S1114);NA(S1026);	1.03698	0.0523854	0.775174	0.961917	not a hit
HCC1395_GWLi_vs_DMSO	WASHC2A(S1114);NA(S1026);	1.03698	0.0523854	0.775174	0.961917	not a hit
HCC1395_GWLi_vs_DMSO	WASHC2C(T1090);NA(T80);	1.17543	0.233185	0.218346	0.846475	not a hit
HCC1395_GWLi_vs_DMSO	WASHC2C(T1090);NA(T80);	1.17543	0.233185	0.218346	0.846475	not a hit
HCC1395_GWLi_vs_DMSO	MGRN1(S523);MGRN1(S524);	1.10998	0.150529	0.744483	0.947083	not a hit
HCC1395_GWLi_vs_DMSO	MGRN1(S523);	1.18882	0.249532	0.217165	0.845934	not a hit
HCC1395_GWLi_vs_DMSO	EIF4B(S359);	1.66456	0.735142	0.724811	0.937553	not a hit
HCC1395_GWLi_vs_DMSO	KLC4(S590);	1.09694	0.133485	0.587405	0.897772	not a hit
HCC1395_GWLi_vs_DMSO	KLC4(Y593);	1.09694	0.133485	0.587405	0.897772	not a hit
HCC1395_GWLi_vs_DMSO	EIF4G1(S1209);	1.32717	0.408354	0.0335409	0.474427	not a hit
HCC1395_GWLi_vs_DMSO	SYNPO(S838);SYNPO(S839);	2.02384	1.01709	0.358434	0.855067	not a hit
HCC1395_GWLi_vs_DMSO	SYNPO(S838);	1.24013	0.310497	0.172006	0.803755	not a hit
HCC1395_GWLi_vs_DMSO	SYNPO(S833);	0.885762	-0.175008	0.642389	0.897772	not a hit
HCC1395_GWLi_vs_DMSO	NSD1(S2471);	3.62457	1.85781	0.331231	0.849546	not a hit
HCC1395_GWLi_vs_DMSO	STRIP1(S341);	1.15066	0.202461	0.211549	0.839537	not a hit
HCC1395_GWLi_vs_DMSO	DTX3L(S539);	0.0963896	-3.37498	0.228339	0.849546	not a hit
HCC1395_GWLi_vs_DMSO	ANLN(S182);ANLN(T194);	0.0987775	-3.33967	0.175333	0.807008	not a hit
HCC1395_GWLi_vs_DMSO	ANLN(S189);	1.16839	0.224519	0.535835	0.897772	not a hit
HCC1395_GWLi_vs_DMSO	STRIP2(T323);	1.20142	0.264745	0.618504	0.897772	not a hit
HCC1395_GWLi_vs_DMSO	SRRM1(S738);SRRM1(S740);	1.00568	0.008171	0.974493	0.999843	not a hit
HCC1395_GWLi_vs_DMSO	SRRM1(S738);	1.11728	0.159994	0.652299	0.900922	not a hit
HCC1395_GWLi_vs_DMSO	XRCC1(S461);XRCC1(S475);	1.07876	0.109369	0.797302	0.968157	not a hit
HCC1395_GWLi_vs_DMSO	XRCC1(S461);XRCC1(S475);XRCC1(S485);	5.14493	2.36315	0.23329	0.849546	not a hit
HCC1395_GWLi_vs_DMSO	XRCC1(S461);XRCC1(S485);XRCC1(T488);	0.960896	-0.057548	0.850896	0.98548	not a hit
HCC1395_GWLi_vs_DMSO	XRCC1(S461);	0.936926	-0.0939936	0.721884	0.935861	not a hit
HCC1395_GWLi_vs_DMSO	SH3PXD2A(S1043);	0.0319515	-4.96797	0.0516565	0.552659	not a hit
HCC1395_GWLi_vs_DMSO	CUX1(S1496);	1.15838	0.212109	0.680014	0.915095	not a hit
HCC1395_GWLi_vs_DMSO	SPEG(S2110);	0.885762	-0.175008	0.642389	0.897772	not a hit
HCC1395_GWLi_vs_DMSO	MAP4K4(S800);MAP4K4(S805);	0.941293	-0.0872836	0.616171	0.897772	not a hit
HCC1395_GWLi_vs_DMSO	UBR5(T1734);UBR5(S1735);	0.733805	-0.446532	0.446119	0.883457	not a hit
HCC1395_GWLi_vs_DMSO	DSG2(T784);	0.218184	-2.19638	0.324499	0.849546	not a hit
HCC1395_GWLi_vs_DMSO	DSG2(Y783);	0.218184	-2.19638	0.324499	0.849546	not a hit
HCC1395_GWLi_vs_DMSO	AKT1S1(T90);AKT1S1(S92);	1.08704	0.120407	0.476994	0.895007	not a hit
HCC1395_GWLi_vs_DMSO	MPRIP(S984);	1.05059	0.0711965	0.731967	0.941027	not a hit
HCC1395_GWLi_vs_DMSO	C19orf47(T118);	0.497636	-1.00684	0.0255386	0.42486	not a hit
HCC1395_GWLi_vs_DMSO	C19orf47(S124);	0.561241	-0.833307	0.205807	0.836325	not a hit
HCC1395_GWLi_vs_DMSO	SPACDR(T211);	0.546829	-0.870839	0.0100036	0.295562	not a hit
HCC1395_GWLi_vs_DMSO	OPHN1(T753);	0.609847	-0.713481	0.0927193	0.655004	not a hit
HCC1395_GWLi_vs_DMSO	ARHGEF17(S762);	0.944968	-0.0816629	0.588109	0.897772	not a hit
HCC1395_GWLi_vs_DMSO	JADE1(T702);	0.580881	-0.783686	0.0645527	0.579836	not a hit
HCC1395_GWLi_vs_DMSO	BCL2L13(T405);	1.32478	0.405756	0.146634	0.766938	not a hit
HCC1395_GWLi_vs_DMSO	UBA1(T800);	0.9923	-0.011152	0.950717	0.999843	not a hit
HCC1395_GWLi_vs_DMSO	PDS5A(S1305);	0.788545	-0.342736	0.239288	0.849546	not a hit
HCC1395_GWLi_vs_DMSO	IWS1(S398);IWS1(S400);	1.01075	0.0154285	0.965085	0.999843	not a hit
HCC1395_GWLi_vs_DMSO	IWS1(S400);	0.755058	-0.40534	0.873949	0.991038	not a hit
HCC1395_GWLi_vs_DMSO	ENO3(S37);ENO2(S37);ENO1(S37);	0.441334	-1.18006	0.422145	0.874482	not a hit
HCC1395_GWLi_vs_DMSO	ENO3(S37);ENO2(S37);ENO1(S37);	0.441334	-1.18006	0.422145	0.874482	not a hit
HCC1395_GWLi_vs_DMSO	ENO3(S37);ENO2(S37);ENO1(S37);	0.441334	-1.18006	0.422145	0.874482	not a hit
HCC1395_GWLi_vs_DMSO	PSEN1(S366);PSEN1(S367);	0.78169	-0.355331	0.522872	0.897772	not a hit
HCC1395_GWLi_vs_DMSO	PSEN1(S367);	0.856276	-0.223852	0.369898	0.857714	not a hit
HCC1395_GWLi_vs_DMSO	CTNNB1(S29);	0.885762	-0.175008	0.642389	0.897772	not a hit
HCC1395_GWLi_vs_DMSO	ADD1(T11);	1.06789	0.094758	0.53236	0.897772	not a hit
HCC1395_GWLi_vs_DMSO	ADD1(T17);	1.09347	0.128908	0.387544	0.86278	not a hit
HCC1395_GWLi_vs_DMSO	RNF113A(S84);RNF113A(S85);	1.08044	0.111623	0.590139	0.897772	not a hit
HCC1395_GWLi_vs_DMSO	RNF113A(S84);RNF113A(Y80);	1.09219	0.12723	0.546485	0.897772	not a hit
HCC1395_GWLi_vs_DMSO	LRWD1(S253);LRWD1(S259);	0.804094	-0.314563	0.143899	0.763527	not a hit
HCC1395_GWLi_vs_DMSO	LRWD1(S259);	12.6639	3.66265	0.319222	0.849546	not a hit
HCC1395_GWLi_vs_DMSO	ERCC6L(T429);	0.759713	-0.396473	0.871598	0.991031	not a hit
HCC1395_GWLi_vs_DMSO	LRIG1(S1069);	0.594747	-0.749652	0.348846	0.849854	not a hit
HCC1395_GWLi_vs_DMSO	BCL2L12(S273);	1.01721	0.0246215	0.883221	0.993248	not a hit
HCC1395_GWLi_vs_DMSO	EP400(S23);EP400(S45);EP400(S53);	0.69826	-0.518163	0.314758	0.849546	not a hit
HCC1395_GWLi_vs_DMSO	EP400(S37);EP400(S45);EP400(S49);EP400(S53);	1.0733	0.102049	0.93833	0.999843	not a hit
HCC1395_GWLi_vs_DMSO	TREX1(T140);	0.885762	-0.175008	0.642389	0.897772	not a hit
HCC1395_GWLi_vs_DMSO	TRIP12(T969);	0.977516	-0.0328074	0.960969	0.999843	not a hit
HCC1395_GWLi_vs_DMSO	GORASP2(T415);	0.928606	-0.106862	0.596921	0.897772	not a hit
HCC1395_GWLi_vs_DMSO	GORASP2(T418);	1.09338	0.128799	0.591339	0.897772	not a hit
HCC1395_GWLi_vs_DMSO	UCKL1(S16);	1.01316	0.0188691	0.912344	0.996747	not a hit
HCC1395_GWLi_vs_DMSO	GBF1(S1300);GBF1(S1311);	1.00765	0.0109937	0.980588	0.999942	not a hit
HCC1395_GWLi_vs_DMSO	GBF1(S1304);	1.24706	0.318527	0.0998504	0.668674	not a hit
HCC1395_GWLi_vs_DMSO	TNS3(S915);	0.277994	-1.84687	0.412222	0.869583	not a hit
HCC1395_GWLi_vs_DMSO	SND1(S909);	0.993927	-0.0087879	0.980096	0.999942	not a hit
HCC1395_GWLi_vs_DMSO	FBXO9(S33);	0.885762	-0.175008	0.642389	0.897772	not a hit
HCC1395_GWLi_vs_DMSO	RABL6(S596);RABL6(T599);	1.11327	0.15481	0.524052	0.897772	not a hit
HCC1395_GWLi_vs_DMSO	TP53BP1(S862);TP53BP1(T864);	1.02628	0.0374268	0.922316	0.998505	not a hit
HCC1395_GWLi_vs_DMSO	FASN(S2198);FASN(T2204);	9.81056	3.29434	0.220365	0.848298	not a hit
HCC1395_GWLi_vs_DMSO	FASN(T2204);	1.15011	0.201775	0.400167	0.865122	not a hit
HCC1395_GWLi_vs_DMSO	ST13(S75);ST13(T93);	1.13395	0.181354	0.361824	0.855067	not a hit
HCC1395_GWLi_vs_DMSO	ST13(S75);ST13(S76);ST13(S79);	1.09681	0.133313	0.572398	0.897772	not a hit
HCC1395_GWLi_vs_DMSO	ST13(S75);ST13(S76);ST13(T93);	0.993011	-0.0101177	0.950262	0.999843	not a hit
HCC1395_GWLi_vs_DMSO	ST13(T93);	0.865523	-0.208356	0.258273	0.849546	not a hit
HCC1395_GWLi_vs_DMSO	RAB3GAP2(S450);	0.986265	-0.0199521	0.949315	0.999843	not a hit
HCC1395_GWLi_vs_DMSO	JUND(S90);	0.955362	-0.0658806	0.707618	0.929299	not a hit
HCC1395_GWLi_vs_DMSO	AHNAK(S4993);	0.0492121	-4.34484	0.177203	0.809472	not a hit
HCC1395_GWLi_vs_DMSO	ADNP(S607);	0.595804	-0.74709	0.0102489	0.297361	not a hit
HCC1395_GWLi_vs_DMSO	NCAPG2(T805);	8.55995	3.0976	0.0939263	0.659596	not a hit
HCC1395_GWLi_vs_DMSO	GTF3C2(S765);	1.09342	0.128849	0.564974	0.897772	not a hit
HCC1395_GWLi_vs_DMSO	GTF3C2(Y762);	1.09342	0.128849	0.564974	0.897772	not a hit
HCC1395_GWLi_vs_DMSO	EFHD2(S74);	0.984459	-0.0225965	0.901844	0.996357	not a hit
HCC1395_GWLi_vs_DMSO	EFHD2(S76);	0.947829	-0.077302	0.676591	0.913597	not a hit
HCC1395_GWLi_vs_DMSO	IPO8(S902);IPO8(T911);	0.951871	-0.0711616	0.875639	0.991777	not a hit
HCC1395_GWLi_vs_DMSO	FLI1(T35);	0.932389	-0.100996	0.808031	0.970653	not a hit
HCC1395_GWLi_vs_DMSO	TANC1(S270);	1.02014	0.0287603	0.840014	0.98081	not a hit
HCC1395_GWLi_vs_DMSO	TANC1(S130);	0.171352	-2.54496	0.00689012	0.259949	not a hit
HCC1395_GWLi_vs_DMSO	NHP2(S19);	0.21072	-2.2466	0.224145	0.849546	not a hit
HCC1395_GWLi_vs_DMSO	ZNF367(S310);	3.36227	1.74944	0.529313	0.897772	not a hit
HCC1395_GWLi_vs_DMSO	PPIG(S687);	1.77929	0.8313	0.0212201	0.394446	not a hit
HCC1395_GWLi_vs_DMSO	DCAF6(S847);DCAF6(S850);	0.620753	-0.687908	0.273933	0.849546	not a hit
HCC1395_GWLi_vs_DMSO	TASOR2(S219);	1.27558	0.351157	0.607738	0.897772	not a hit
HCC1395_GWLi_vs_DMSO	TASOR2(S221);	2.76638	1.468	0.22866	0.849546	not a hit
HCC1395_GWLi_vs_DMSO	BEGAIN(S477);	27.7004	4.79184	0.0428309	0.516257	not a hit
HCC1395_GWLi_vs_DMSO	SEC16A(T1910);	0.99425	-0.00831874	0.962371	0.999843	not a hit
HCC1395_GWLi_vs_DMSO	DOK1(S281);DOK1(S291);	0.911383	-0.133871	0.401866	0.865122	not a hit
HCC1395_GWLi_vs_DMSO	DOK1(S291);DOK1(Y296);	0.911383	-0.133871	0.401866	0.865122	not a hit
HCC1395_GWLi_vs_DMSO	SAFB(S288);SAFB2(S287);	0.865093	-0.209072	0.46601	0.892432	not a hit
HCC1395_GWLi_vs_DMSO	SAFB(S288);SAFB2(S287);	0.865093	-0.209072	0.46601	0.892432	not a hit
HCC1395_GWLi_vs_DMSO	FAM193A(T400);	1.43881	0.524875	0.118793	0.709202	not a hit
HCC1395_GWLi_vs_DMSO	MED26(S447);	0.723704	-0.466529	0.341054	0.849546	not a hit
HCC1395_GWLi_vs_DMSO	CCNL2(S369);	1.1417	0.191185	0.250785	0.849546	not a hit
HCC1395_GWLi_vs_DMSO	MBD1(T517);	0.236567	-2.07968	0.532245	0.897772	not a hit
HCC1395_GWLi_vs_DMSO	NUP98(S1023);NUP98(S1028);	0.353501	-1.50022	0.00092113	0.0949658	negative
HCC1395_GWLi_vs_DMSO	NUP98(S1028);	0.683554	-0.548873	0.139536	0.755777	not a hit
HCC1395_GWLi_vs_DMSO	BRD2(S301);	207.658	7.69807	1.99649e-05	0.00595829	positive
HCC1395_GWLi_vs_DMSO	BRD3(T250);	0.885762	-0.175008	0.642389	0.897772	not a hit
HCC1395_GWLi_vs_DMSO	KSR1(S581);	0.885762	-0.175008	0.642389	0.897772	not a hit
HCC1395_GWLi_vs_DMSO	CAMSAP2(S1148);	1.15275	0.205081	0.243467	0.849546	not a hit
HCC1395_GWLi_vs_DMSO	STRN4(S167);	0.747762	-0.41935	0.249727	0.849546	not a hit
HCC1395_GWLi_vs_DMSO	BAP18(T139);BAP18(T161);	1.07178	0.100012	0.68787	0.919386	not a hit
HCC1395_GWLi_vs_DMSO	BAP18(T139);BAP18(S141);BAP18(T161);	0.988541	-0.016627	0.997073	0.999942	not a hit
HCC1395_GWLi_vs_DMSO	BAP18(T161);	1.17261	0.229728	0.694359	0.923008	not a hit
HCC1395_GWLi_vs_DMSO	RPS10P5(T159);RPS10(T148);	0.697503	-0.519728	0.125168	0.721527	not a hit
HCC1395_GWLi_vs_DMSO	RPS10P5(T159);RPS10(T148);	0.697503	-0.519728	0.125168	0.721527	not a hit
HCC1395_GWLi_vs_DMSO	RRP1(T412);	4.25438	2.08895	0.549898	0.897772	not a hit
HCC1395_GWLi_vs_DMSO	NCBP3(S25);	1.07602	0.10571	0.650667	0.900757	not a hit
HCC1395_GWLi_vs_DMSO	NCBP3(S30);	3.51653	1.81415	0.463851	0.892094	not a hit
HCC1395_GWLi_vs_DMSO	AHNAK(S5110);	0.701801	-0.510867	0.0682805	0.58724	not a hit
HCC1395_GWLi_vs_DMSO	SH2B3(S103);	2.03075	1.02201	0.0810883	0.624725	not a hit
HCC1395_GWLi_vs_DMSO	CIC(S700);	1.20836	0.273052	0.295991	0.849546	not a hit
HCC1395_GWLi_vs_DMSO	FGD1(S208);	0.431918	-1.21117	0.0163141	0.348242	not a hit
HCC1395_GWLi_vs_DMSO	FKBP4(S431);	0.104808	-3.25419	0.193509	0.829503	not a hit
HCC1395_GWLi_vs_DMSO	TJP1(S927);TJP1(S940);	0.866846	-0.206153	0.954135	0.999843	not a hit
HCC1395_GWLi_vs_DMSO	TJP1(S926);TJP1(S940);	1.18869	0.249368	0.124253	0.720406	not a hit
HCC1395_GWLi_vs_DMSO	TJP1(S933);TJP1(Y931);	0.800596	-0.320853	0.925626	0.999269	not a hit
HCC1395_GWLi_vs_DMSO	KIF22(S581);	0.172283	-2.53715	0.308665	0.849546	not a hit
HCC1395_GWLi_vs_DMSO	NOTCH2(S1778);	0.98997	-0.0145426	0.947293	0.999843	not a hit
HCC1395_GWLi_vs_DMSO	MARCKS(S145);MARCKS(S147);	0.811023	-0.302186	0.533457	0.897772	not a hit
HCC1395_GWLi_vs_DMSO	MARCKS(T143);	1.3302	0.411647	0.150378	0.776354	not a hit
HCC1395_GWLi_vs_DMSO	MARCKS(T143);MARCKS(S147);	1.08271	0.114647	0.815314	0.973253	not a hit
HCC1395_GWLi_vs_DMSO	ASMTL(T424);	2.92205	1.54698	0.251634	0.849546	not a hit
HCC1395_GWLi_vs_DMSO	GPRC5C(T423);	0.885762	-0.175008	0.642389	0.897772	not a hit
HCC1395_GWLi_vs_DMSO	HUWE1(S2842);	0.307846	-1.69972	0.436083	0.877291	not a hit
HCC1395_GWLi_vs_DMSO	XRN2(S499);XRN2(S501);	0.921503	-0.117939	0.625991	0.897772	not a hit
HCC1395_GWLi_vs_DMSO	WAPL(S904);	0.885762	-0.175008	0.642389	0.897772	not a hit
HCC1395_GWLi_vs_DMSO	HMGN3(T91);	2.1111	1.078	0.0665341	0.580889	not a hit
HCC1395_GWLi_vs_DMSO	CANX(S583);	1.20422	0.268095	0.802167	0.969416	not a hit
HCC1395_GWLi_vs_DMSO	MAP1B(S1016);	0.998228	-0.00255823	0.98946	0.999942	not a hit
HCC1395_GWLi_vs_DMSO	HERC2(S2928);	1.20358	0.267333	0.264726	0.849546	not a hit
HCC1395_GWLi_vs_DMSO	ARHGAP29(S357);	0.74427	-0.426103	0.218945	0.847265	not a hit
HCC1395_GWLi_vs_DMSO	ARHGAP29(S355);	0.946714	-0.0789989	0.855738	0.986712	not a hit
HCC1395_GWLi_vs_DMSO	HTATSF1(S676);	0.952137	-0.070759	0.876975	0.991937	not a hit
HCC1395_GWLi_vs_DMSO	ZNF609(S758);	1.12682	0.172252	0.560786	0.897772	not a hit
HCC1395_GWLi_vs_DMSO	CCNL1(S352);	1.09302	0.128323	0.429189	0.876517	not a hit
HCC1395_GWLi_vs_DMSO	ARHGEF5(S445);ARHGEF5(S452);	0.975028	-0.0364851	0.838211	0.98081	not a hit
HCC1395_GWLi_vs_DMSO	MDN1(T4534);	1.08714	0.120542	0.677719	0.914078	not a hit
HCC1395_GWLi_vs_DMSO	MDN1(S4538);	1.13412	0.181576	0.237028	0.849546	not a hit
HCC1395_GWLi_vs_DMSO	SF3A1(S359);	1.09531	0.131342	0.553135	0.897772	not a hit
HCC1395_GWLi_vs_DMSO	SF3A1(S359);SF3A1(T383);	1.01597	0.0228517	0.966098	0.999843	not a hit
HCC1395_GWLi_vs_DMSO	SF3A1(S344);	1.29484	0.372779	0.276617	0.849546	not a hit
HCC1395_GWLi_vs_DMSO	PALMD(S135);	4.66744	2.22263	0.12288	0.716108	not a hit
HCC1395_GWLi_vs_DMSO	ANKLE2(T486);ANKLE2(S496);	0.246782	-2.01869	0.018436	0.371142	not a hit
HCC1395_GWLi_vs_DMSO	ANKLE2(S496);	3.97009	1.98917	0.0112728	0.305268	not a hit
HCC1395_GWLi_vs_DMSO	ARL6IP6(S60);ARL6IP6(S65);	0.705109	-0.504083	0.871339	0.991031	not a hit
HCC1395_GWLi_vs_DMSO	ARL6IP6(S65);	1.02142	0.0305792	0.98092	0.999942	not a hit
HCC1395_GWLi_vs_DMSO	FIP1L1(T258);	1.13795	0.186438	0.302692	0.849546	not a hit
HCC1395_GWLi_vs_DMSO	BASP1(T36);	8.3534	3.06236	0.261625	0.849546	not a hit
HCC1395_GWLi_vs_DMSO	SMARCD2(S211);	0.6623	-0.594444	0.0754276	0.6058	not a hit
HCC1395_GWLi_vs_DMSO	CDC37L1(S31);	1.00069	0.000994211	0.994492	0.999942	not a hit
HCC1395_GWLi_vs_DMSO	BCLAF1(S177);	0.958042	-0.0618393	0.854462	0.985992	not a hit
HCC1395_GWLi_vs_DMSO	BCLAF1(S385);	1.17804	0.236384	0.259428	0.849546	not a hit
HCC1395_GWLi_vs_DMSO	BCLAF1(Y383);	1.01319	0.018898	0.917817	0.996747	not a hit
HCC1395_GWLi_vs_DMSO	BCLAF1(S385);BCLAF1(S389);	1.38695	0.471918	0.334949	0.849546	not a hit
HCC1395_GWLi_vs_DMSO	BCLAF1(S389);	1.13521	0.182956	0.267562	0.849546	not a hit
HCC1395_GWLi_vs_DMSO	PIKFYVE(T75);	0.734421	-0.445321	0.289407	0.849546	not a hit
HCC1395_GWLi_vs_DMSO	MLPH(S268);	0.885762	-0.175008	0.642389	0.897772	not a hit
HCC1395_GWLi_vs_DMSO	MLPH(T249);	0.885762	-0.175008	0.642389	0.897772	not a hit
HCC1395_GWLi_vs_DMSO	ARFGAP1(S306);ARFGAP1(S310);	0.0201607	-5.63231	0.0458377	0.529552	not a hit
HCC1395_GWLi_vs_DMSO	ARFGAP1(S306);ARFGAP1(S310);ARFGAP1(Y311);	4.27162	2.09478	0.275461	0.849546	not a hit
HCC1395_GWLi_vs_DMSO	ARFGAP1(S327);	0.318872	-1.64895	0.000606414	0.0736836	negative
HCC1395_GWLi_vs_DMSO	ARFGAP1(Y311);	0.334201	-1.58121	0.00141818	0.12451	not a hit
HCC1395_GWLi_vs_DMSO	PML(T867);	0.463878	-1.10818	0.0145218	0.332177	not a hit
HCC1395_GWLi_vs_DMSO	HOXC10(S189);	0.151398	-2.72358	0.342809	0.849546	not a hit
HCC1395_GWLi_vs_DMSO	MPRIP(T320);	0.885762	-0.175008	0.642389	0.897772	not a hit
HCC1395_GWLi_vs_DMSO	FLNA(S2284);	0.931294	-0.102692	0.727868	0.938296	not a hit
HCC1395_GWLi_vs_DMSO	RAI14(S317);	0.120521	-3.05264	0.281453	0.849546	not a hit
HCC1395_GWLi_vs_DMSO	SPACDR(S187);	1.4935	0.578699	0.0881948	0.64556	not a hit
HCC1395_GWLi_vs_DMSO	MXRA8(S423);	0.885762	-0.175008	0.642389	0.897772	not a hit
HCC1395_GWLi_vs_DMSO	MAP1A(T675);	1.12439	0.16914	0.673256	0.911771	not a hit
HCC1395_GWLi_vs_DMSO	MAP1A(S667);	0.315933	-1.66231	0.290864	0.849546	not a hit
HCC1395_GWLi_vs_DMSO	ACSS2(S263);	1.13867	0.187352	0.202788	0.833646	not a hit
HCC1395_GWLi_vs_DMSO	PIP4P2(S51);	1.12697	0.172454	0.546336	0.897772	not a hit
HCC1395_GWLi_vs_DMSO	PIP4P2(Y42);	1.12697	0.172454	0.546336	0.897772	not a hit
HCC1395_GWLi_vs_DMSO	ZC3H15(S381);	1.43464	0.520686	0.16478	0.796799	not a hit
HCC1395_GWLi_vs_DMSO	HELZ2(S1009);	1.00628	0.00903462	0.956023	0.999843	not a hit
HCC1395_GWLi_vs_DMSO	HGS(S315);	0.537091	-0.896762	0.00526284	0.228383	not a hit
HCC1395_GWLi_vs_DMSO	PPP1R37(S586);PPP1R37(T588);PPP1R37(S597);PPP1R37(S603);	1.85888	0.894434	0.823025	0.976868	not a hit
HCC1395_GWLi_vs_DMSO	ZMYM3(S267);	1.15757	0.211104	0.932408	0.999546	not a hit
HCC1395_GWLi_vs_DMSO	DDX21(S71);	1.0598	0.0837858	0.76213	0.955105	not a hit
HCC1395_GWLi_vs_DMSO	MYPN(S68);	0.0347677	-4.84611	0.0635673	0.579836	not a hit
HCC1395_GWLi_vs_DMSO	ABCF1(S228);	1.10916	0.149469	0.571705	0.897772	not a hit
HCC1395_GWLi_vs_DMSO	NEXN(S162);	0.352986	-1.50232	0.183625	0.819899	not a hit
HCC1395_GWLi_vs_DMSO	CENPF(S876);	0.793983	-0.332821	0.907006	0.996747	not a hit
HCC1395_GWLi_vs_DMSO	SPINDOC(S148);SPINDOC(S154);	0.978106	-0.0319377	0.912602	0.996747	not a hit
HCC1395_GWLi_vs_DMSO	SPINDOC(S154);	1.15887	0.212716	0.366126	0.856157	not a hit
HCC1395_GWLi_vs_DMSO	BSDC1(S232);	5.35424	2.42068	0.28353	0.849546	not a hit
HCC1395_GWLi_vs_DMSO	KIAA1671(T1713);	4.40227	2.13825	0.272771	0.849546	not a hit
HCC1395_GWLi_vs_DMSO	SNX24(S125);	1.13016	0.17653	0.621038	0.897772	not a hit
HCC1395_GWLi_vs_DMSO	ANLN(S664);	0.839105	-0.253077	0.160171	0.792563	not a hit
HCC1395_GWLi_vs_DMSO	ANLN(S661);ANLN(S664);	0.734788	-0.444601	0.112032	0.693349	not a hit
HCC1395_GWLi_vs_DMSO	DSP(S22);	0.0160164	-5.96431	0.0445835	0.523198	not a hit
HCC1395_GWLi_vs_DMSO	FGD6(S721);	1.15393	0.206555	0.497219	0.897772	not a hit
HCC1395_GWLi_vs_DMSO	ACIN1(S490);	1.22783	0.296107	0.184728	0.819923	not a hit
HCC1395_GWLi_vs_DMSO	HUWE1(S1395);	1.01983	0.0283298	0.894609	0.99576	not a hit
HCC1395_GWLi_vs_DMSO	PDS5B(S1358);PDS5B(T1370);	1.14006	0.189105	0.378142	0.859391	not a hit
HCC1395_GWLi_vs_DMSO	PDS5B(S1358);PDS5B(S1369);	1.05277	0.0741863	0.808646	0.970805	not a hit
HCC1395_GWLi_vs_DMSO	PDS5B(S1358);	1.40905	0.494721	0.565708	0.897772	not a hit
HCC1395_GWLi_vs_DMSO	PDS5B(S1362);	1.21033	0.275397	0.934841	0.999843	not a hit
HCC1395_GWLi_vs_DMSO	SPINDOC(S310);	0.982372	-0.0256585	0.910267	0.996747	not a hit
HCC1395_GWLi_vs_DMSO	ARHGAP17(S575);	0.983923	-0.0233826	0.904793	0.996608	not a hit
HCC1395_GWLi_vs_DMSO	ARHGAP17(S570);	1.07068	0.0985335	0.511116	0.897772	not a hit
HCC1395_GWLi_vs_DMSO	FCHO2(T523);	1.18437	0.244124	0.327862	0.849546	not a hit
HCC1395_GWLi_vs_DMSO	ZBTB40(T175);	0.306235	-1.70729	0.511868	0.897772	not a hit
HCC1395_GWLi_vs_DMSO	MAP1B(T948);	1.04149	0.0586473	0.799317	0.968874	not a hit
HCC1395_GWLi_vs_DMSO	MAP1B(S965);	0.860502	-0.216749	0.478598	0.895273	not a hit
HCC1395_GWLi_vs_DMSO	ARFGEF1(T48);	10.705	3.42022	0.301647	0.849546	not a hit
HCC1395_GWLi_vs_DMSO	EHBP1(T694);	0.840557	-0.250582	0.913911	0.996747	not a hit
HCC1395_GWLi_vs_DMSO	MCM6(T266);	1.39281	0.478003	0.0655084	0.579836	not a hit
HCC1395_GWLi_vs_DMSO	TACC3(T216);TACC3(T228);	2.05503	1.03916	0.161387	0.792932	not a hit
HCC1395_GWLi_vs_DMSO	TACC3(T228);	0.508045	-0.976972	0.297911	0.849546	not a hit
HCC1395_GWLi_vs_DMSO	HOMEZ(T451);	0.218413	-2.19487	0.285243	0.849546	not a hit
HCC1395_GWLi_vs_DMSO	EIF5B(T303);	0.370858	-1.43106	0.0129016	0.319861	not a hit
HCC1395_GWLi_vs_DMSO	EIF5B(T301);	0.656644	-0.606816	0.217597	0.846452	not a hit
HCC1395_GWLi_vs_DMSO	LIG1(T195);LIG1(S201);	1.11843	0.16148	0.638283	0.897772	not a hit
HCC1395_GWLi_vs_DMSO	LIG1(S201);	1.03273	0.0464615	0.746313	0.947889	not a hit
HCC1395_GWLi_vs_DMSO	SRCAP(T2412);	0.0187596	-5.73623	0.0648205	0.579836	not a hit
HCC1395_GWLi_vs_DMSO	SEPTIN9(T142);	0.885762	-0.175008	0.642389	0.897772	not a hit
HCC1395_GWLi_vs_DMSO	MYEF2(T13);	1.06876	0.0959316	0.641556	0.897772	not a hit
HCC1395_GWLi_vs_DMSO	SLK(S336);	0.461966	-1.11414	0.0319192	0.466413	not a hit
HCC1395_GWLi_vs_DMSO	RIOK2(S350);	0.694093	-0.5268	0.90851	0.996747	not a hit
HCC1395_GWLi_vs_DMSO	SCRIB(T1342);SCRIB(S1348);	0.881802	-0.181473	0.819165	0.975335	not a hit
HCC1395_GWLi_vs_DMSO	SCRIB(S1348);	1.1818	0.240984	0.415043	0.871192	not a hit
HCC1395_GWLi_vs_DMSO	SCRIB(S1353);	1.2541	0.326651	0.184244	0.819923	not a hit
HCC1395_GWLi_vs_DMSO	ANKLE2(S528);	0.999894	-0.000153015	0.999584	0.999942	not a hit
HCC1395_GWLi_vs_DMSO	PPP1R11(S73);PPP1R11(S74);PPP1R11(T75);PPP1R11(S77);	1.01147	0.0164469	0.970272	0.999843	not a hit
HCC1395_GWLi_vs_DMSO	PPP1R11(T88);	1.46995	0.555769	0.0392564	0.503168	not a hit
HCC1395_GWLi_vs_DMSO	ZNF318(S1420);	1.02552	0.0363604	0.793244	0.966471	not a hit
HCC1395_GWLi_vs_DMSO	FLNA(S1081);FLNA(S1084);	0.329649	-1.601	0.190861	0.82871	not a hit
HCC1395_GWLi_vs_DMSO	FLNA(S1081);	1.02677	0.0381132	0.832165	0.979109	not a hit
HCC1395_GWLi_vs_DMSO	PRRC2C(T2673);	0.507283	-0.979138	0.0153372	0.341046	not a hit
HCC1395_GWLi_vs_DMSO	ZFC3H1(S651);	1.47221	0.557987	0.194416	0.831053	not a hit
HCC1395_GWLi_vs_DMSO	ZFC3H1(S655);	8.25454	3.04519	0.414218	0.870484	not a hit
HCC1395_GWLi_vs_DMSO	MACF1(S4521);	1.15105	0.202947	0.241536	0.849546	not a hit
HCC1395_GWLi_vs_DMSO	CDT1(S316);	1.19132	0.252567	0.454242	0.887154	not a hit
HCC1395_GWLi_vs_DMSO	CD83(T188);	0.285536	-1.80825	0.100735	0.669378	not a hit
HCC1395_GWLi_vs_DMSO	MKI67(T1193);	0.648348	-0.62516	0.446784	0.883601	not a hit
HCC1395_GWLi_vs_DMSO	ASAP2(S756);	0.820627	-0.285202	0.392495	0.863072	not a hit
HCC1395_GWLi_vs_DMSO	PRDX3(S247);	0.289564	-1.78805	0.132666	0.738985	not a hit
HCC1395_GWLi_vs_DMSO	HSPA4(S76);	1.09671	0.133183	0.451711	0.885457	not a hit
HCC1395_GWLi_vs_DMSO	RNF135(S181);	0.233532	-2.09831	0.570575	0.897772	not a hit
HCC1395_GWLi_vs_DMSO	ELOA(S541);	0.776058	-0.365763	0.411628	0.869272	not a hit
HCC1395_GWLi_vs_DMSO	KRI1(S177);	1.20435	0.268258	0.244511	0.849546	not a hit
HCC1395_GWLi_vs_DMSO	AAGAB(S310);AAGAB(S311);	0.93105	-0.103069	0.595436	0.897772	not a hit
HCC1395_GWLi_vs_DMSO	ZBTB7A(S341);	1.51159	0.596071	0.49456	0.897772	not a hit
HCC1395_GWLi_vs_DMSO	TRIO(S2455);TRIO(S2459);	0.919435	-0.121181	0.528352	0.897772	not a hit
HCC1395_GWLi_vs_DMSO	TRIO(S2455);	8.65535	3.11359	0.0130037	0.319861	not a hit
HCC1395_GWLi_vs_DMSO	ZC3H18(T162);	0.800351	-0.321296	0.7383	0.943829	not a hit
HCC1395_GWLi_vs_DMSO	ZNF217(S411);	0.949933	-0.0741023	0.777604	0.963553	not a hit
HCC1395_GWLi_vs_DMSO	SLTM(T995);	0.635062	-0.655031	0.208611	0.838732	not a hit
HCC1395_GWLi_vs_DMSO	UTP18(S45);	1.04598	0.0648575	0.821378	0.976283	not a hit
HCC1395_GWLi_vs_DMSO	TCF3(S381);	1.04716	0.0664874	0.655555	0.90285	not a hit
HCC1395_GWLi_vs_DMSO	EP400P1(T156);	0.921142	-0.118504	0.793017	0.966471	not a hit
HCC1395_GWLi_vs_DMSO	EP400(T167);	0.825348	-0.276926	0.664273	0.906898	not a hit
HCC1395_GWLi_vs_DMSO	SRCAP(S3148);	0.933942	-0.0985953	0.581548	0.897772	not a hit
HCC1395_GWLi_vs_DMSO	EPB41L3(S55);	0.885762	-0.175008	0.642389	0.897772	not a hit
HCC1395_GWLi_vs_DMSO	SLAIN2(S59);	1.09134	0.126097	0.66284	0.906324	not a hit
HCC1395_GWLi_vs_DMSO	OAS3(S369);	1.09845	0.135472	0.59153	0.897772	not a hit
HCC1395_GWLi_vs_DMSO	SALL3(T629);	0.714421	-0.485153	0.222208	0.848861	not a hit
HCC1395_GWLi_vs_DMSO	HDGF(S165);	1.12748	0.173104	0.247618	0.849546	not a hit
HCC1395_GWLi_vs_DMSO	TMX2(T285);	0.297913	-1.74704	0.625848	0.897772	not a hit
HCC1395_GWLi_vs_DMSO	BAZ2A(T1399);	0.117789	-3.08573	0.354183	0.853229	not a hit
HCC1395_GWLi_vs_DMSO	AATF(S203);	1.01865	0.0266515	0.876436	0.991903	not a hit
HCC1395_GWLi_vs_DMSO	ELF4(T150);	0.378172	-1.40289	0.520141	0.897772	not a hit
HCC1395_GWLi_vs_DMSO	NBAS(S475);	1.28478	0.361516	0.347738	0.849854	not a hit
HCC1395_GWLi_vs_DMSO	NBAS(Y477);	1.28478	0.361516	0.347738	0.849854	not a hit
HCC1395_GWLi_vs_DMSO	NSUN2(S743);NSUN2(S751);	1.17583	0.233678	0.163904	0.796799	not a hit
HCC1395_GWLi_vs_DMSO	NSUN2(T755);	1.11171	0.152774	0.48607	0.897772	not a hit
HCC1395_GWLi_vs_DMSO	NSUN2(S743);	1.08655	0.119752	0.457345	0.888333	not a hit
HCC1395_GWLi_vs_DMSO	USP7(S18);	1.15342	0.205923	0.788616	0.965289	not a hit
HCC1395_GWLi_vs_DMSO	EEF2(T59);	1.74894	0.806485	0.327283	0.849546	not a hit
HCC1395_GWLi_vs_DMSO	TRPS1(S92);	0.974528	-0.0372245	0.877999	0.992085	not a hit
HCC1395_GWLi_vs_DMSO	OXCT1(S170);	0.636414	-0.651963	0.800377	0.969149	not a hit
HCC1395_GWLi_vs_DMSO	IRF2BP1(S453);	1.01865	0.0266541	0.880673	0.992647	not a hit
HCC1395_GWLi_vs_DMSO	BEGAIN(S500);	4.54217	2.18338	0.49422	0.897772	not a hit
HCC1395_GWLi_vs_DMSO	UVSSA(S273);UVSSA(S287);	1.47071	0.556516	0.00869116	0.286049	not a hit
HCC1395_GWLi_vs_DMSO	ARFGEF3(S1991);	1.10369	0.142335	0.385007	0.861076	not a hit
HCC1395_GWLi_vs_DMSO	RAB12(S21);	0.818264	-0.289361	0.134139	0.742542	not a hit
HCC1395_GWLi_vs_DMSO	ABL1(S919);	1.21041	0.275492	0.366229	0.856229	not a hit
HCC1395_GWLi_vs_DMSO	PKP3(T235);	5.73041	2.51864	0.235578	0.849546	not a hit
HCC1395_GWLi_vs_DMSO	PKP3(S240);	0.797863	-0.325786	0.800791	0.969149	not a hit
HCC1395_GWLi_vs_DMSO	MAP1S(T782);	1.20852	0.273242	0.157474	0.790396	not a hit
HCC1395_GWLi_vs_DMSO	REEP4(S194);REEP4(T196);REEP4(T204);	1.32099	0.401619	0.907443	0.996747	not a hit
HCC1395_GWLi_vs_DMSO	GSE1(S174);	0.0603499	-4.05051	0.0651525	0.579836	not a hit
HCC1395_GWLi_vs_DMSO	GSE1(Y181);	0.0603499	-4.05051	0.0651525	0.579836	not a hit
HCC1395_GWLi_vs_DMSO	LMNB2(T14);LMNB2(T19);	0.481492	-1.05442	0.0264811	0.428204	not a hit
HCC1395_GWLi_vs_DMSO	LMNB2(T19);	2.11437	1.08022	0.00547539	0.230549	not a hit
HCC1395_GWLi_vs_DMSO	LMNB1(T20);LMNB1(S23);	0.741209	-0.432047	0.038744	0.502126	not a hit
HCC1395_GWLi_vs_DMSO	LMNB1(S23);	2.70644	1.4364	0.00425299	0.209589	not a hit
HCC1395_GWLi_vs_DMSO	H1-10(S33);	1.38394	0.468778	0.117776	0.705454	not a hit
HCC1395_GWLi_vs_DMSO	DUT(T95);	1.15827	0.211966	0.538709	0.897772	not a hit
HCC1395_GWLi_vs_DMSO	ARHGEF18(S1152);ARHGEF18(S1160);	0.0886493	-3.49575	0.0714413	0.593763	not a hit
HCC1395_GWLi_vs_DMSO	ZNF358(S509);ZNF358(S517);ZNF358(S525);ZNF358(S538);	1.31921	0.399672	0.862167	0.988629	not a hit
HCC1395_GWLi_vs_DMSO	OGFR(S496);	0.693969	-0.527058	0.423036	0.874917	not a hit
HCC1395_GWLi_vs_DMSO	TFEB(S133);TFEB(S134);	0.885762	-0.175008	0.642389	0.897772	not a hit
HCC1395_GWLi_vs_DMSO	DCBLD2(S760);	0.885762	-0.175008	0.642389	0.897772	not a hit
HCC1395_GWLi_vs_DMSO	TIMELESS(S1149);	1.10109	0.138929	0.44302	0.881737	not a hit
HCC1395_GWLi_vs_DMSO	CEP43(S254);	1.13444	0.18198	0.960682	0.999843	not a hit
HCC1395_GWLi_vs_DMSO	DKC1(S485);DKC1(S494);	0.925615	-0.111517	0.694996	0.923573	not a hit
HCC1395_GWLi_vs_DMSO	DKC1(S485);	0.884045	-0.177808	0.699946	0.926213	not a hit
HCC1395_GWLi_vs_DMSO	DKC1(T496);	1.21654	0.282784	0.648239	0.899635	not a hit
HCC1395_GWLi_vs_DMSO	ITPKC(T95);	0.521952	-0.938011	0.0947616	0.661328	not a hit
HCC1395_GWLi_vs_DMSO	CCDC86(S58);	1.01787	0.0255577	0.954077	0.999843	not a hit
HCC1395_GWLi_vs_DMSO	VAC14(T508);	0.842593	-0.247093	0.397379	0.864094	not a hit
HCC1395_GWLi_vs_DMSO	PYGO2(S40);	1.11704	0.159685	0.591033	0.897772	not a hit
HCC1395_GWLi_vs_DMSO	TOM1(S355);	1.89344	0.921009	0.388046	0.86278	not a hit
HCC1395_GWLi_vs_DMSO	AHNAK(S332);	1.31808	0.398434	0.363632	0.855067	not a hit
HCC1395_GWLi_vs_DMSO	MED26(S361);	0.7984	-0.324817	0.237489	0.849546	not a hit
HCC1395_GWLi_vs_DMSO	BMS1(S552);	1.0016	0.00230482	0.992448	0.999942	not a hit
HCC1395_GWLi_vs_DMSO	SRRM2(S1397);SRRM2(S1398);	1.329	0.410337	0.520316	0.897772	not a hit
HCC1395_GWLi_vs_DMSO	SRRM2(S1401);SRRM2(S1403);	1.10181	0.139873	0.753162	0.949613	not a hit
HCC1395_GWLi_vs_DMSO	SRRM2(S1397);SRRM2(S1398);SRRM2(S1401);	1.06518	0.0910997	0.71574	0.933354	not a hit
HCC1395_GWLi_vs_DMSO	SRRM2(S1397);	1.18619	0.24634	0.287399	0.849546	not a hit
HCC1395_GWLi_vs_DMSO	CCDC6(S395);CCDC6(T405);	0.799521	-0.322792	0.458863	0.889164	not a hit
HCC1395_GWLi_vs_DMSO	CCDC6(S413);CCDC6(Y392);	0.799521	-0.322792	0.458863	0.889164	not a hit
HCC1395_GWLi_vs_DMSO	TFPT(T207);	0.925009	-0.112461	0.720721	0.935392	not a hit
HCC1395_GWLi_vs_DMSO	CDC42EP4(S295);	1.00045	0.000642149	0.997461	0.999942	not a hit
HCC1395_GWLi_vs_DMSO	SMG9(S450);	0.771512	-0.37424	0.117574	0.704742	not a hit
HCC1395_GWLi_vs_DMSO	NAT10(S987);	1.03262	0.0463099	0.884838	0.993499	not a hit
HCC1395_GWLi_vs_DMSO	NAT10(S990);	0.722513	-0.468905	0.168608	0.802213	not a hit
HCC1395_GWLi_vs_DMSO	PPP1R13L(S594);	1.23777	0.307748	0.104103	0.677209	not a hit
HCC1395_GWLi_vs_DMSO	PPP1R13L(S604);	1.12202	0.166103	0.310499	0.849546	not a hit
HCC1395_GWLi_vs_DMSO	SPAG9(S1262);	1.63536	0.709606	0.108292	0.687229	not a hit
HCC1395_GWLi_vs_DMSO	UTP3(S42);	13.0181	3.70245	0.309994	0.849546	not a hit
HCC1395_GWLi_vs_DMSO	UTP3(S37);	0.983054	-0.0246567	0.924208	0.999145	not a hit
HCC1395_GWLi_vs_DMSO	UTP3(Y44);	1.67749	0.746302	0.300341	0.849546	not a hit
HCC1395_GWLi_vs_DMSO	PARP10(S431);	0.832388	-0.264672	0.255543	0.849546	not a hit
HCC1395_GWLi_vs_DMSO	MPHOSPH8(S316);	0.593355	-0.753033	0.0885396	0.646053	not a hit
HCC1395_GWLi_vs_DMSO	FLYWCH1(S21);	1.15976	0.213821	0.665279	0.907631	not a hit
HCC1395_GWLi_vs_DMSO	RAD23A(T85);	1.10057	0.138255	0.569615	0.897772	not a hit
HCC1395_GWLi_vs_DMSO	LMNB2(S524);	0.920783	-0.119066	0.445497	0.883051	not a hit
HCC1395_GWLi_vs_DMSO	MPG(S33);	1.74859	0.806196	0.792361	0.966365	not a hit
HCC1395_GWLi_vs_DMSO	AAK1(T389);	0.980733	-0.0280675	0.865851	0.989423	not a hit
HCC1395_GWLi_vs_DMSO	LMNB1(T506);	0.600125	-0.736666	0.533487	0.897772	not a hit
HCC1395_GWLi_vs_DMSO	SEC16A(S771);	0.52813	-0.921036	0.0553807	0.563108	not a hit
HCC1395_GWLi_vs_DMSO	DGKQ(S376);	0.123573	-3.01657	0.207824	0.837746	not a hit
HCC1395_GWLi_vs_DMSO	MRTFA(S511);	1.06098	0.0853957	0.899763	0.995807	not a hit
HCC1395_GWLi_vs_DMSO	MTSS2(S612);MTSS2(T622);	0.661229	-0.596779	0.101334	0.671784	not a hit
HCC1395_GWLi_vs_DMSO	MTSS2(T619);MTSS2(Y618);	0.661229	-0.596779	0.101334	0.671784	not a hit
HCC1395_GWLi_vs_DMSO	MTSS2(Y618);	1.37775	0.462315	0.847124	0.983915	not a hit
HCC1395_GWLi_vs_DMSO	CEP170B(S1184);	0.774768	-0.368164	0.0991276	0.66842	not a hit
HCC1395_GWLi_vs_DMSO	RELCH(S180);RELCH(S182);RELCH(S186);	0.960957	-0.0574564	0.986034	0.999942	not a hit
HCC1395_GWLi_vs_DMSO	RELCH(T183);	1.33913	0.421295	0.0388755	0.502777	not a hit
HCC1395_GWLi_vs_DMSO	TAOK1(S9);	1.64356	0.716828	0.115899	0.701609	not a hit
HCC1395_GWLi_vs_DMSO	TNS1(S1400);	0.885762	-0.175008	0.642389	0.897772	not a hit
HCC1395_GWLi_vs_DMSO	COBLL1(S382);	0.733286	-0.447553	0.200685	0.83295	not a hit
HCC1395_GWLi_vs_DMSO	COBLL1(S382);COBLL1(S389);	1.5957	0.674188	0.364941	0.855384	not a hit
HCC1395_GWLi_vs_DMSO	PELP1(S743);PELP1(T745);	0.385871	-1.37381	0.618882	0.897772	not a hit
HCC1395_GWLi_vs_DMSO	PELP1(T749);	1.12042	0.16404	0.404359	0.865507	not a hit
HCC1395_GWLi_vs_DMSO	ZNF740(S44);	0.590154	-0.760836	0.308821	0.849546	not a hit
HCC1395_GWLi_vs_DMSO	RTEL1(S847);	0.659548	-0.600451	0.116141	0.701738	not a hit
HCC1395_GWLi_vs_DMSO	ARHGAP35(S975);ARHGAP35(S980);	1.9888	0.991895	0.0273473	0.433555	not a hit
HCC1395_GWLi_vs_DMSO	KIF23(S943);	1.11563	0.157862	0.97052	0.999843	not a hit
HCC1395_GWLi_vs_DMSO	DDX42(S739);DDX42(S744);	1.06353	0.0888594	0.666753	0.908462	not a hit
HCC1395_GWLi_vs_DMSO	DDX42(T732);	0.734527	-0.445113	0.0537169	0.55957	not a hit
HCC1395_GWLi_vs_DMSO	DDX42(S754);	0.75081	-0.41348	0.220736	0.84882	not a hit
HCC1395_GWLi_vs_DMSO	PIP5K1A(T482);	0.701279	-0.51194	0.384316	0.861076	not a hit
HCC1395_GWLi_vs_DMSO	TCF20(S558);	1.41971	0.505598	0.90625	0.996747	not a hit
HCC1395_GWLi_vs_DMSO	HUWE1(S2887);HUWE1(S2888);	1.14003	0.189077	0.334957	0.849546	not a hit
HCC1395_GWLi_vs_DMSO	HUWE1(S2887);	0.848919	-0.2363	0.569301	0.897772	not a hit
HCC1395_GWLi_vs_DMSO	CDCA2(S713);	0.676814	-0.563169	0.201377	0.833485	not a hit
HCC1395_GWLi_vs_DMSO	CDCA2(T708);	1.01514	0.0216812	0.906837	0.996747	not a hit
HCC1395_GWLi_vs_DMSO	PSMG1(T18);	1.12791	0.173656	0.5278	0.897772	not a hit
HCC1395_GWLi_vs_DMSO	PSMG1(T31);	1.27842	0.354359	0.866291	0.989423	not a hit
HCC1395_GWLi_vs_DMSO	WDR62(S1144);	1.09472	0.130556	0.54717	0.897772	not a hit
HCC1395_GWLi_vs_DMSO	WDR62(T1148);	1.26184	0.335533	0.401014	0.865122	not a hit
HCC1395_GWLi_vs_DMSO	N4BP1(T242);	0.108129	-3.20917	0.161958	0.793278	not a hit
HCC1395_GWLi_vs_DMSO	GPRIN1(T450);	0.908104	-0.13907	0.612155	0.897772	not a hit
HCC1395_GWLi_vs_DMSO	TNS3(S811);	0.817191	-0.291255	0.45245	0.885789	not a hit
HCC1395_GWLi_vs_DMSO	AHNAK2(S365);	0.897076	-0.156699	0.737876	0.943829	not a hit
HCC1395_GWLi_vs_DMSO	ZC3H18(S179);	0.887829	-0.171646	0.571373	0.897772	not a hit
HCC1395_GWLi_vs_DMSO	GTF3C1(S848);	0.742119	-0.430278	0.287994	0.849546	not a hit
HCC1395_GWLi_vs_DMSO	GTF3C1(S846);	0.885762	-0.175008	0.642389	0.897772	not a hit
HCC1395_GWLi_vs_DMSO	MTA1(S386);	0.595556	-0.74769	0.0554912	0.563895	not a hit
HCC1395_GWLi_vs_DMSO	RAI1(S924);	0.81181	-0.300787	0.521055	0.897772	not a hit
HCC1395_GWLi_vs_DMSO	FXR2(S414);	1.084	0.11636	0.79324	0.966471	not a hit
HCC1395_GWLi_vs_DMSO	FXR2(S418);	0.556459	-0.845652	0.360884	0.855067	not a hit
HCC1395_GWLi_vs_DMSO	FXR2(Y409);	0.913483	-0.13055	0.710387	0.930104	not a hit
HCC1395_GWLi_vs_DMSO	NA(ST);	0.956165	-0.0646684	0.653191	0.90139	not a hit
HCC1395_GWLi_vs_DMSO	GPRC5A(S345);	1.46353	0.549452	0.400757	0.865122	not a hit
HCC1395_GWLi_vs_DMSO	GTF3C2(T895);	1.2626	0.336399	0.135374	0.745334	not a hit
HCC1395_GWLi_vs_DMSO	MITF(S414);	0.269523	-1.89152	0.493955	0.897772	not a hit
HCC1395_GWLi_vs_DMSO	CLASRP(T98);	1.13803	0.18654	0.281491	0.849546	not a hit
HCC1395_GWLi_vs_DMSO	CLASRP(Y92);	1.12542	0.170458	0.332944	0.849546	not a hit
HCC1395_GWLi_vs_DMSO	CLASRP(T93);	0.715265	-0.48345	0.912162	0.996747	not a hit
HCC1395_GWLi_vs_DMSO	TNS1(S681);TNS1(T688);	0.885762	-0.175008	0.642389	0.897772	not a hit
HCC1395_GWLi_vs_DMSO	TNS1(T688);	0.885762	-0.175008	0.642389	0.897772	not a hit
HCC1395_GWLi_vs_DMSO	TNS1(S678);	0.885762	-0.175008	0.642389	0.897772	not a hit
HCC1395_GWLi_vs_DMSO	RBM10(S797);	0.872554	-0.196683	0.328141	0.849546	not a hit
HCC1395_GWLi_vs_DMSO	DCP1B(S147);	0.616848	-0.697014	0.0100749	0.295996	not a hit
HCC1395_GWLi_vs_DMSO	MDC1(S485);MDC1(S504);	1.05747	0.0806122	0.727262	0.938102	not a hit
HCC1395_GWLi_vs_DMSO	NAV3(S651);	0.930032	-0.104648	0.760046	0.953478	not a hit
HCC1395_GWLi_vs_DMSO	DCAF15(T368);	1.23237	0.301439	0.271906	0.849546	not a hit
HCC1395_GWLi_vs_DMSO	HIVEP1(T2680);	0.580598	-0.784389	0.328038	0.849546	not a hit
HCC1395_GWLi_vs_DMSO	SIPA1(S74);	1.24807	0.319695	0.878191	0.992085	not a hit
HCC1395_GWLi_vs_DMSO	SIPA1L3(T402);	1.00368	0.0053026	0.993135	0.999942	not a hit
HCC1395_GWLi_vs_DMSO	PHACTR4(S443);PHACTR4(S451);	1.27516	0.350683	0.43442	0.877291	not a hit
HCC1395_GWLi_vs_DMSO	METTL1(S27);	10.552	3.39944	0.299196	0.849546	not a hit
HCC1395_GWLi_vs_DMSO	FLCN(S62);FLCN(S73);	0.927634	-0.108372	0.644429	0.898232	not a hit
HCC1395_GWLi_vs_DMSO	FLCN(S62);FLCN(S71);	0.668416	-0.581183	0.433667	0.877291	not a hit
HCC1395_GWLi_vs_DMSO	FLCN(S72);	2.9001	1.5361	0.342222	0.849546	not a hit
HCC1395_GWLi_vs_DMSO	FLCN(S71);	1.47589	0.561587	0.436966	0.877387	not a hit
HCC1395_GWLi_vs_DMSO	ANAPC1(S355);ANAPC1(S364);	0.80402	-0.314696	0.727254	0.938102	not a hit
HCC1395_GWLi_vs_DMSO	ANAPC1(S355);	0.828816	-0.270877	0.16476	0.796799	not a hit
HCC1395_GWLi_vs_DMSO	PARP4(S1338);	0.727249	-0.459479	0.076156	0.608783	not a hit
HCC1395_GWLi_vs_DMSO	PARP4(S1335);	0.603582	-0.728379	0.160783	0.792932	not a hit
HCC1395_GWLi_vs_DMSO	YAP1(S131);YAP1(T141);	1.21128	0.276534	0.437222	0.877748	not a hit
HCC1395_GWLi_vs_DMSO	YAP1(S127);YAP1(S131);	1.93659	0.953515	0.00256564	0.164144	not a hit
HCC1395_GWLi_vs_DMSO	YAP1(S128);YAP1(S131);YAP1(S138);	0.899152	-0.153364	0.863644	0.989189	not a hit
HCC1395_GWLi_vs_DMSO	YAP1(S131);YAP1(T141);YAP1(T145);YAP1(S149);	0.357621	-1.4835	0.0131644	0.319861	not a hit
HCC1395_GWLi_vs_DMSO	YAP1(S128);YAP1(S138);YAP1(T143);YAP1(T145);	0.141259	-2.82358	0.266966	0.849546	not a hit
HCC1395_GWLi_vs_DMSO	YAP1(S128);YAP1(S131);YAP1(T141);YAP1(T145);YAP1(T154);	0.749066	-0.416835	0.185384	0.820814	not a hit
HCC1395_GWLi_vs_DMSO	YAP1(S131);	1.95506	0.967212	0.0348185	0.479795	not a hit
HCC1395_GWLi_vs_DMSO	TBC1D4(S648);	0.838689	-0.253792	0.298928	0.849546	not a hit
HCC1395_GWLi_vs_DMSO	TBC1D4(S648);TBC1D4(S649);	0.762269	-0.391627	0.739324	0.944263	not a hit
HCC1395_GWLi_vs_DMSO	ZNF805(T450);ZNF460(T387);ZNF264(T450);	0.528115	-0.921075	0.196603	0.831623	not a hit
HCC1395_GWLi_vs_DMSO	ZNF805(T450);ZNF460(T387);ZNF264(T450);	0.528115	-0.921075	0.196603	0.831623	not a hit
HCC1395_GWLi_vs_DMSO	ZNF805(T450);ZNF460(T387);ZNF264(T450);	0.528115	-0.921075	0.196603	0.831623	not a hit
HCC1395_GWLi_vs_DMSO	POLD2(T12);	0.997161	-0.00410111	0.978923	0.999942	not a hit
HCC1395_GWLi_vs_DMSO	ZNF574(T387);	0.565377	-0.822714	0.00871952	0.286049	not a hit
HCC1395_GWLi_vs_DMSO	TRA2A(T202);TRA2A(S215);	0.822128	-0.282564	0.13972	0.755973	not a hit
HCC1395_GWLi_vs_DMSO	TRA2A(T204);TRA2A(T213);	0.827842	-0.272572	0.275989	0.849546	not a hit
HCC1395_GWLi_vs_DMSO	TRA2A(S215);	1.14251	0.192202	0.286451	0.849546	not a hit
HCC1395_GWLi_vs_DMSO	TRA2A(T204);	1.19686	0.25925	0.267951	0.849546	not a hit
HCC1395_GWLi_vs_DMSO	TRA2A(T202);TRA2A(Y208);	0.822128	-0.282564	0.13972	0.755973	not a hit
HCC1395_GWLi_vs_DMSO	KIF23(T450);	0.893837	-0.161916	0.76771	0.958848	not a hit
HCC1395_GWLi_vs_DMSO	LUZP1(S569);	0.806562	-0.310143	0.77038	0.96004	not a hit
HCC1395_GWLi_vs_DMSO	PGM1(T115);	1.12313	0.167529	0.6577	0.904008	not a hit
HCC1395_GWLi_vs_DMSO	PRRC2B(S1843);	0.0595911	-4.06876	0.0336204	0.474427	not a hit
HCC1395_GWLi_vs_DMSO	CENPU(S229);CENPU(T231);	1.06002	0.0840924	0.867899	0.990209	not a hit
HCC1395_GWLi_vs_DMSO	RIC1(S987);RIC1(S990);	0.129673	-2.94705	0.275642	0.849546	not a hit
HCC1395_GWLi_vs_DMSO	RAVER1(S511);RAVER1(S524);	0.483009	-1.04988	0.04864	0.539033	not a hit
HCC1395_GWLi_vs_DMSO	RAVER1(S516);RAVER1(S524);	0.498628	-1.00396	0.0382829	0.501186	not a hit
HCC1395_GWLi_vs_DMSO	RAVER1(S524);	1.52214	0.606099	0.163899	0.796799	not a hit
HCC1395_GWLi_vs_DMSO	RAVER1(S511);	5.26584	2.39667	0.270458	0.849546	not a hit
HCC1395_GWLi_vs_DMSO	XRCC1(S241);	0.942334	-0.0856893	0.676549	0.913597	not a hit
HCC1395_GWLi_vs_DMSO	CEP131(S9);	0.631872	-0.662295	0.195941	0.831471	not a hit
HCC1395_GWLi_vs_DMSO	WASL(S484);WASL(S485);	1.16732	0.223195	0.320158	0.849546	not a hit
HCC1395_GWLi_vs_DMSO	TBC1D10A(S409);	0.907452	-0.140106	0.570541	0.897772	not a hit
HCC1395_GWLi_vs_DMSO	MAD1L1(S428);	1.10479	0.143776	0.42928	0.876517	not a hit
HCC1395_GWLi_vs_DMSO	MAD1L1(T423);	1.06416	0.0897143	0.717935	0.933521	not a hit
HCC1395_GWLi_vs_DMSO	AHCTF1(S2120);	0.66872	-0.580527	0.544477	0.897772	not a hit
HCC1395_GWLi_vs_DMSO	AHCTF1(S2111);	0.303541	-1.72004	0.359693	0.855067	not a hit
HCC1395_GWLi_vs_DMSO	AHCTF1(S2123);	0.167673	-2.57628	0.290208	0.849546	not a hit
HCC1395_GWLi_vs_DMSO	MYLK(S1438);	0.885762	-0.175008	0.642389	0.897772	not a hit
HCC1395_GWLi_vs_DMSO	FLVCR1(S536);	1.97467	0.981611	0.343971	0.849546	not a hit
HCC1395_GWLi_vs_DMSO	MCM2(T106);	0.936194	-0.0951205	0.830999	0.978901	not a hit
HCC1395_GWLi_vs_DMSO	MDC1(S793);	1.02323	0.0331371	0.876771	0.991937	not a hit
HCC1395_GWLi_vs_DMSO	MDC1(T797);	1.0414	0.0585287	0.749495	0.948872	not a hit
HCC1395_GWLi_vs_DMSO	PKN2(T527);	0.996556	-0.00497763	0.983507	0.999942	not a hit
HCC1395_GWLi_vs_DMSO	TJP1(S1619);	1.01531	0.0219267	0.87853	0.992276	not a hit
HCC1395_GWLi_vs_DMSO	MIEF1(S59);	1.0811	0.112497	0.672532	0.91156	not a hit
HCC1395_GWLi_vs_DMSO	INTS1(S104);	0.281932	-1.82658	9.4028e-05	0.0199939	negative
HCC1395_GWLi_vs_DMSO	MYO5A(S603);	0.890206	-0.167788	0.624511	0.897772	not a hit
HCC1395_GWLi_vs_DMSO	EML3(S177);	1.244	0.314987	0.483226	0.897772	not a hit
HCC1395_GWLi_vs_DMSO	ARFGAP2(S433);	1.17243	0.229502	0.599276	0.897772	not a hit
HCC1395_GWLi_vs_DMSO	POLA2(S126);POLA2(T127);	0.918091	-0.123291	0.972794	0.999843	not a hit
HCC1395_GWLi_vs_DMSO	POLA2(S126);	1.01523	0.0217999	0.957208	0.999843	not a hit
HCC1395_GWLi_vs_DMSO	RPL24(T83);	0.885762	-0.175008	0.642389	0.897772	not a hit
HCC1395_GWLi_vs_DMSO	CDK12(T692);	1.05905	0.0827677	0.655735	0.90285	not a hit
HCC1395_GWLi_vs_DMSO	NIPBL(S2658);	1.17867	0.237158	0.145701	0.766564	not a hit
HCC1395_GWLi_vs_DMSO	HMGXB4(T117);	0.899187	-0.153307	0.692864	0.922174	not a hit
[truncated: 70,744 more rows]

## Sheet: Figure 6
Figure 6b						Figure 6c															Figure 6d					Figure 6e						Figure 6f								Figure 6g							Figure 6h
[truncated: 1,451 more rows]
[truncated: 5 more columns]

[truncated: 11 more sheets: Figure 7, Figure 8, Supplementary Figure 1, Supplementary Figure 3, Supplementary Figure 4, Supplementary Figure 5, Supplementary Figure 6, Supplementary Figure 7, Supplementary Figure 8, Supplementary Figure 9, Supplementary Figure 11]
